# Supplementary material for: Classification of node-positive melanomas into prognostic subgroups using keratin, immune, and melanogenesis expression patterns
Source: Oncogene. 2021 Feb 9;40(10):1792–805. doi: 10.1038/s41388-021-01665-0 (PMC7946641; doi:10.1038/s41388-021-01665-0)
Supplement: Supplementary file 2 — The assignments of samples and genes to clusters, as they appear on Figure 1. [file 41388_2021_1665_MOESM2_ESM.xlsx]

## Sheet: README
Additional File 1
Classification of node-positive melanomas into prognostic subgroups using keratin, immune and melanogenesis expression patterns
Dvir Netanely, Stav Leibou, Roma Parikh, Neta Stern, Hananya Vaknine, Ronen Brenner, Sarah Amar, Rivi Haiat Factor, Tomer Perluk, Jacob Frand, Eran Nizri, Dov Hershkovitz, Valentina Zemser-Werner, Carmit Levy, Ron Shamir
README
This spreadsheet describes the assignments of samples and genes to clusters, as they appear on Figure 1.
Tab	Description
Sample clusters	Assignment of samples to clusters (the columns of Figure 1A), Columns: TCGA sample ID, Melanoma subgroup
Gene clusters	Assignment of genes to clusters (the rows of Figure 1A), Columns: Gene Symbol, gene cluster ID

## Sheet: Sample clusters
TCGA sample Id	Sample cluster Id	Cluster name
TCGA-3N-A9WC-06	1	Immune
TCGA-BF-A5EQ-01	1	Immune
TCGA-BF-AAP0-06	1	Immune
TCGA-BF-AAP4-01	1	Immune
TCGA-D3-A1Q3-06	1	Immune
TCGA-D3-A1Q7-06	1	Immune
TCGA-D3-A1Q9-06	1	Immune
TCGA-D3-A1QB-06	1	Immune
TCGA-D3-A2J7-06	1	Immune
TCGA-D3-A2J8-06	1	Immune
TCGA-D3-A2J9-06	1	Immune
TCGA-D3-A2JB-06	1	Immune
TCGA-D3-A2JD-06	1	Immune
TCGA-D3-A2JF-06	1	Immune
TCGA-D3-A2JH-06	1	Immune
TCGA-D3-A2JL-06	1	Immune
TCGA-D3-A2JO-06	1	Immune
TCGA-D3-A3BZ-06	1	Immune
TCGA-D3-A3C8-06	1	Immune
TCGA-D3-A3CB-06	1	Immune
TCGA-D3-A3CF-06	1	Immune
TCGA-D3-A3MR-06	1	Immune
TCGA-D3-A51E-06	1	Immune
TCGA-D3-A51F-06	1	Immune
TCGA-D3-A51H-06	1	Immune
TCGA-D3-A51J-06	1	Immune
TCGA-D3-A51T-06	1	Immune
TCGA-D3-A5GO-06	1	Immune
TCGA-D3-A5GU-06	1	Immune
TCGA-D3-A8GB-06	1	Immune
TCGA-D3-A8GD-06	1	Immune
TCGA-D3-A8GJ-06	1	Immune
TCGA-D3-A8GM-06	1	Immune
TCGA-D3-A8GN-06	1	Immune
TCGA-D3-A8GS-06	1	Immune
TCGA-D9-A149-06	1	Immune
TCGA-D9-A1JW-06	1	Immune
TCGA-D9-A1JX-06	1	Immune
TCGA-D9-A3Z1-06	1	Immune
TCGA-D9-A3Z3-06	1	Immune
TCGA-D9-A6E9-06	1	Immune
TCGA-DA-A1HV-06	1	Immune
TCGA-DA-A1HW-06	1	Immune
TCGA-DA-A1I0-06	1	Immune
TCGA-DA-A1I1-06	1	Immune
TCGA-DA-A1I5-06	1	Immune
TCGA-DA-A1IB-06	1	Immune
TCGA-DA-A3F2-06	1	Immune
TCGA-DA-A3F8-06	1	Immune
TCGA-DA-A95V-06	1	Immune
TCGA-EB-A44Q-06	1	Immune
TCGA-EB-A4IS-01	1	Immune
TCGA-EB-A551-01	1	Immune
TCGA-EB-A5SG-06	1	Immune
TCGA-EB-A5UL-06	1	Immune
TCGA-EB-A5VV-06	1	Immune
TCGA-EB-A6L9-06	1	Immune
TCGA-EB-A6R0-01	1	Immune
TCGA-EB-A82B-01	1	Immune
TCGA-EB-A85I-01	1	Immune
TCGA-EB-A85J-01	1	Immune
TCGA-EE-A181-06	1	Immune
TCGA-EE-A183-06	1	Immune
TCGA-EE-A20F-06	1	Immune
TCGA-EE-A29H-06	1	Immune
TCGA-EE-A29M-06	1	Immune
TCGA-EE-A29N-06	1	Immune
TCGA-EE-A29P-06	1	Immune
TCGA-EE-A29S-06	1	Immune
TCGA-EE-A29X-06	1	Immune
TCGA-EE-A2A0-06	1	Immune
TCGA-EE-A2A1-06	1	Immune
TCGA-EE-A2A2-06	1	Immune
TCGA-EE-A2A6-06	1	Immune
TCGA-EE-A2GC-06	1	Immune
TCGA-EE-A2GH-06	1	Immune
TCGA-EE-A2GI-06	1	Immune
TCGA-EE-A2GJ-06	1	Immune
TCGA-EE-A2GK-06	1	Immune
TCGA-EE-A2GL-06	1	Immune
TCGA-EE-A2GT-06	1	Immune
TCGA-EE-A2GU-06	1	Immune
TCGA-EE-A2M8-06	1	Immune
TCGA-EE-A2MD-06	1	Immune
TCGA-EE-A2ME-06	1	Immune
TCGA-EE-A2MF-06	1	Immune
TCGA-EE-A2MG-06	1	Immune
TCGA-EE-A2MH-06	1	Immune
TCGA-EE-A2MJ-06	1	Immune
TCGA-EE-A2MK-06	1	Immune
TCGA-EE-A2ML-06	1	Immune
TCGA-EE-A2MN-06	1	Immune
TCGA-EE-A2MR-06	1	Immune
TCGA-EE-A2MU-06	1	Immune
TCGA-EE-A3AA-06	1	Immune
TCGA-EE-A3AC-06	1	Immune
TCGA-EE-A3AE-06	1	Immune
TCGA-EE-A3AF-06	1	Immune
TCGA-EE-A3J4-06	1	Immune
TCGA-EE-A3J5-06	1	Immune
TCGA-EE-A3JA-06	1	Immune
TCGA-EE-A3JD-06	1	Immune
TCGA-EE-A3JE-06	1	Immune
TCGA-EE-A3JH-06	1	Immune
TCGA-ER-A193-06	1	Immune
TCGA-ER-A194-01	1	Immune
TCGA-ER-A198-06	1	Immune
TCGA-ER-A199-06	1	Immune
TCGA-ER-A19G-06	1	Immune
TCGA-ER-A19M-06	1	Immune
TCGA-ER-A19N-06	1	Immune
TCGA-ER-A19O-06	1	Immune
TCGA-ER-A19P-06	1	Immune
TCGA-ER-A19Q-06	1	Immune
TCGA-ER-A19S-06	1	Immune
TCGA-ER-A19W-06	1	Immune
TCGA-ER-A1A1-06	1	Immune
TCGA-ER-A2NF-06	1	Immune
TCGA-ER-A2NG-06	1	Immune
TCGA-ER-A2NH-06	1	Immune
TCGA-ER-A42L-06	1	Immune
TCGA-FR-A3R1-01	1	Immune
TCGA-FR-A3YN-06	1	Immune
TCGA-FR-A44A-06	1	Immune
TCGA-FR-A728-01	1	Immune
TCGA-FR-A729-06	1	Immune
TCGA-FR-A7U9-06	1	Immune
TCGA-FR-A7UA-06	1	Immune
TCGA-FR-A8YE-06	1	Immune
TCGA-FS-A1Z4-06	1	Immune
TCGA-FS-A1ZP-06	1	Immune
TCGA-FS-A1ZT-06	1	Immune
TCGA-FS-A1ZW-06	1	Immune
TCGA-FS-A4F8-06	1	Immune
TCGA-FW-A3R5-06	1	Immune
TCGA-FW-A3TV-06	1	Immune
TCGA-FW-A5DY-06	1	Immune
TCGA-GF-A4EO-06	1	Immune
TCGA-GF-A6C9-06	1	Immune
TCGA-GN-A265-06	1	Immune
TCGA-GN-A26C-01	1	Immune
TCGA-GN-A4U4-06	1	Immune
TCGA-GN-A4U8-06	1	Immune
TCGA-GN-A9SD-06	1	Immune
TCGA-HR-A2OH-06	1	Immune
TCGA-QB-A6FS-06	1	Immune
TCGA-QB-AA9O-06	1	Immune
TCGA-RP-A693-06	1	Immune
TCGA-W3-A824-06	1	Immune
TCGA-W3-AA1Q-06	1	Immune
TCGA-W3-AA1W-06	1	Immune
TCGA-WE-A8K1-06	1	Immune
TCGA-WE-A8K4-01	1	Immune
TCGA-WE-A8K5-06	1	Immune
TCGA-WE-A8ZN-06	1	Immune
TCGA-WE-A8ZO-06	1	Immune
TCGA-WE-A8ZX-06	1	Immune
TCGA-WE-AAA0-06	1	Immune
TCGA-WE-AAA3-06	1	Immune
TCGA-WE-AAA4-06	1	Immune
TCGA-XV-AAZY-01	1	Immune
TCGA-XV-AB01-01	1	Immune
TCGA-Z2-A8RT-06	1	Immune
TCGA-Z2-AA3S-06	1	Immune
TCGA-Z2-AA3V-06	1	Immune
TCGA-3N-A9WB-06	2	Keratin
TCGA-3N-A9WD-06	2	Keratin
TCGA-BF-A1PX-01	2	Keratin
TCGA-BF-A3DJ-01	2	Keratin
TCGA-BF-A5EO-01	2	Keratin
TCGA-BF-A9VF-01	2	Keratin
TCGA-BF-AAOU-01	2	Keratin
TCGA-BF-AAOX-01	2	Keratin
TCGA-BF-AAP2-01	2	Keratin
TCGA-BF-AAP7-01	2	Keratin
TCGA-D3-A3CC-06	2	Keratin
TCGA-DA-A1IC-06	2	Keratin
TCGA-EB-A1NK-01	2	Keratin
TCGA-EB-A24C-01	2	Keratin
TCGA-EB-A24D-01	2	Keratin
TCGA-EB-A299-01	2	Keratin
TCGA-EB-A3HV-01	2	Keratin
TCGA-EB-A3XB-01	2	Keratin
TCGA-EB-A3XC-01	2	Keratin
TCGA-EB-A3XD-01	2	Keratin
TCGA-EB-A3XE-01	2	Keratin
TCGA-EB-A3XF-01	2	Keratin
TCGA-EB-A3Y6-01	2	Keratin
TCGA-EB-A41A-01	2	Keratin
TCGA-EB-A44N-01	2	Keratin
TCGA-EB-A44O-01	2	Keratin
TCGA-EB-A44P-01	2	Keratin
TCGA-EB-A4IQ-01	2	Keratin
TCGA-EB-A4OZ-01	2	Keratin
TCGA-EB-A4XL-01	2	Keratin
TCGA-EB-A51B-01	2	Keratin
TCGA-EB-A550-01	2	Keratin
TCGA-EB-A553-01	2	Keratin
TCGA-EB-A57M-01	2	Keratin
TCGA-EB-A5FP-01	2	Keratin
TCGA-EB-A5SE-01	2	Keratin
TCGA-EB-A5SF-01	2	Keratin
TCGA-EB-A5UM-01	2	Keratin
TCGA-EB-A5VU-01	2	Keratin
TCGA-EB-A6QY-01	2	Keratin
TCGA-EB-A6QZ-01	2	Keratin
TCGA-EB-A82C-01	2	Keratin
TCGA-EE-A182-06	2	Keratin
TCGA-EE-A29G-06	2	Keratin
TCGA-EE-A29V-06	2	Keratin
TCGA-ER-A196-01	2	Keratin
TCGA-ER-A19A-06	2	Keratin
TCGA-ER-A19J-06	2	Keratin
TCGA-ER-A19K-01	2	Keratin
TCGA-ER-A2NB-01	2	Keratin
TCGA-ER-A2NF-01	2	Keratin
TCGA-FS-A1ZB-06	2	Keratin
TCGA-FS-A1ZN-01	2	Keratin
TCGA-FS-A1ZR-06	2	Keratin
TCGA-FS-A1ZZ-06	2	Keratin
TCGA-FS-A4FC-06	2	Keratin
TCGA-FW-A3I3-06	2	Keratin
TCGA-GF-A2C7-01	2	Keratin
TCGA-GN-A263-01	2	Keratin
TCGA-GN-A4U5-01	2	Keratin
TCGA-HR-A5NC-01	2	Keratin
TCGA-OD-A75X-06	2	Keratin
TCGA-XV-A9VZ-01	2	Keratin
TCGA-XV-A9W2-01	2	Keratin
TCGA-XV-A9W5-01	2	Keratin
TCGA-XV-AAZV-01	2	Keratin
TCGA-XV-AAZW-01	2	Keratin
TCGA-YG-AA3N-01	2	Keratin
TCGA-BF-A1Q0-01	3	Melanogenesis-low
TCGA-BF-A3DM-01	3	Melanogenesis-low
TCGA-BF-A3DN-01	3	Melanogenesis-low
TCGA-D3-A1Q4-06	3	Melanogenesis-low
TCGA-D3-A1Q5-06	3	Melanogenesis-low
TCGA-D3-A1Q6-06	3	Melanogenesis-low
TCGA-D3-A1Q8-06	3	Melanogenesis-low
TCGA-D3-A2JA-06	3	Melanogenesis-low
TCGA-D3-A2JC-06	3	Melanogenesis-low
TCGA-D3-A2JN-06	3	Melanogenesis-low
TCGA-D3-A2JP-06	3	Melanogenesis-low
TCGA-D3-A3C1-06	3	Melanogenesis-low
TCGA-D3-A3C3-06	3	Melanogenesis-low
TCGA-D3-A3C6-06	3	Melanogenesis-low
TCGA-D3-A3C7-06	3	Melanogenesis-low
TCGA-D3-A3CE-06	3	Melanogenesis-low
TCGA-D3-A3MO-06	3	Melanogenesis-low
TCGA-D3-A3MV-06	3	Melanogenesis-low
TCGA-D3-A51G-06	3	Melanogenesis-low
TCGA-D3-A51N-06	3	Melanogenesis-low
TCGA-D3-A51R-06	3	Melanogenesis-low
TCGA-D3-A5GN-06	3	Melanogenesis-low
TCGA-D3-A5GR-06	3	Melanogenesis-low
TCGA-D3-A5GS-06	3	Melanogenesis-low
TCGA-D3-A8GE-06	3	Melanogenesis-low
TCGA-D3-A8GO-06	3	Melanogenesis-low
TCGA-D3-A8GQ-06	3	Melanogenesis-low
TCGA-D3-A8GV-06	3	Melanogenesis-low
TCGA-D9-A3Z4-01	3	Melanogenesis-low
TCGA-D9-A4Z2-01	3	Melanogenesis-low
TCGA-D9-A4Z3-01	3	Melanogenesis-low
TCGA-DA-A1HY-06	3	Melanogenesis-low
TCGA-DA-A1I2-06	3	Melanogenesis-low
TCGA-DA-A1I7-06	3	Melanogenesis-low
TCGA-DA-A1I8-06	3	Melanogenesis-low
TCGA-DA-A3F3-06	3	Melanogenesis-low
TCGA-DA-A3F5-06	3	Melanogenesis-low
TCGA-DA-A95X-06	3	Melanogenesis-low
TCGA-EB-A42Z-01	3	Melanogenesis-low
TCGA-EE-A17Y-06	3	Melanogenesis-low
TCGA-EE-A20B-06	3	Melanogenesis-low
TCGA-EE-A20C-06	3	Melanogenesis-low
TCGA-EE-A20H-06	3	Melanogenesis-low
TCGA-EE-A29A-06	3	Melanogenesis-low
TCGA-EE-A29Q-06	3	Melanogenesis-low
TCGA-EE-A29R-06	3	Melanogenesis-low
TCGA-EE-A29T-06	3	Melanogenesis-low
TCGA-EE-A29W-06	3	Melanogenesis-low
TCGA-EE-A2A5-06	3	Melanogenesis-low
TCGA-EE-A2GD-06	3	Melanogenesis-low
TCGA-EE-A2GE-06	3	Melanogenesis-low
TCGA-EE-A2GN-06	3	Melanogenesis-low
TCGA-EE-A2GO-06	3	Melanogenesis-low
TCGA-EE-A2GP-06	3	Melanogenesis-low
TCGA-EE-A2GS-06	3	Melanogenesis-low
TCGA-EE-A2M5-06	3	Melanogenesis-low
TCGA-EE-A2M6-06	3	Melanogenesis-low
TCGA-EE-A2M7-06	3	Melanogenesis-low
TCGA-EE-A2MC-06	3	Melanogenesis-low
TCGA-EE-A2MI-06	3	Melanogenesis-low
TCGA-EE-A2MM-06	3	Melanogenesis-low
TCGA-EE-A2MP-06	3	Melanogenesis-low
TCGA-EE-A2MS-06	3	Melanogenesis-low
TCGA-EE-A3AB-06	3	Melanogenesis-low
TCGA-EE-A3AG-06	3	Melanogenesis-low
TCGA-EE-A3AH-06	3	Melanogenesis-low
TCGA-EE-A3J3-06	3	Melanogenesis-low
TCGA-EE-A3J8-06	3	Melanogenesis-low
TCGA-EE-A3JB-06	3	Melanogenesis-low
TCGA-ER-A195-06	3	Melanogenesis-low
TCGA-ER-A19B-06	3	Melanogenesis-low
TCGA-ER-A19D-06	3	Melanogenesis-low
TCGA-ER-A19E-06	3	Melanogenesis-low
TCGA-ER-A19H-06	3	Melanogenesis-low
TCGA-ER-A19L-06	3	Melanogenesis-low
TCGA-ER-A2NC-06	3	Melanogenesis-low
TCGA-ER-A3ET-06	3	Melanogenesis-low
TCGA-ER-A3PL-06	3	Melanogenesis-low
TCGA-ER-A42K-06	3	Melanogenesis-low
TCGA-FR-A69P-06	3	Melanogenesis-low
TCGA-FR-A8YC-06	3	Melanogenesis-low
TCGA-FS-A1YW-06	3	Melanogenesis-low
TCGA-FS-A1YX-06	3	Melanogenesis-low
TCGA-FS-A1Z0-06	3	Melanogenesis-low
TCGA-FS-A1Z3-06	3	Melanogenesis-low
TCGA-FS-A1Z7-06	3	Melanogenesis-low
TCGA-FS-A1ZA-06	3	Melanogenesis-low
TCGA-FS-A1ZC-06	3	Melanogenesis-low
TCGA-FS-A1ZD-06	3	Melanogenesis-low
TCGA-FS-A1ZF-06	3	Melanogenesis-low
TCGA-FS-A1ZH-06	3	Melanogenesis-low
TCGA-FS-A1ZM-06	3	Melanogenesis-low
TCGA-FS-A1ZS-06	3	Melanogenesis-low
TCGA-FS-A4FB-06	3	Melanogenesis-low
TCGA-FS-A4FD-06	3	Melanogenesis-low
TCGA-FW-A5DX-01	3	Melanogenesis-low
TCGA-GF-A3OT-06	3	Melanogenesis-low
TCGA-GF-A6C8-06	3	Melanogenesis-low
TCGA-GF-A769-01	3	Melanogenesis-low
TCGA-GN-A262-06	3	Melanogenesis-low
TCGA-GN-A266-06	3	Melanogenesis-low
TCGA-GN-A26A-06	3	Melanogenesis-low
TCGA-GN-A4U9-06	3	Melanogenesis-low
TCGA-GN-A8LN-01	3	Melanogenesis-low
TCGA-HR-A2OG-06	3	Melanogenesis-low
TCGA-LH-A9QB-06	3	Melanogenesis-low
TCGA-W3-A825-06	3	Melanogenesis-low
TCGA-W3-A828-06	3	Melanogenesis-low
TCGA-W3-AA1V-06	3	Melanogenesis-low
TCGA-WE-A8JZ-06	3	Melanogenesis-low
TCGA-WE-A8K6-06	3	Melanogenesis-low
TCGA-WE-A8ZM-06	3	Melanogenesis-low
TCGA-WE-A8ZQ-06	3	Melanogenesis-low
TCGA-WE-A8ZT-06	3	Melanogenesis-low
TCGA-WE-AA9Y-06	3	Melanogenesis-low
TCGA-YD-A89C-06	3	Melanogenesis-low
TCGA-YD-A9TA-06	3	Melanogenesis-low
TCGA-YD-A9TB-06	3	Melanogenesis-low
TCGA-BF-A1PU-01	4	Melanogenesis-high
TCGA-BF-A1PV-01	4	Melanogenesis-high
TCGA-BF-A1PZ-01	4	Melanogenesis-high
TCGA-BF-A3DL-01	4	Melanogenesis-high
TCGA-BF-A5EP-01	4	Melanogenesis-high
TCGA-BF-A5ER-01	4	Melanogenesis-high
TCGA-BF-A5ES-01	4	Melanogenesis-high
TCGA-BF-AAP1-01	4	Melanogenesis-high
TCGA-BF-AAP6-01	4	Melanogenesis-high
TCGA-BF-AAP8-01	4	Melanogenesis-high
TCGA-D3-A1Q1-06	4	Melanogenesis-high
TCGA-D3-A1QA-06	4	Melanogenesis-high
TCGA-D3-A1QA-07	4	Melanogenesis-high
TCGA-D3-A2J6-06	4	Melanogenesis-high
TCGA-D3-A2JE-06	4	Melanogenesis-high
TCGA-D3-A2JG-06	4	Melanogenesis-high
TCGA-D3-A2JK-06	4	Melanogenesis-high
TCGA-D3-A3ML-06	4	Melanogenesis-high
TCGA-D3-A3MU-06	4	Melanogenesis-high
TCGA-D3-A51K-06	4	Melanogenesis-high
TCGA-D3-A5GL-06	4	Melanogenesis-high
TCGA-D3-A5GT-01	4	Melanogenesis-high
TCGA-D3-A8GC-06	4	Melanogenesis-high
TCGA-D3-A8GI-06	4	Melanogenesis-high
TCGA-D3-A8GK-06	4	Melanogenesis-high
TCGA-D3-A8GL-06	4	Melanogenesis-high
TCGA-D3-A8GP-06	4	Melanogenesis-high
TCGA-D3-A8GR-06	4	Melanogenesis-high
TCGA-D9-A148-06	4	Melanogenesis-high
TCGA-D9-A1X3-06	4	Melanogenesis-high
TCGA-D9-A4Z6-06	4	Melanogenesis-high
TCGA-D9-A6EC-06	4	Melanogenesis-high
TCGA-D9-A6EG-06	4	Melanogenesis-high
TCGA-DA-A1I4-06	4	Melanogenesis-high
TCGA-DA-A1IA-06	4	Melanogenesis-high
TCGA-DA-A95W-06	4	Melanogenesis-high
TCGA-DA-A95Y-06	4	Melanogenesis-high
TCGA-DA-A95Z-06	4	Melanogenesis-high
TCGA-DA-A960-01	4	Melanogenesis-high
TCGA-EB-A3Y7-01	4	Melanogenesis-high
TCGA-EB-A41B-01	4	Melanogenesis-high
TCGA-EB-A42Y-01	4	Melanogenesis-high
TCGA-EB-A430-01	4	Melanogenesis-high
TCGA-EB-A431-01	4	Melanogenesis-high
TCGA-EB-A44R-06	4	Melanogenesis-high
TCGA-EB-A4OY-01	4	Melanogenesis-high
TCGA-EB-A4P0-01	4	Melanogenesis-high
TCGA-EB-A5KH-06	4	Melanogenesis-high
TCGA-EB-A5SH-06	4	Melanogenesis-high
TCGA-EB-A5UN-06	4	Melanogenesis-high
TCGA-EB-A97M-01	4	Melanogenesis-high
TCGA-EE-A17X-06	4	Melanogenesis-high
TCGA-EE-A17Z-06	4	Melanogenesis-high
TCGA-EE-A180-06	4	Melanogenesis-high
TCGA-EE-A184-06	4	Melanogenesis-high
TCGA-EE-A185-06	4	Melanogenesis-high
TCGA-EE-A20I-06	4	Melanogenesis-high
TCGA-EE-A29B-06	4	Melanogenesis-high
TCGA-EE-A29C-06	4	Melanogenesis-high
TCGA-EE-A29D-06	4	Melanogenesis-high
TCGA-EE-A29E-06	4	Melanogenesis-high
TCGA-EE-A29L-06	4	Melanogenesis-high
TCGA-EE-A2GB-06	4	Melanogenesis-high
TCGA-EE-A2GM-06	4	Melanogenesis-high
TCGA-EE-A2GR-06	4	Melanogenesis-high
TCGA-EE-A2MQ-06	4	Melanogenesis-high
TCGA-EE-A2MT-06	4	Melanogenesis-high
TCGA-EE-A3AD-06	4	Melanogenesis-high
TCGA-EE-A3J7-06	4	Melanogenesis-high
TCGA-EE-A3JI-06	4	Melanogenesis-high
TCGA-ER-A19C-06	4	Melanogenesis-high
TCGA-ER-A19F-06	4	Melanogenesis-high
TCGA-ER-A19T-01	4	Melanogenesis-high
TCGA-ER-A19T-06	4	Melanogenesis-high
TCGA-ER-A2ND-06	4	Melanogenesis-high
TCGA-ER-A2NE-06	4	Melanogenesis-high
TCGA-ER-A3ES-06	4	Melanogenesis-high
TCGA-ER-A3EV-06	4	Melanogenesis-high
TCGA-ER-A42H-01	4	Melanogenesis-high
TCGA-FR-A2OS-01	4	Melanogenesis-high
TCGA-FR-A3YO-06	4	Melanogenesis-high
TCGA-FR-A726-01	4	Melanogenesis-high
TCGA-FR-A7U8-06	4	Melanogenesis-high
TCGA-FR-A8YD-06	4	Melanogenesis-high
TCGA-FS-A1YY-06	4	Melanogenesis-high
TCGA-FS-A1ZE-06	4	Melanogenesis-high
TCGA-FS-A1ZG-06	4	Melanogenesis-high
TCGA-FS-A1ZJ-06	4	Melanogenesis-high
TCGA-FS-A1ZK-06	4	Melanogenesis-high
TCGA-FS-A1ZQ-06	4	Melanogenesis-high
TCGA-FS-A1ZU-06	4	Melanogenesis-high
TCGA-FS-A1ZY-06	4	Melanogenesis-high
TCGA-FS-A4F0-06	4	Melanogenesis-high
TCGA-FS-A4F2-06	4	Melanogenesis-high
TCGA-FS-A4F4-06	4	Melanogenesis-high
TCGA-FS-A4F5-06	4	Melanogenesis-high
TCGA-FS-A4F9-06	4	Melanogenesis-high
TCGA-FW-A3TU-06	4	Melanogenesis-high
TCGA-GN-A264-06	4	Melanogenesis-high
TCGA-GN-A267-06	4	Melanogenesis-high
TCGA-GN-A268-06	4	Melanogenesis-high
TCGA-GN-A26D-06	4	Melanogenesis-high
TCGA-GN-A4U3-06	4	Melanogenesis-high
TCGA-GN-A4U7-06	4	Melanogenesis-high
TCGA-GN-A8LK-06	4	Melanogenesis-high
TCGA-GN-A8LL-06	4	Melanogenesis-high
TCGA-IH-A3EA-01	4	Melanogenesis-high
TCGA-RP-A690-06	4	Melanogenesis-high
TCGA-RP-A694-06	4	Melanogenesis-high
TCGA-RP-A695-06	4	Melanogenesis-high
TCGA-RP-A6K9-06	4	Melanogenesis-high
TCGA-W3-AA1O-06	4	Melanogenesis-high
TCGA-W3-AA1R-06	4	Melanogenesis-high
TCGA-W3-AA21-06	4	Melanogenesis-high
TCGA-WE-A8ZR-06	4	Melanogenesis-high
TCGA-WE-A8ZY-06	4	Melanogenesis-high
TCGA-YG-AA3O-06	4	Melanogenesis-high
TCGA-YG-AA3P-06	4	Melanogenesis-high

## Sheet: Gene clusters
Gene Symbol	Gene Cluster Id
ABCB5	1
ABCC2	1
ACCSL	1
ACTL8	1
ADAM11	1
ADCY1	1
ADCY2	1
ADRA2C	1
AGT	1
AHNAK2	1
ANKRD30B	1
ANKS1B	1
AP3B2	1
ARHGAP8	1
ARSI	1
ARX	1
AS3MT	1
ATP2B3	1
ATP6V0A4	1
ATP6V0D2	1
BAIAP2L1	1
BAIAP2L2	1
BCAN	1
BEGAIN	1
BIK	1
BIRC7	1
BMPR1B	1
BRSK2	1
C10orf90	1
C14orf34	1
C15orf59	1
C16orf73	1
C1QL4	1
C1orf95	1
C20orf26	1
C2orf70	1
C2orf72	1
C3orf66	1
C6orf114	1
C6orf142	1
C6orf176	1
C6orf218	1
C7orf52	1
C8orf75	1
CA14	1
CA8	1
CACNA1B	1
CACNA1D	1
CACNA1H	1
CAMK1G	1
CAP2	1
CAPN3	1
CASKIN1	1
CCNO	1
CDH1	1
CDH15	1
CDH3	1
CDH4	1
CDH7	1
CDK15	1
CDKL2	1
CDKN2A	1
CEACAM1	1
CHADL	1
CHGA	1
CHRM1	1
CHST9	1
CITED1	1
CLDN14	1
CNNM1	1
CNTFR	1
CPA2	1
CPEB1	1
CPN1	1
CPNE7	1
CRTAC1	1
CRYAB	1
CRYM	1
CST1	1
CST2	1
CST5	1
CTNNA2	1
CTNND2	1
CTTNBP2	1
CYP11A1	1
CYP1A1	1
D4S234E	1
DAZ1	1
DCAF12L1	1
DCDC2	1
DCT	1
DGCR5	1
DHRS2	1
DLGAP1	1
DLL3	1
DNAJA4	1
DNASE2B	1
DPP10	1
DPP6	1
DPYSL4	1
DUSP15	1
DUSP9	1
EEF1A2	1
EFHD1	1
ELFN2	1
ELOVL7	1
ENTHD1	1
EPHA5	1
ESPN	1
ESRP1	1
FAM155B	1
FAM163A	1
FAM178B	1
FAM184B	1
FAM19A5	1
FAM69C	1
FAM75A2	1
FBLL1	1
FCRLA	1
FIBCD1	1
FLJ16779	1
FOXF2	1
FSTL4	1
FSTL5	1
FZD9	1
GABRA5	1
GABRB3	1
GABRG3	1
GALNTL6	1
GAPDHS	1
GATA4	1
GBX2	1
GDF1	1
GDF15	1
GJB1	1
GLB1L2	1
GMPR	1
GNAL	1
GNAO1	1
GOLGA7B	1
GPR143	1
GPRC5A	1
GSG1L	1
GYG2	1
HAP1	1
HBA1	1
HBA2	1
HCG4	1
HCN2	1
HPGD	1
HR	1
HRASLS	1
HRK	1
HS3ST2	1
HSPB2	1
HSPB8	1
HTN1	1
IL12RB2	1
IP6K3	1
IRX6	1
ISL1	1
ISM1	1
ITGA7	1
ITGB1BP3	1
ITLN2	1
KCNH1	1
KCNJ12	1
KCNJ13	1
KCNN1	1
KCNN2	1
KCNQ5	1
KIAA1045	1
KIAA1244	1
KIF1A	1
KIF25	1
KIT	1
KLF14	1
KLHL30	1
KLHL35	1
KLK4	1
KNDC1	1
KREMEN2	1
KRT27	1
KRTAP19-1	1
L1CAM	1
LAMA1	1
LAMC3	1
LDB3	1
LDHC	1
LGI3	1
LHFPL4	1
LMX1B	1
LOC100127888	1
LOC100188947	1
LOC146481	1
LOC148145	1
LOC285401	1
LOC340357	1
LOC390595	1
LRAT	1
LRRC4B	1
LRRN4CL	1
MAGEL2	1
MAL	1
MAP7D2	1
MAPK4	1
MAPK8IP2	1
MAPT	1
MAST1	1
MAT1A	1
MCF2	1
MCF2L	1
MCOLN3	1
MDGA2	1
MET	1
MFI2	1
MGAT5B	1
MLANA	1
MLPH	1
MME	1
MMP8	1
MNX1	1
MYH14	1
MYLK3	1
NALCN	1
NCRNA00052	1
NECAB2	1
NEURL	1
NKAIN1	1
NKAIN4	1
NKX2-2	1
NKX2-4	1
NKX2-8	1
NOV	1
NOX5	1
NPM2	1
NPW	1
NR2E1	1
NR4A3	1
NRAP	1
NRG3	1
NRTN	1
OC90	1
OCA2	1
OGDHL	1
OLFM1	1
ONECUT1	1
ONECUT2	1
OR7A5	1
OR7C1	1
PAEP	1
PANX2	1
PCLO	1
PCSK1N	1
PCSK2	1
PCSK9	1
PDE3A	1
PDE9A	1
PHACTR3	1
PHF21B	1
PITX2	1
PKD1L2	1
PKLR	1
PKNOX2	1
PLA1A	1
PLAC2	1
PLEKHA6	1
PLEKHG4B	1
PLXNC1	1
PNMA3	1
PNMA6A	1
PNPLA3	1
POU3F1	1
POU4F1	1
PPAP2C	1
PPAPDC1A	1
PPARGC1A	1
PRAME	1
PRDM13	1
PRDM7	1
PRELP	1
PRKG2	1
PRODH	1
PROM1	1
PRR5-ARHGAP8	1
PRRT4	1
PRTG	1
PRUNE2	1
PSCA	1
PSG4	1
PTPRH	1
PTPRR	1
PTPRU	1
QPCT	1
RAB17	1
RADIL	1
RAMP1	1
RASEF	1
RASGRF1	1
RBPMS2	1
RDH8	1
RFPL2	1
RGL3	1
RGS11	1
RIMS4	1
RIPK4	1
ROBO2	1
ROPN1	1
RPH3A	1
RPS28	1
RTN4RL1	1
RYR1	1
S100A1	1
SALL4	1
SCGB1D2	1
SCIN	1
SCUBE1	1
SCUBE2	1
SEPT3	1
SERPINF1	1
SFRP5	1
SFTPC	1
SH3GL2	1
SHC2	1
SILV	1
SLAMF9	1
SLC16A6	1
SLC19A3	1
SLC24A4	1
SLC24A5	1
SLC27A3	1
SLC30A2	1
SLC38A8	1
SLC45A2	1
SLC5A10	1
SLC5A4	1
SLC6A15	1
SLC6A17	1
SLC7A4	1
SNCB	1
SOX1	1
SOX6	1
SPATS1	1
SPTBN2	1
ST6GALNAC1	1
ST8SIA6	1
STK32A	1
SULT1C2	1
SULT4A1	1
SUSD5	1
SYT14	1
SYT3	1
SYT5	1
TEKT5	1
TFF3	1
TKTL1	1
TM4SF19	1
TMEM132D	1
TMEM151A	1
TMEM215	1
TNNI3	1
TNNT1	1
TP53TG3B	1
TPPP	1
TRIM63	1
TRPM1	1
TSPAN10	1
TTC39A	1
TUB	1
TUBA8	1
TUBB4	1
TUBBP5	1
TYR	1
TYRP1	1
VEPH1	1
VGF	1
VSTM2L	1
VTN	1
WFDC1	1
WIPF3	1
WISP2	1
WNK2	1
WNT4	1
ZFR2	1
A2ML1	2
ABCA12	2
ADAM23	2
AIM1L	2
AK5	2
AKR1B10	2
AKR1C1	2
AKR1C2	2
ALDH3A1	2
ALDH3B2	2
ALOX12B	2
ALOXE3	2
AMPH	2
ANXA3	2
ANXA8	2
ANXA8L2	2
AP1M2	2
APCDD1	2
AQP3	2
AQP5	2
ARG1	2
ARHGEF37	2
ARHGEF4	2
ASPRV1	2
ATP12A	2
B4GALNT3	2
BARX2	2
BBOX1	2
BEAN	2
BNC1	2
BNIPL	2
BPIL2	2
C10orf99	2
C19orf33	2
C1orf106	2
C1orf116	2
C1orf68	2
C2orf54	2
C3orf55	2
C3orf57	2
C5orf38	2
CA12	2
CA9	2
CALB2	2
CALML3	2
CALML5	2
CAPNS2	2
CASP14	2
CBLC	2
CBLN2	2
CCDC64B	2
CCL20	2
CCNA1	2
CD177	2
CD1A	2
CD24	2
CDC42BPG	2
CDHR1	2
CDKN2B	2
CDSN	2
CEACAM5	2
CEACAM6	2
CIDEA	2
CKMT1A	2
CKMT1B	2
CLCA2	2
CLCA4	2
CLDN4	2
CLIC3	2
CNFN	2
COBL	2
COL17A1	2
COL7A1	2
CPA4	2
CRABP2	2
CRCT1	2
CRNN	2
CST6	2
CSTA	2
CTSG	2
CWH43	2
CXADR	2
CXCL1	2
CXCL14	2
CYP4F11	2
CYP4F22	2
DAPL1	2
DEFB1	2
DIO2	2
DLX3	2
DMKN	2
DNER	2
DSC1	2
DSC2	2
DSC3	2
DSG1	2
DSG3	2
DSP	2
DUOX1	2
DUOXA1	2
EGFR	2
EHF	2
ELF3	2
ENTPD2	2
EPB41L4B	2
EPHA1	2
EPHA4	2
EPHX3	2
EPN3	2
EPPK1	2
EPS8L2	2
EREG	2
EVPL	2
FAM25A	2
FAM83A	2
FAM83B	2
FAM83C	2
FAM83F	2
FAT2	2
FBXO27	2
FERMT1	2
FGFBP1	2
FGFR2	2
FGFR3	2
FLG	2
FLG2	2
FOSL1	2
FOXE1	2
FOXL2	2
FUT3	2
GAL	2
GBP6	2
GGT6	2
GJB2	2
GJB3	2
GJB5	2
GJB6	2
GPR115	2
GPR87	2
GPX2	2
GRHL2	2
GRHL3	2
GSDMA	2
GYLTL1B	2
HAL	2
HEPHL1	2
HES2	2
IGFL1	2
IGSF9	2
IL1F5	2
IL22RA1	2
INA	2
IRF6	2
IRX1	2
IRX2	2
ITGB4	2
ITGB6	2
IVL	2
KCNK1	2
KIAA1543	2
KLHDC9	2
KLK10	2
KLK11	2
KLK13	2
KLK5	2
KLK6	2
KLK7	2
KLK8	2
KLK9	2
KPRP	2
KRT1	2
KRT10	2
KRT13	2
KRT14	2
KRT15	2
KRT16	2
KRT17	2
KRT19	2
KRT2	2
KRT23	2
KRT4	2
KRT5	2
KRT6A	2
KRT6B	2
KRT6C	2
KRT7	2
KRT75	2
KRT77	2
KRT78	2
KRT79	2
KRT80	2
KRTDAP	2
LAD1	2
LAMC2	2
LASS3	2
LCE1B	2
LCE1C	2
LCE2A	2
LCE2B	2
LCE2C	2
LCE3D	2
LCE3E	2
LCN2	2
LGALS7	2
LGALS7B	2
LIPH	2
LOC642587	2
LOR	2
LPAR3	2
LPPR4	2
LRRC15	2
LRRC8E	2
LY6D	2
LY6G6C	2
LYNX1	2
LYPD1	2
LYPD3	2
MAL2	2
MASP1	2
MGST1	2
MMP1	2
MMP10	2
MMP2	2
MMP3	2
MMP7	2
MPP7	2
MST1R	2
MT1E	2
MUC15	2
MUCL1	2
NCCRP1	2
NIPAL4	2
NMU	2
NOTUM	2
NTN1	2
NXPH4	2
ODZ2	2
OLFM2	2
OMG	2
OVOL1	2
PAK6	2
PAPL	2
PAX9	2
PCDHGB5	2
PDZK1IP1	2
PERP	2
PHYHD1	2
PI3	2
PITX1	2
PKHD1	2
PKP1	2
PKP3	2
PLA2G4D	2
PLA2G4E	2
PLA2G4F	2
PNLIPRP3	2
POF1B	2
PPL	2
PPP1R14C	2
PPP2R2C	2
PROM2	2
PRSS12	2
PRSS16	2
PRSS22	2
PRSS3	2
PRSS8	2
PSAPL1	2
PTGES	2
PTK6	2
PVRL4	2
RAB25	2
RASAL1	2
RDH12	2
RHCG	2
RHOD	2
RHOV	2
RNASE7	2
RPTN	2
RSPO4	2
RUNDC3A	2
S100A14	2
S100A2	2
S100A7	2
S100A7A	2
S100A8	2
S100A9	2
S100P	2
SAA1	2
SBSN	2
SCEL	2
SCNN1A	2
SCNN1B	2
SDR16C5	2
SDR42E1	2
SERPINA12	2
SERPINB13	2
SERPINB2	2
SERPINB3	2
SERPINB4	2
SERPINB5	2
SERPINB7	2
SFN	2
SH3RF2	2
SHANK2	2
SLC16A9	2
SLC24A3	2
SLC34A2	2
SLC39A2	2
SLC5A1	2
SLC6A14	2
SLPI	2
SLURP1	2
SP5	2
SPINK5	2
SPINT1	2
SPRR1A	2
SPRR1B	2
SPRR2A	2
SPRR2B	2
SPRR2D	2
SPRR2E	2
SPRR2G	2
SPRR3	2
SPTLC3	2
SULT2B1	2
TACSTD2	2
TCERG1L	2
TCN1	2
TFCP2L1	2
TGM1	2
TGM3	2
TGM5	2
THEM5	2
TMEM171	2
TMEM184A	2
TMEM40	2
TMEM45B	2
TMPRSS11D	2
TMPRSS13	2
TMPRSS4	2
TNK1	2
TNS4	2
TP63	2
TPSAB1	2
TPSB2	2
TRIM29	2
TRIM48	2
UCN2	2
USP43	2
VSNL1	2
WDR63	2
WFDC12	2
WFDC5	2
WNT7B	2
WWC1	2
ZBTB7C	2
ZNF750	2
ZNHIT2	2
ABI3BP	3
ACAP1	3
ADAM28	3
ADAM6	3
ADAMDEC1	3
ADH1B	3
ADRA2A	3
AIM2	3
ALOX15B	3
ANKRD22	3
ANO9	3
AOAH	3
APOC2	3
AQP9	3
ATP1A3	3
ATP8A1	3
BANK1	3
BCL11A	3
BCL11B	3
BFSP2	3
BIRC3	3
BLK	3
BTLA	3
BZRAP1	3
C2orf89	3
C3	3
C4orf7	3
C5orf20	3
C7	3
C7orf29	3
C8orf80	3
CADM3	3
CAMK4	3
CAPG	3
CARD11	3
CCL14	3
CCL18	3
CCL19	3
CCL21	3
CCL22	3
CCL5	3
CCL8	3
CCR2	3
CCR5	3
CCR7	3
CD19	3
CD1C	3
CD2	3
CD22	3
CD247	3
CD27	3
CD38	3
CD3D	3
CD3E	3
CD3G	3
CD48	3
CD5	3
CD52	3
CD5L	3
CD6	3
CD69	3
CD7	3
CD70	3
CD79A	3
CD79B	3
CD8A	3
CD8B	3
CD96	3
CES1	3
CETP	3
CHI3L1	3
CHI3L2	3
CHIT1	3
CHRNA1	3
CIITA	3
CLEC10A	3
CLEC4E	3
CLU	3
CP	3
CPZ	3
CR1	3
CR2	3
CRTAM	3
CST7	3
CTLA4	3
CTSW	3
CXCL10	3
CXCL11	3
CXCL13	3
CXCL9	3
CXCR2P1	3
CXCR3	3
CXCR5	3
CXCR6	3
CYSLTR2	3
CYTIP	3
DARC	3
DDO	3
DDX43	3
DNASE1L3	3
DPEP3	3
DPT	3
ERAP2	3
ETV7	3
FAIM3	3
FAM129C	3
FAM26F	3
FASLG	3
FCAMR	3
FCER2	3
FCN1	3
FCRL1	3
FCRL2	3
FCRL3	3
FCRL5	3
FER1L4	3
FGF1	3
FGL2	3
FLJ40330	3
FMO1	3
FMO2	3
FRZB	3
FXYD7	3
GATA3	3
GBP1	3
GBP4	3
GBP5	3
GLDC	3
GNLY	3
GP1BA	3
GPAT2	3
GPM6A	3
GPR114	3
GPR133	3
GPR171	3
GPR174	3
GREM1	3
GSTM1	3
GSTT1	3
GVIN1	3
GZMA	3
GZMB	3
GZMH	3
GZMK	3
HAMP	3
HCP5	3
HLA-DOA	3
HLA-DOB	3
HLA-DQA1	3
HLA-DQA2	3
HLA-DQB2	3
HLA-DRB5	3
HLA-DRB6	3
HLA-G	3
HP	3
HSD11B1	3
HSH2D	3
HTR2B	3
ICOS	3
IDO1	3
IFI27	3
IFI44L	3
IFNG	3
IGJ	3
IKZF3	3
IL12RB1	3
IL1B	3
IL21R	3
IL28RA	3
IL2RG	3
IL33	3
IL7R	3
ITGA4	3
ITGAD	3
ITGAL	3
ITIH3	3
ITK	3
JAKMIP1	3
JSRP1	3
KCNA3	3
KCNMA1	3
KEL	3
KIAA0125	3
KIAA0748	3
KIAA1644	3
KIR2DL4	3
KLRB1	3
KLRC2	3
KLRD1	3
KLRK1	3
KYNU	3
LAG3	3
LAX1	3
LBP	3
LCK	3
LCN10	3
LGALS2	3
LILRA3	3
LILRA4	3
LILRB1	3
LOC254559	3
LOC284749	3
LOC400696	3
LOC400759	3
LOC96610	3
LRMP	3
LRRC61	3
LRRN2	3
LTB	3
LTF	3
LY75	3
LY9	3
LYZ	3
MARCO	3
MCTP2	3
MFAP4	3
MGC29506	3
MLC1	3
MMP12	3
MMP9	3
MMRN1	3
MS4A1	3
MYEOV	3
MYO7B	3
NAPSB	3
NCF1	3
NCF1C	3
NELL2	3
NKG7	3
NKX3-1	3
NLRP2	3
NTNG1	3
OCIAD2	3
OLR1	3
P2RY10	3
PADI2	3
PARP15	3
PAX5	3
PCDHGA10	3
PCDHGA12	3
PDCD1	3
PIGR	3
PIK3CG	3
PIP5K1B	3
PLA2G2D	3
PLAC8	3
PLCH2	3
PLD4	3
PNOC	3
POMC	3
POU2AF1	3
PRF1	3
PRKCB	3
PRKCQ	3
PTGDS	3
PTPN22	3
PTPN7	3
PTPRC	3
PTPRCAP	3
PYHIN1	3
RARRES3	3
RASGEF1A	3
RBP5	3
RGS1	3
RHOH	3
RLTPR	3
RNF212	3
RORC	3
SAMD3	3
SARDH	3
SCML4	3
SELE	3
SELL	3
SELP	3
SFTPB	3
SH2D1A	3
SHISA3	3
SIGLEC10	3
SIGLEC12	3
SIGLEC14	3
SIGLEC8	3
SIRPG	3
SIT1	3
SKAP1	3
SLA2	3
SLAMF1	3
SLAMF6	3
SLAMF7	3
SLC17A9	3
SLC22A3	3
SLC38A1	3
SLCO5A1	3
SMPDL3B	3
SP140	3
SPIB	3
SPN	3
SPTA1	3
STAP1	3
SV2B	3
TBC1D10C	3
TBX21	3
TC2N	3
TCL1A	3
THEMIS	3
TIGIT	3
TIMD4	3
TLR10	3
TLR8	3
TMEM156	3
TMEM56	3
TNFRSF11B	3
TNFRSF13B	3
TNFRSF17	3
TNFRSF9	3
TNFSF11	3
TNFSF12-TNFSF13	3
TNFSF13B	3
TOX	3
TRAT1	3
TSTD1	3
UBASH3A	3
UBD	3
VPREB3	3
WDFY4	3
XCL2	3
XIRP1	3
ZAP70	3
ZBED2	3
ZBP1	3
ZFP57	3
ZNF683	3
ZNF831	3
AACSL	4
ABCA9	4
ABCC11	4
ABHD12B	4
ACOT11	4
ACSBG1	4
ADAMTS16	4
ADAMTS3	4
AGXT2L1	4
AKAP6	4
ALDH1A1	4
ALDH1L1	4
ALK	4
ALS2CR11	4
ANGPTL7	4
ANKRD45	4
ANO5	4
APOD	4
AQP4	4
ARHGAP20	4
ARHGEF16	4
ARHGEF35	4
ARHGEF5	4
ART3	4
ASB11	4
ASB4	4
ASPA	4
ATP10B	4
ATP1B2	4
ATP8A2	4
ATRNL1	4
AZGP1	4
B3GALT1	4
BAALC	4
BAAT	4
BAGE	4
BAGE2	4
BCHE	4
BHLHE22	4
BMX	4
C16orf89	4
C17orf93	4
C18orf2	4
C1QTNF3	4
C2orf82	4
C3orf15	4
C3orf32	4
C4orf19	4
C6orf138	4
C8orf46	4
C8orf85	4
C9orf125	4
CA6	4
CADPS	4
CCDC36	4
CCDC8	4
CDH19	4
CHAD	4
CHL1	4
CHRNA6	4
CHRNB2	4
CKMT2	4
CLCN4	4
CLDN1	4
CLEC2L	4
CLUL1	4
CMBL	4
CMTM5	4
CNDP1	4
CNR1	4
CNTN6	4
CNTNAP3	4
COL11A2	4
COL22A1	4
COL24A1	4
COL25A1	4
COL2A1	4
COL9A1	4
COLEC11	4
CORO2B	4
CPS1	4
CRB1	4
CSAG1	4
CSAG2	4
CSAG3	4
CSMD1	4
CSPG5	4
CT45A1	4
CT45A3	4
CT45A5	4
CTAG1B	4
CTAG2	4
CTAGE9	4
CXorf48	4
CYP19A1	4
CYP26A1	4
CYP2J2	4
CYP39A1	4
CYP7B1	4
DACT2	4
DDIT4L	4
DDX25	4
DHDPSL	4
DNAH2	4
DNALI1	4
DPY19L2	4
DSCR4	4
DSCR8	4
DSG2	4
DYNC1I1	4
EDA2R	4
EGF	4
ELOVL2	4
ENPP5	4
EPHX2	4
ERP27	4
ERVFRDE1	4
ESRRG	4
EXTL1	4
EYA1	4
F5	4
FABP7	4
FAM133A	4
FAM181B	4
FAM196B	4
FAM19A3	4
FAM38B	4
FAM70A	4
FAM84B	4
FGF13	4
FGF2	4
FGFBP2	4
FHAD1	4
FLJ36000	4
FLRT1	4
FMN2	4
FRAS1	4
FREM1	4
FXYD1	4
FXYD3	4
GABRA3	4
GABRG2	4
GABRP	4
GAGE1	4
GAGE12D	4
GAGE12J	4
GAGE2A	4
GAGE2B	4
GAGE2D	4
GAGE4	4
GAGE8	4
GAS2	4
GFRA3	4
GJA3	4
GLRA2	4
GOLGA8B	4
GPR126	4
GPR158	4
GPR37	4
GPR98	4
GRIA4	4
GRIK3	4
GRIP1	4
GSTT2	4
GTSF1	4
HCN1	4
HHATL	4
HIF3A	4
HKDC1	4
HMGA2	4
HOOK1	4
HORMAD1	4
HOTAIR	4
HOXA10	4
HOXA3	4
HOXA7	4
HOXB13	4
HOXB8	4
HOXC10	4
HOXC11	4
HOXC13	4
HOXD13	4
HPN	4
HPSE2	4
HRASLS5	4
HS3ST5	4
HSPA7	4
HSPB7	4
HTN3	4
HTR2C	4
IGFBP2	4
IL13RA2	4
IL17D	4
ILDR2	4
INSC	4
ITGB3	4
ITIH5L	4
JPH4	4
KCNIP1	4
KCNJ10	4
KCNK2	4
KCNS1	4
KCTD14	4
KIF17	4
KLHL13	4
KLHL14	4
KLK2	4
KRT8	4
L3MBTL4	4
LCTL	4
LGALS12	4
LGI4	4
LHFPL3	4
LHX2	4
LIN28A	4
LIN28B	4
LINGO2	4
LOC100124692	4
LOC100128675	4
LOC100133469	4
LOC150568	4
LOC154822	4
LOC286002	4
LOC339535	4
LOC643763	4
LOC645323	4
LOXL4	4
LPL	4
LPPR1	4
LPPR5	4
LRP2	4
LRP4	4
LRRTM1	4
LRRTM4	4
LY6K	4
LYPD6	4
MAEL	4
MAG	4
MAGEA1	4
MAGEA10	4
MAGEA11	4
MAGEA12	4
MAGEA2	4
MAGEA3	4
MAGEA4	4
MAGEA6	4
MAGEA9B	4
MAGEB1	4
MAGEB2	4
MAGEC1	4
MAGEC2	4
MAMDC2	4
MAOA	4
MAOB	4
MAP2	4
MAPK15	4
MEGF10	4
MGP	4
MIA	4
MKRN3	4
MOG	4
MORC1	4
MOSC1	4
MPPED2	4
MPV17L	4
MPZ	4
MRAP2	4
MRGPRX3	4
MRGPRX4	4
MS4A15	4
MSI1	4
MT1A	4
MT1G	4
MT3	4
MUC7	4
MYBPC1	4
MYO5B	4
MYOC	4
NAA11	4
NBPF4	4
NEFH	4
NELL1	4
NLGN1	4
NLRP11	4
NOX4	4
NPY6R	4
NR0B1	4
OLFM3	4
OLIG1	4
OLIG2	4
OPLAH	4
OR2A7	4
OR2A9P	4
PAGE1	4
PAGE2	4
PAGE2B	4
PAGE5	4
PASD1	4
PCDH7	4
PCDHGA11	4
PDE11A	4
PDIA2	4
PEG10	4
PEX5L	4
PHGDH	4
PI15	4
PLCB1	4
PLCB4	4
PLCH1	4
PLEKHB1	4
PMP2	4
PNLDC1	4
PNMA2	4
PNMA5	4
PNMAL1	4
PON3	4
POPDC3	4
POU3F3	4
PPAN-P2RY11	4
PPP1R1B	4
PPP1R3C	4
PPP1R9A	4
PPP2R2B	4
PRIMA1	4
PRSS21	4
PRSS33	4
PSAT1	4
PTGIS	4
PTPN20B	4
PTPRZ1	4
PYGL	4
PYROXD2	4
RAB3B	4
RAPGEF4	4
RARB	4
RASL10B	4
RBM11	4
RBM20	4
RCOR2	4
REG3G	4
RFPL1S	4
RIMS2	4
RLBP1	4
RND2	4
RNF175	4
RNF43	4
RSPH9	4
RXRG	4
RYR2	4
S100B	4
SCG3	4
SCRG1	4
SELENBP1	4
SEMA3D	4
SEMA3E	4
SERPINA3	4
SERPINA5	4
SFRP1	4
SH2D4A	4
SHISA2	4
SHROOM3	4
SLC13A3	4
SLC25A21	4
SLC26A4	4
SLC30A8	4
SLC4A4	4
SLC5A12	4
SLC9A3	4
SLCO1A2	4
SLITRK2	4
SMC1B	4
SMEK3P	4
SNORD116-4	4
SOD3	4
SORBS2	4
SORCS1	4
SORL1	4
SOSTDC1	4
SOX8	4
SOX9	4
SPATA18	4
SPP1	4
SPRYD5	4
SSX1	4
SSX2	4
SSX4	4
SV2A	4
SYCP2L	4
SYNPR	4
SYT13	4
TAF7L	4
TBX3	4
TCAM1P	4
TCEA3	4
TCL6	4
TDRD12	4
TDRD9	4
TEX15	4
TF	4
TFAP2C	4
TFF2	4
THNSL2	4
TLX1	4
TMEM195	4
TMEM84	4
TMPRSS9	4
TNNI1	4
TPD52L1	4
TPTE	4
TRIM67	4
TSIX	4
TSPAN7	4
TSPYL5	4
TTLL6	4
TTR	4
TTYH1	4
TUBA3C	4
TUSC3	4
UBXN10	4
UGT2B7	4
UGT8	4
UNC80	4
VCX	4
VCX3A	4
VCY	4
WDR72	4
WISP3	4
WNK4	4
XAGE1D	4
XIST	4
ZDHHC8P1	4
ZIC1	4
ZIC4	4
ZNF229	4
ZNF280A	4
ZNF334	4
ZNF560	4
ZNF662	4
ZSCAN12P1	4
?|652919	5
ABCA13	5
ABCA6	5
ABCA8	5
ABCB4	5
ACAN	5
ACOX2	5
ACPP	5
ACSS3	5
ACTN2	5
ADAM22	5
ADCY5	5
ADCY8	5
ADD2	5
ADIPOQ	5
ADRB1	5
AFAP1L2	5
AFF2	5
ALB	5
ALDH1A2	5
ALDH1A3	5
ALOX15	5
ANGPT1	5
ANGPTL4	5
ANK3	5
ANO3	5
ANO4	5
APBA2	5
APCDD1L	5
APLP1	5
AQP7P1	5
ARC	5
AREG	5
ARHGAP6	5
ARNTL2	5
ARPP21	5
ASAM	5
ASPN	5
ASTN1	5
ATP1A2	5
B3GAT1	5
B4GALNT1	5
B4GALNT4	5
BAI1	5
BAI3	5
BDNF	5
BEX1	5
BHMT2	5
BMP2	5
BMP7	5
BMP8B	5
BMPER	5
C10orf81	5
C12orf53	5
C14orf132	5
C1orf114	5
C20orf114	5
C2orf40	5
C3orf72	5
C6orf141	5
C6orf174	5
C7orf58	5
CACNA2D1	5
CACNG4	5
CAPN6	5
CDCP1	5
CDH2	5
CDO1	5
CENPV	5
CFI	5
CGNL1	5
CHGB	5
CHRDL1	5
CHRM3	5
CILP	5
CILP2	5
CLDN11	5
CLGN	5
CNIH3	5
CNKSR2	5
CNTN1	5
CNTN3	5
CNTN4	5
COCH	5
COL10A1	5
COL11A1	5
COL19A1	5
COL20A1	5
COL4A5	5
COL8A1	5
COL9A3	5
COMP	5
CPA3	5
CPXM2	5
CRABP1	5
CREB5	5
CRLF1	5
CSMD3	5
CXCL5	5
CYB5R2	5
CYP24A1	5
CYP27C1	5
CYTL1	5
CYorf15A	5
CYorf15B	5
DCX	5
DDX3Y	5
DES	5
DGKI	5
DKK1	5
DLK1	5
DLX1	5
DLX2	5
DLX5	5
DLX6	5
DMBT1	5
DMRT2	5
DMRTA1	5
DNAH9	5
DNAJC12	5
DOK5	5
DPYSL5	5
DTNA	5
DZIP1	5
EBF3	5
EBF4	5
EDIL3	5
EDN3	5
EFCAB4B	5
EFNB3	5
EFS	5
EIF1AY	5
ELN	5
ELOVL4	5
EMID1	5
EMILIN3	5
ENPP4	5
EPDR1	5
EPHA3	5
EPHX4	5
EPYC	5
ERBB4	5
EYA4	5
F2RL2	5
FABP4	5
FAM131B	5
FAM135B	5
FAM184A	5
FAM189A1	5
FCGBP	5
FGF5	5
FGF9	5
FLNC	5
FLRT3	5
FMOD	5
FNDC1	5
FOLH1	5
FOXD1	5
FOXP2	5
FREM2	5
FRMD5	5
FSD1	5
FST	5
GABRA2	5
GABRR1	5
GAD1	5
GAL3ST1	5
GALNT13	5
GALNT14	5
GALNT5	5
GAP43	5
GDNF	5
GFRA1	5
GFRA2	5
GHR	5
GLRB	5
GNG4	5
GPC3	5
GPC4	5
GPC6	5
GPD1	5
GPR64	5
GRIA1	5
GRIA2	5
GRIK2	5
HAND2	5
HAPLN1	5
HAPLN4	5
HBB	5
HECW1	5
HNF4G	5
HOXB9	5
HOXD11	5
HS6ST2	5
HSPB6	5
HTRA3	5
HUNK	5
ICAM5	5
IGDCC3	5
IGF2BP1	5
IGFBP5	5
IL11	5
IL1RAPL1	5
IL8	5
INHBA	5
ISL2	5
ITGA10	5
ITGA8	5
ITGB8	5
ITGBL1	5
ITIH5	5
JAKMIP2	5
JPH1	5
KANK4	5
KCNA2	5
KCNA6	5
KCNG1	5
KCNH2	5
KCNMB4	5
KCNN4	5
KDM5D	5
KIAA1199	5
KIAA1324L	5
KIAA1549	5
KIF5A	5
KIF5C	5
KIRREL2	5
KLHDC8A	5
KLHL4	5
KRT18	5
LDOC1	5
LEPREL1	5
LIF	5
LIFR	5
LIMCH1	5
LMO3	5
LOC283174	5
LOC285735	5
LOC399959	5
LOC440905	5
LOC441666	5
LOC654433	5
LOC84856	5
LONRF2	5
LOXL3	5
LPAR1	5
LPHN3	5
LRCH2	5
LRFN5	5
LRRC17	5
LRRN1	5
LRRN3	5
LRRTM2	5
LTK	5
MAGED4	5
MAGED4B	5
MAP9	5
MCHR1	5
MDFI	5
ME1	5
MEG3	5
MEOX2	5
MEST	5
MFAP2	5
MFAP5	5
MGC45800	5
MID2	5
MMP13	5
MMP16	5
MOXD1	5
MST4	5
MT1L	5
MT1M	5
MUC5B	5
MUM1L1	5
MYCN	5
MYOZ2	5
MYRIP	5
MYT1	5
NAP1L3	5
NCAM1	5
NCAM2	5
NCRNA00189	5
NDP	5
NDRG4	5
NDST3	5
NEFL	5
NEFM	5
NEGR1	5
NFASC	5
NFATC2	5
NGEF	5
NGFR	5
NKX2-5	5
NKX6-1	5
NLGN4X	5
NLGN4Y	5
NOVA1	5
NPTX1	5
NPTX2	5
NPTXR	5
NPY1R	5
NRCAM	5
NRN1	5
NRXN1	5
NRXN2	5
NRXN3	5
NT5E	5
NTM	5
NTRK2	5
NTS	5
NTSR1	5
NUDT10	5
NUDT11	5
ODZ1	5
ODZ3	5
OGN	5
OMD	5
OSR1	5
PALM3	5
PCDH10	5
PCDH20	5
PCDH9	5
PCDHA10	5
PCDHA11	5
PCDHA13	5
PCDHA3	5
PCDHA4	5
PCDHA5	5
PCDHA6	5
PCDHA7	5
PCDHAC2	5
PCDHB16	5
PCDHB2	5
PCDHB3	5
PCDHB5	5
PCDHB6	5
PCDHGB7	5
PCOLCE2	5
PCSK1	5
PCSK6	5
PCYT1B	5
PDE1A	5
PDK4	5
PDLIM4	5
PEG3	5
PHKA1	5
PI16	5
PKIA	5
PKP2	5
PLA2G2A	5
PLA2G5	5
PLA2R1	5
PLCXD3	5
PLIN1	5
PLIN4	5
PLN	5
PLXNA4	5
PODNL1	5
POSTN	5
POU3F2	5
PPP1R1A	5
PRG4	5
PRKAA2	5
PRKY	5
PRLR	5
PRND	5
PRSS35	5
PTGS2	5
PTN	5
PTPN3	5
PTPRD	5
PTPRN	5
PTX3	5
PVRL3	5
RAP1GAP2	5
RASGEF1C	5
RBP1	5
RBP4	5
RELN	5
RNF128	5
RNF182	5
RPS4Y1	5
S100A4	5
SALL1	5
SCARA5	5
SCN2A	5
SCN9A	5
SCRN1	5
SCUBE3	5
SDK2	5
SEC14L4	5
SEMA3A	5
SEMA3B	5
SEZ6L2	5
SFRP2	5
SFRP4	5
SHANK1	5
SHC3	5
SLC1A1	5
SLC22A17	5
SLC35F1	5
SLC38A11	5
SLC44A5	5
SLC7A11	5
SLC9A7	5
SLITRK5	5
SLITRK6	5
SMOC1	5
SNAP25	5
SORCS2	5
SOX11	5
SOX2	5
SOX2OT	5
SPESP1	5
SPOCK1	5
SPON1	5
SRPX2	5
ST6GALNAC5	5
ST8SIA2	5
ST8SIA5	5
STAC2	5
STMN2	5
STRA6	5
SULT1C4	5
SYCE1	5
SYCP2	5
SYT1	5
SYT6	5
SYTL5	5
TAGLN3	5
TBC1D3G	5
TBX18	5
TESC	5
TFAP2B	5
TFPI2	5
TGFA	5
THBS2	5
THBS4	5
THRB	5
TIMP4	5
TM7SF4	5
TMEM100	5
TMEM158	5
TMEM163	5
TMEM200B	5
TMEM47	5
TMEM59L	5
TMSB4Y	5
TNC	5
TNFRSF10D	5
TOX3	5
TREM1	5
TRHDE	5
TRIL	5
TRIM58	5
TRPM8	5
TRPV4	5
TSPAN11	5
TSPAN5	5
TSPAN8	5
TTLL7	5
TTTY15	5
UCHL1	5
USP9Y	5
UTY	5
VAT1L	5
VAX1	5
VIT	5
WASF3	5
WDR17	5
WFDC2	5
WNT16	5
WNT2	5
WT1	5
ZDBF2	5
ZFHX4	5
ZFY	5
ZIC2	5
ZNF204P	5
ZNF208	5
ZNF365	5
ZNF521	5
ZNF536	5
ZNF667	5
ZNF711	5
[truncated: 1 more rows]
