# Supplementary material for: Classification of node-positive melanomas into prognostic subgroups using keratin, immune, and melanogenesis expression patterns
Source: Oncogene. 2021 Feb 9;40(10):1792–805. doi: 10.1038/s41388-021-01665-0 (PMC7946641; doi:10.1038/s41388-021-01665-0)
Supplement: Supplementary file 3 — Lists differentially expressed genes for each melanoma subgroup (as appearing in Figure 1) versus all other subgroups [file 41388_2021_1665_MOESM3_ESM.xlsx]

## Sheet: README
Additional File 2
Classification of node-positive melanomas into prognostic subgroups using keratin, immune and melanogenesis expression patterns
Dvir Netanely, Stav Leibou, Roma Parikh, Neta Stern, Hananya Vaknine, Ronen Brenner, Sarah Amar, Rivi Haiat Factor, Tomer Perluk, Jacob Frand, Eran Nizri, Dov Hershkovitz, Valentina Zemser-Werner, Carmit Levy, Ron Shamir
README
This spreadsheet lists differentially expressed genes for each melanoma subgroup (as appearing in Figure 1) versus all other subgroups
Each tab includes a sorted and filtered (p-value<0.0001) list of differentially expressed genes for a specific sample group versus all other groups. p-values represent ranksum test significance. FC represent fold change of mean gene expression on the specific sample subgroup versus all other subgroups.
Tab	Description
1	Differentially expressed genes for subgroup 1 (Immune) versus all other subgroups
2	Differentially expressed genes for subgroup 2 (Keratin) versus all other subgroups
3	Differentially expressed genes for subgroup 3 (Melanogenesis-low) versus all other subgroups
4	Differentially expressed genes for subgroup 4 (Melanogenesis-high) versus all other subgroups

## Sheet: 1 (Immune) vs. 2,3,4
id	Probeset Id	Gene Symbol	Test: Ranksum test on Subtypes [Immune](n=165) vs. [Keratin,Melanogenesis-high,Melanogenesis-low](n=304)	FC	Pvalue Rank
28	PLA2G2D	PLA2G2D	7.63205e-49	5.4151	28
421	CR2	CR2	2.12934e-32	5.31165	421
188	CD19	CD19	8.98439e-41	5.0329	188
180	MS4A1	MS4A1	3.25095e-41	4.9135	180
293	IGJ	IGJ	6.77231e-37	4.72155	293
137	CD79A	CD79A	5.4909e-43	4.62815	137
237	FCRL5	FCRL5	6.07871e-39	4.5689	237
276	MGC29506	MGC29506	1.9059e-37	4.5189	276
833	C4orf7	C4orf7	6.56342e-19	4.48455	833
149	POU2AF1	POU2AF1	1.67063e-42	4.37465	149
356	ADAM6	ADAM6	2.19051e-34	4.31945	356
404	LOC96610	LOC96610	5.27812e-33	4.2012	404
299	CCL19	CCL19	1.38989e-36	4.18665	299
202	TNFRSF17	TNFRSF17	3.2263e-40	4.1744	202
98	CXCR5	CXCR5	1.4229e-44	4.05595	98
5	FCRL3	FCRL3	3.68664e-51	4.05125	5
73	CXCL13	CXCL13	6.51081e-46	4.01435	73
245	KIAA0125	KIAA0125	1.80978e-38	3.94355	245
451	FCER2	FCER2	2.62334e-31	3.9274	451
94	CXCR2P1	CXCR2P1	1.15549e-44	3.89045	94
287	TCL1A	TCL1A	5.34317e-37	3.88925	287
120	LAX1	LAX1	9.06485e-44	3.8053	120
290	BLK	BLK	5.85486e-37	3.7871	290
93	IKZF3	IKZF3	1.04103e-44	3.77515	93
41	CD8B	CD8B	4.75639e-48	3.6986	41
264	BANK1	BANK1	6.21811e-38	3.6602	264
51	JAKMIP1	JAKMIP1	4.51988e-47	3.65985	51
11	CD3G	CD3G	1.6701e-50	3.6548	11
215	ADAMDEC1	ADAMDEC1	1.05472e-39	3.64865	215
194	FCRL2	FCRL2	1.49786e-40	3.6421	194
46	PDCD1	PDCD1	2.44306e-47	3.614	46
19	CD27	CD27	5.70597e-50	3.5849	19
111	CD38	CD38	4.99375e-44	3.57875	111
50	CD8A	CD8A	4.51988e-47	3.57675	50
248	IFNG	IFNG	1.90299e-38	3.56755	248
162	UBD	UBD	6.30779e-42	3.5507	162
209	FCRL1	FCRL1	4.76072e-40	3.5493	209
174	CXCL9	CXCL9	2.11648e-41	3.5455	174
376	PAX5	PAX5	8.05119e-34	3.53835	376
115	LAG3	LAG3	5.91573e-44	3.5193	115
1	TIGIT	TIGIT	1.83672e-51	3.50525	1
6	SIRPG	SIRPG	4.90766e-51	3.5008	6
161	C8orf80	C8orf80	6.05687e-42	3.4998	161
102	STAP1	STAP1	2.46042e-44	3.4905	102
1048	CCL21	CCL21	1.14326e-14	3.48025	1048
74	CD7	CD7	8.12874e-46	3.4693	74
217	SPIB	SPIB	1.16829e-39	3.46665	217
266	PNOC	PNOC	6.48122e-38	3.45095	266
24	LY9	LY9	2.46175e-49	3.44685	24
632	CD5L	CD5L	2.02472e-24	3.4308	632
2	SLAMF6	SLAMF6	1.83672e-51	3.4192	2
42	SH2D1A	SH2D1A	4.75639e-48	3.41735	42
151	TNFRSF13B	TNFRSF13B	2.54268e-42	3.41615	151
211	IDO1	IDO1	5.74221e-40	3.41365	211
13	CD3D	CD3D	1.76461e-50	3.40375	13
85	GBP5	GBP5	3.94949e-45	3.40365	85
60	PTPRCAP	PTPRCAP	8.7312e-47	3.3843	60
36	GZMK	GZMK	2.81952e-48	3.374	36
21	TRAT1	TRAT1	9.20601e-50	3.36805	21
15	CD3E	CD3E	2.38244e-50	3.3314	15
144	NKG7	NKG7	9.69185e-43	3.3254	144
16	UBASH3A	UBASH3A	2.38244e-50	3.31715	16
8	SIT1	SIT1	1.3123e-50	3.30195	8
33	IL21R	IL21R	1.58885e-48	3.2946	33
59	CXCR3	CXCR3	8.69322e-47	3.2693	59
226	GZMB	GZMB	1.91979e-39	3.26365	226
63	HSH2D	HSH2D	1.35924e-46	3.2588	63
26	BTLA	BTLA	2.52441e-49	3.25375	26
17	RHOH	RHOH	3.38211e-50	3.24225	17
22	CD5	CD5	9.20601e-50	3.242	22
61	ZBP1	ZBP1	1.06654e-46	3.22605	61
140	TNFRSF9	TNFRSF9	5.72378e-43	3.2219	140
34	ACAP1	ACAP1	1.58885e-48	3.2214	34
77	CCR7	CCR7	1.21173e-45	3.2014	77
110	THEMIS	THEMIS	4.90334e-44	3.19485	110
9	CD2	CD2	1.3123e-50	3.18555	9
3	LCK	LCK	2.88852e-51	3.1821	3
315	LGALS2	LGALS2	6.15034e-36	3.15565	315
10	KIAA0748	KIAA0748	1.6701e-50	3.1502	10
27	P2RY10	P2RY10	4.28526e-49	3.14965	27
351	CXCL10	CXCL10	1.61293e-34	3.1488	351
523	JSRP1	JSRP1	1.85696e-28	3.13195	523
268	SIGLEC8	SIGLEC8	7.34353e-38	3.13085	268
14	SLA2	SLA2	2.38244e-50	3.1263	14
72	TIFAB	TIFAB	5.00303e-46	3.12085	72
980	CHIT1	CHIT1	4.57425e-16	3.11405	980
175	SLAMF1	SLAMF1	2.11648e-41	3.09825	175
39	TBX21	TBX21	3.98038e-48	3.0846	39
38	TBC1D10C	TBC1D10C	3.91343e-48	3.0722	38
1017	C7	C7	2.95861e-15	3.05865	1017
121	PYHIN1	PYHIN1	9.1818e-44	3.05805	121
305	TIMD4	TIMD4	2.14924e-36	3.0536	305
7	CD247	CD247	1.18985e-50	3.05225	7
122	KLRD1	KLRD1	9.57861e-44	3.0497	122
65	CRTAM	CRTAM	2.76875e-46	3.04345	65
142	SAMD3	SAMD3	6.89559e-43	3.04255	142
135	GZMA	GZMA	4.63156e-43	3.03905	135
424	CXCL11	CXCL11	2.39964e-32	3.0358	424
4	ITGAL	ITGAL	3.68664e-51	3.0316	4
32	IL2RG	IL2RG	1.52355e-48	3.03055	32
20	SP140	SP140	9.20601e-50	3.02945	20
128	TMEM156	TMEM156	1.71315e-43	3.02875	128
210	PLAC8	PLAC8	5.20731e-40	3.0284	210
153	LTB	LTB	2.62127e-42	3.028	153
58	CD96	CD96	8.25523e-47	3.01455	58
231	KLRK1	KLRK1	3.28767e-39	3.0091	231
105	XCL2	XCL2	3.23106e-44	3.0073	105
62	LOC100233209	LOC100233209	1.12292e-46	3.00115	62
108	ZAP70	ZAP70	4.357e-44	2.99775	108
112	C5orf20	C5orf20	5.58458e-44	2.99575	112
164	GPR174	GPR174	6.47175e-42	2.99535	164
131	RLTPR	RLTPR	2.05702e-43	2.98945	131
57	GPR171	GPR171	7.91897e-47	2.9817	57
23	ITK	ITK	2.46175e-49	2.97195	23
31	CD6	CD6	1.41929e-48	2.9673	31
55	NCF1	NCF1	7.04411e-47	2.96065	55
260	CTSW	CTSW	5.55507e-38	2.9447	260
104	PRF1	PRF1	2.62642e-44	2.94405	104
186	PARP15	PARP15	6.94632e-41	2.93715	186
158	NCF1C	NCF1C	5.19165e-42	2.9249	158
300	LILRA4	LILRA4	1.48597e-36	2.9153	300
312	C14orf73	C14orf73	4.30699e-36	2.91035	312
474	LOC400759	LOC400759	2.17434e-30	2.9098	474
37	C16orf54	C16orf54	3.91343e-48	2.9077	37
107	ZNF831	ZNF831	4.02546e-44	2.9012	107
297	GZMH	GZMH	1.11075e-36	2.8924	297
103	FASLG	FASLG	2.58929e-44	2.8801	103
414	SLAMF7	SLAMF7	1.01457e-32	2.87875	414
139	TARP	TARP	5.70025e-43	2.87465	139
66	PTPRC	PTPRC	2.85961e-46	2.87225	66
154	GPR114	GPR114	2.86413e-42	2.86905	154
97	FAM26F	FAM26F	1.4229e-44	2.85855	97
240	ZBED2	ZBED2	9.79193e-39	2.85595	240
100	CXCR6	CXCR6	1.54307e-44	2.85565	100
12	IKZF1	IKZF1	1.6701e-50	2.84595	12
232	CD69	CD69	3.43411e-39	2.83575	232
83	CCL5	CCL5	3.35515e-45	2.8309	83
441	KIR2DL4	KIR2DL4	1.0274e-31	2.83085	441
89	IL12RB1	IL12RB1	5.92135e-45	2.82195	89
831	CP	CP	5.66596e-19	2.8168	831
280	PRKCB	PRKCB	3.39873e-37	2.81565	280
506	CD79B	CD79B	4.79018e-29	2.8128	506
114	S1PR4	S1PR4	5.90681e-44	2.809	114
253	TLR8	TLR8	2.98935e-38	2.80765	253
40	CYTIP	CYTIP	4.16181e-48	2.7974	40
165	CCR2	CCR2	7.86773e-42	2.79415	165
381	LYZ	LYZ	9.70045e-34	2.7888	381
386	ETV7	ETV7	1.4556e-33	2.7885	386
54	CD52	CD52	6.59144e-47	2.78715	54
187	LILRB1	LILRB1	7.26464e-41	2.78715	187
86	CIITA	CIITA	4.4211e-45	2.7634	86
64	LTA	LTA	1.51032e-46	2.76025	64
91	CD48	CD48	7.85894e-45	2.74915	91
47	CARD11	CARD11	2.50846e-47	2.7352	47
136	NAPSB	NAPSB	4.66779e-43	2.73365	136
447	IL7R	IL7R	1.62298e-31	2.73145	447
241	GVIN1	GVIN1	9.79193e-39	2.73125	241
473	HLA-DQB2	HLA-DQB2	2.04327e-30	2.7276	473
324	XCL1	XCL1	1.9379e-35	2.72575	324
109	C17orf87	C17orf87	4.6858e-44	2.72345	109
254	PTPN22	PTPN22	3.03507e-38	2.72055	254
145	SELL	SELL	9.77164e-43	2.72	145
660	SKAP1	SKAP1	2.0488e-23	2.71795	660
49	CORO1A	CORO1A	4.41168e-47	2.71355	49
382	ITGAD	ITGAD	1.16394e-33	2.7125	382
465	LOC400696	LOC400696	8.01078e-31	2.71215	465
18	TRAF3IP3	TRAF3IP3	3.38211e-50	2.7112	18
90	HLA-DOB	HLA-DOB	6.73382e-45	2.70865	90
96	PTPN7	PTPN7	1.36295e-44	2.70855	96
278	KCNA3	KCNA3	2.1799e-37	2.70845	278
511	ANKRD22	ANKRD22	8.52287e-29	2.69565	511
490	ZNF683	ZNF683	1.12053e-29	2.69525	490
334	GBP4	GBP4	5.14746e-35	2.69145	334
319	LY75	LY75	8.81169e-36	2.69045	319
203	PRKCQ	PRKCQ	3.92535e-40	2.6852	203
87	SPN	SPN	4.62681e-45	2.677	87
198	TLR10	TLR10	2.36029e-40	2.6753	198
261	HLA-DQA1	HLA-DQA1	5.55507e-38	2.67325	261
133	LRMP	LRMP	3.34846e-43	2.66645	133
310	KLHDC7B	KLHDC7B	3.5234e-36	2.66425	310
445	GNLY	GNLY	1.37919e-31	2.6637	445
401	HLA-DQA2	HLA-DQA2	4.47656e-33	2.66345	401
491	VPREB3	VPREB3	1.13546e-29	2.6607	491
25	TAGAP	TAGAP	2.52441e-49	2.65955	25
173	VNN2	VNN2	2.10995e-41	2.6563	173
294	BCL11B	BCL11B	9.14084e-37	2.6428	294
291	DAPP1	DAPP1	6.41712e-37	2.6416	291
129	CCR5	CCR5	1.75737e-43	2.6395	129
409	DNAJC5B	DNAJC5B	7.00472e-33	2.63505	409
30	SNX20	SNX20	1.41929e-48	2.62855	30
118	RAB37	RAB37	7.29379e-44	2.62705	118
171	HLA-DOA	HLA-DOA	2.07213e-41	2.62355	171
354	CLEC4E	CLEC4E	2.0568e-34	2.62225	354
179	FLT3	FLT3	2.3662e-41	2.6207	179
301	HLA-DQB1	HLA-DQB1	1.66572e-36	2.61865	301
192	NCR3	NCR3	1.16398e-40	2.61825	192
127	NCF1B	NCF1B	1.49356e-43	2.61465	127
178	DTHD1	DTHD1	2.26179e-41	2.612	178
430	HLA-DRB6	HLA-DRB6	3.77088e-32	2.60965	430
75	ICOS	ICOS	8.27518e-46	2.60815	75
157	AOAH	AOAH	3.77539e-42	2.60565	157
184	CCL4	CCL4	5.17769e-41	2.6005	184
53	SEPT1	SEPT1	5.66786e-47	2.5923	53
106	SIGLEC10	SIGLEC10	3.33112e-44	2.57805	106
69	RASAL3	RASAL3	3.99293e-46	2.5779	69
385	PIK3CG	PIK3CG	1.32323e-33	2.5765	385
169	APOL3	APOL3	1.36818e-41	2.57355	169
48	SPOCK2	SPOCK2	3.4712e-47	2.57075	48
233	TTC24	TTC24	4.12115e-39	2.5576	233
172	LOC606724	LOC606724	2.10134e-41	2.5564	172
284	RARRES3	RARRES3	4.2757e-37	2.55475	284
56	IL2RB	IL2RB	7.3333e-47	2.54755	56
2180	ADH1B	ADH1B	1.81965e-06	2.5366	2180
306	HLA-DPB2	HLA-DPB2	2.41607e-36	2.52895	306
223	CNR2	CNR2	1.73548e-39	2.52145	223
364	MEI1	MEI1	3.57777e-34	2.5193	364
78	IRF8	IRF8	1.21228e-45	2.5171	78
43	ARHGAP9	ARHGAP9	5.91561e-48	2.51435	43
123	WDFY4	WDFY4	1.03136e-43	2.5141	123
602	ANO9	ANO9	2.59189e-25	2.5077	602
148	CD74	CD74	1.47604e-42	2.5035	148
183	PSTPIP1	PSTPIP1	4.57916e-41	2.49465	183
333	TMEM155	TMEM155	4.20499e-35	2.4933	333
289	GBP1	GBP1	5.83015e-37	2.4931	289
288	KLRB1	KLRB1	5.81259e-37	2.49165	288
417	ADAM28	ADAM28	1.24854e-32	2.48655	417
68	GPR18	GPR18	3.90418e-46	2.48285	68
71	FAM113B	FAM113B	4.76178e-46	2.47755	71
1280	MMP12	MMP12	3.48787e-11	2.47615	1280
331	CCR4	CCR4	3.9953e-35	2.4709	331
29	SASH3	SASH3	8.09974e-49	2.4697	29
928	MARCO	MARCO	5.01239e-17	2.46845	928
70	CD72	CD72	4.72949e-46	2.46755	70
156	BCL2L14	BCL2L14	2.89059e-42	2.4658	156
379	DENND2D	DENND2D	9.49406e-34	2.46355	379
403	TFEC	TFEC	5.24445e-33	2.4592	403
321	CST7	CST7	1.4644e-35	2.45895	321
503	CLEC10A	CLEC10A	3.0551e-29	2.4554	503
431	KLRC1	KLRC1	4.46403e-32	2.4465	431
95	CD37	CD37	1.35618e-44	2.4454	95
374	TNIP3	TNIP3	6.40141e-34	2.43485	374
373	BEND4	BEND4	6.3957e-34	2.43015	373
166	CD40LG	CD40LG	8.92792e-42	2.4288	166
113	PLEK	PLEK	5.74942e-44	2.42865	113
433	EMR1	EMR1	4.86486e-32	2.4281	433
80	IPCEF1	IPCEF1	1.48265e-45	2.4271	80
44	VAV1	VAV1	1.71953e-47	2.42505	44
190	FAM159A	FAM159A	9.22262e-41	2.4248	190
219	FCRL6	FCRL6	1.24454e-39	2.42185	219
426	SLC27A2	SLC27A2	2.64937e-32	2.41915	426
189	IL32	IL32	9.01345e-41	2.41645	189
1119	IFI27	IFI27	2.62462e-13	2.4115	1119
309	RASGRP2	RASGRP2	3.19278e-36	2.40875	309
35	BIN2	BIN2	2.61805e-48	2.4021	35
84	APBB1IP	APBB1IP	3.69715e-45	2.40065	84
235	RAC2	RAC2	4.79576e-39	2.3965	235
328	TOX	TOX	2.7821e-35	2.3947	328
316	ABCD2	ABCD2	7.25158e-36	2.3938	316
138	HLA-DRA	HLA-DRA	5.4909e-43	2.39375	138
277	PATL2	PATL2	2.06386e-37	2.39065	277
45	ZC3H12D	ZC3H12D	1.71953e-47	2.38605	45
780	DNASE1L3	DNASE1L3	3.80783e-20	2.38415	780
579	GP1BA	GP1BA	3.3437e-26	2.384	579
146	ZBTB32	ZBTB32	1.06185e-42	2.38095	146
336	CCL4L2	CCL4L2	6.30672e-35	2.37195	336
197	LILRB4	LILRB4	2.17486e-40	2.36645	197
170	HCST	HCST	1.4581e-41	2.36595	170
353	BLNK	BLNK	1.72388e-34	2.36425	353
999	SCML4	SCML4	1.05396e-15	2.3623	999
340	IL4I1	IL4I1	8.87886e-35	2.3603	340
272	CLECL1	CLECL1	1.35419e-37	2.35895	272
81	PTPN6	PTPN6	2.15316e-45	2.3548	81
222	EBI3	EBI3	1.71517e-39	2.35175	222
116	SLFN12L	SLFN12L	6.83607e-44	2.3513	116
117	WAS	WAS	7.13407e-44	2.348	117
492	HTRA4	HTRA4	1.17738e-29	2.34735	492
332	CYBB	CYBB	4.16225e-35	2.3391	332
141	MYO1G	MYO1G	6.2223e-43	2.3384	141
581	CR1	CR1	3.97799e-26	2.33445	581
399	CLEC12A	CLEC12A	3.93664e-33	2.33095	399
597	FGL2	FGL2	1.58123e-25	2.33005	597
450	P2RX1	P2RX1	2.43824e-31	2.3229	450
79	NCKAP1L	NCKAP1L	1.21228e-45	2.32245	79
338	EPSTI1	EPSTI1	7.48363e-35	2.3223	338
392	CLEC17A	CLEC17A	2.52975e-33	2.3217	392
343	IL18RAP	IL18RAP	1.17344e-34	2.3211	343
76	CD53	CD53	9.25925e-46	2.3117	76
569	C3	C3	2.28844e-26	2.30985	569
273	P2RY13	P2RY13	1.46746e-37	2.3096	273
535	BIRC3	BIRC3	3.42762e-28	2.3091	535
224	CD226	CD226	1.80981e-39	2.3026	224
147	C2orf85	C2orf85	1.1803e-42	2.2998	147
990	ATP1A3	ATP1A3	7.56764e-16	2.29825	990
609	RBP5	RBP5	4.65329e-25	2.2962	609
903	AIM2	AIM2	1.06577e-17	2.2961	903
317	SAMSN1	SAMSN1	7.51381e-36	2.29395	317
753	IFI44L	IFI44L	7.44285e-21	2.2929	753
375	PLD4	PLD4	6.83275e-34	2.2924	375
99	IRF1	IRF1	1.54269e-44	2.2836	99
481	HSD11B1	HSD11B1	3.5686e-30	2.2812	481
415	FAM129C	FAM129C	1.12577e-32	2.2773	415
259	CD84	CD84	4.47919e-38	2.2748	259
566	GATA3	GATA3	1.11647e-26	2.27425	566
689	ACY3	ACY3	1.53369e-22	2.27415	689
236	CD300LF	CD300LF	4.96273e-39	2.27385	236
320	SIGLEC14	SIGLEC14	1.00549e-35	2.26345	320
487	ITM2A	ITM2A	7.14494e-30	2.262	487
444	RASGRP1	RASGRP1	1.31822e-31	2.2571	444
143	HLA-DMB	HLA-DMB	7.28439e-43	2.2567	143
125	DOCK2	DOCK2	1.48291e-43	2.2566	125
67	SLA	SLA	3.00038e-46	2.25615	67
508	MIR155HG	MIR155HG	5.72105e-29	2.256	508
509	HCP5	HCP5	7.46866e-29	2.255	509
813	HAMP	HAMP	2.03775e-19	2.2455	813
432	FCGR1A	FCGR1A	4.74968e-32	2.2446	432
201	CSF2RB	CSF2RB	2.73541e-40	2.2422	201
1003	GTSF1	GTSF1	1.56024e-15	2.2356	1003
411	TMEM150B	TMEM150B	8.15726e-33	2.2321	411
359	CEACAM21	CEACAM21	2.54209e-34	2.2315	359
311	SPNS3	SPNS3	3.54118e-36	2.23105	311
515	IL18	IL18	1.06916e-28	2.2295	515
262	GPR65	GPR65	5.72055e-38	2.22915	262
466	TREML2	TREML2	9.30134e-31	2.22685	466
251	SUSD3	SUSD3	2.93094e-38	2.22155	251
416	FUT7	FUT7	1.15509e-32	2.22095	416
303	HLA-DRB1	HLA-DRB1	2.00167e-36	2.21855	303
329	C11orf21	C11orf21	3.64321e-35	2.2174	329
860	KLRC4	KLRC4	2.65671e-18	2.21725	860
167	HLA-DPA1	HLA-DPA1	9.1624e-42	2.2171	167
282	PDCD1LG2	PDCD1LG2	3.92081e-37	2.21135	282
168	HLA-DPB1	HLA-DPB1	1.02637e-41	2.2096	168
150	LCP1	LCP1	2.13342e-42	2.2053	150
675	GZMM	GZMM	6.2892e-23	2.2025	675
82	P2RY8	P2RY8	2.75874e-45	2.20235	82
344	CLEC9A	CLEC9A	1.17344e-34	2.1961	344
130	EVI2B	EVI2B	1.91096e-43	2.19505	130
436	FCGR1C	FCGR1C	7.95554e-32	2.1935	436
160	CD80	CD80	5.89088e-42	2.1929	160
390	ZNF80	ZNF80	2.48438e-33	2.19225	390
842	XIRP1	XIRP1	1.10332e-18	2.1889	842
124	FGD2	FGD2	1.08761e-43	2.18735	124
249	MAP4K1	MAP4K1	2.07515e-38	2.183	249
737	RASGEF1A	RASGEF1A	3.64953e-21	2.17915	737
279	CECR1	CECR1	2.57365e-37	2.177	279
159	ITGB7	ITGB7	5.87463e-42	2.1706	159
191	SLAMF8	SLAMF8	9.64899e-41	2.1705	191
52	ARHGAP30	ARHGAP30	4.64761e-47	2.16615	52
410	PPP1R16B	PPP1R16B	7.04951e-33	2.16595	410
1203	LOC284749	LOC284749	3.42754e-12	2.163	1203
155	RGL4	RGL4	2.87102e-42	2.1619	155
1131	ABI3BP	ABI3BP	4.60017e-13	2.1568	1131
685	C2	C2	1.36055e-22	2.15675	685
442	IL2RA	IL2RA	1.1093e-31	2.1519	442
453	APOL1	APOL1	2.85254e-31	2.15	453
448	POU2F2	POU2F2	1.6349e-31	2.1484	448
176	ITGB2	ITGB2	2.13665e-41	2.14785	176
437	FCGR1B	FCGR1B	8.07611e-32	2.14615	437
537	TOX2	TOX2	3.71972e-28	2.14485	537
101	IL10RA	IL10RA	1.98654e-44	2.144	101
216	CD180	CD180	1.16829e-39	2.14255	216
803	FLJ40330	FLJ40330	1.13551e-19	2.13715	803
193	RCSD1	RCSD1	1.44951e-40	2.1371	193
460	ACSL5	ACSL5	4.67778e-31	2.13675	460
1306	NLRP2	NLRP2	6.1002e-11	2.1298	1306
119	GIMAP4	GIMAP4	9.05463e-44	2.11375	119
341	RHOF	RHOF	9.13833e-35	2.1135	341
238	CCDC69	CCDC69	7.72819e-39	2.11145	238
644	CCL8	CCL8	5.81624e-24	2.1113	644
200	SIGLEC5	SIGLEC5	2.70908e-40	2.10995	200
495	FCGR3A	FCGR3A	1.41381e-29	2.10715	495
132	HCLS1	HCLS1	2.07276e-43	2.1063	132
471	AKAP5	AKAP5	1.93385e-30	2.1049	471
467	GFI1	GFI1	9.51733e-31	2.1018	467
267	LSP1	LSP1	6.56346e-38	2.0994	267
342	TLR7	TLR7	1.14269e-34	2.0988	342
229	DENND1C	DENND1C	3.19094e-39	2.0971	229
599	TNFRSF18	TNFRSF18	1.87595e-25	2.09465	599
478	PACSIN1	PACSIN1	2.93113e-30	2.09095	478
477	ASCL2	ASCL2	2.68978e-30	2.09085	477
247	TNFAIP8L2	TNFAIP8L2	1.90299e-38	2.0841	247
337	CR1L	CR1L	7.31695e-35	2.08065	337
126	GIMAP5	GIMAP5	1.48291e-43	2.079	126
296	PIK3AP1	PIK3AP1	1.07375e-36	2.0775	296
1167	CLU	CLU	1.2488e-12	2.0758	1167
357	FOXP3	FOXP3	2.36886e-34	2.07175	357
88	INPP5D	INPP5D	4.76785e-45	2.06935	88
394	FCRL4	FCRL4	2.79528e-33	2.068	394
244	C1QB	C1QB	1.78349e-38	2.05845	244
239	ARHGAP25	ARHGAP25	9.50269e-39	2.05725	239
368	CD274	CD274	4.18574e-34	2.05695	368
673	CD1C	CD1C	5.07278e-23	2.05515	673
218	STAT4	STAT4	1.17995e-39	2.054	218
406	CD244	CD244	5.51301e-33	2.05175	406
181	SELPLG	SELPLG	3.58106e-41	2.05065	181
707	TNFSF13B	TNFSF13B	4.06906e-22	2.05	707
500	HCG26	HCG26	2.09694e-29	2.0499	500
257	AMICA1	AMICA1	3.13085e-38	2.0487	257
221	GIMAP7	GIMAP7	1.64154e-39	2.0484	221
369	SOCS1	SOCS1	4.18574e-34	2.04685	369
246	TNFSF8	TNFSF8	1.85507e-38	2.045	246
551	APOL4	APOL4	2.06297e-27	2.0403	551
1135	CLIC3	CLIC3	5.05457e-13	2.0384	1135
270	C1QA	C1QA	7.73286e-38	2.0377	270
702	KEL	KEL	3.21676e-22	2.03755	702
163	GNGT2	GNGT2	6.39546e-42	2.0351	163
847	LILRA3	LILRA3	1.26079e-18	2.03455	847
482	HLA-DRB5	HLA-DRB5	4.02467e-30	2.0324	482
531	AMPD1	AMPD1	2.58893e-28	2.02755	531
634	NLRP7	NLRP7	2.23531e-24	2.0247	634
177	PARVG	PARVG	2.15638e-41	2.0203	177
327	MNDA	MNDA	2.35669e-35	2.01875	327
429	TLR9	TLR9	3.40631e-32	2.0143	429
208	IL18BP	IL18BP	4.61081e-40	2.0124	208
730	FAIM3	FAIM3	1.39075e-21	2.01025	730
318	CXorf21	CXorf21	7.55883e-36	2.0086	318
185	TMC8	TMC8	6.65427e-41	2.0074	185
283	IGSF6	IGSF6	4.2508e-37	2.00415	283
505	HK3	HK3	4.41841e-29	2.00185	505
434	LIME1	LIME1	4.95932e-32	2.00035	434
834	CD1E	CD1E	7.06492e-19	1.99785	834
538	VCAM1	VCAM1	3.89146e-28	1.99635	538
613	DERL3	DERL3	6.62861e-25	1.9961	613
661	SYTL1	SYTL1	2.0533e-23	1.9949	661
1273	SHISA3	SHISA3	3.07846e-11	1.99395	1273
678	FCN1	FCN1	7.94652e-23	1.99155	678
585	TNF	TNF	5.096e-26	1.989	585
588	LOC100188949	LOC100188949	6.38534e-26	1.97305	588
134	PVRIG	PVRIG	4.3911e-43	1.97075	134
405	ALOX5	ALOX5	5.38256e-33	1.97055	405
389	XCR1	XCR1	1.98284e-33	1.9659	389
547	PRAM1	PRAM1	1.22155e-27	1.96585	547
407	LST1	LST1	5.57299e-33	1.9621	407
275	C1QC	C1QC	1.75061e-37	1.9607	275
322	HLA-DMA	HLA-DMA	1.50746e-35	1.9587	322
420	KLHL6	KLHL6	1.88007e-32	1.95635	420
363	FGR	FGR	3.27932e-34	1.9522	363
683	CTLA4	CTLA4	1.09632e-22	1.9483	683
530	CD200R1	CD200R1	2.56792e-28	1.9444	530
662	IL15	IL15	2.36037e-23	1.94275	662
427	LILRA1	LILRA1	2.82431e-32	1.94	427
274	ABI3	ABI3	1.56184e-37	1.93845	274
593	AICDA	AICDA	9.96152e-26	1.937	593
377	SIRPB2	SIRPB2	8.20004e-34	1.9345	377
575	OAS2	OAS2	2.67168e-26	1.93395	575
92	NLRC3	NLRC3	1.0382e-44	1.9337	92
532	PTAFR	PTAFR	2.62286e-28	1.9334	532
295	DOK2	DOK2	1.05256e-36	1.9321	295
204	CD86	CD86	4.12147e-40	1.9317	204
912	TNFSF11	TNFSF11	2.05166e-17	1.92815	912
605	RGS18	RGS18	3.85665e-25	1.92705	605
1310	ERAP2	ERAP2	7.1464e-11	1.9259	1310
1378	TSTD1	TSTD1	3.28356e-10	1.92575	1378
195	GIMAP1	GIMAP1	1.82417e-40	1.9246	195
594	LAT	LAT	1.01295e-25	1.92295	594
962	KLRC2	KLRC2	2.40662e-16	1.9227	962
1298	PTGDS	PTGDS	5.56171e-11	1.92195	1298
298	SSTR3	SSTR3	1.12978e-36	1.9214	298
568	ATP2A3	ATP2A3	1.76017e-26	1.92125	568
227	BTK	BTK	2.15675e-39	1.9206	227
1004	EPHA1	EPHA1	1.68253e-15	1.9185	1004
199	HAVCR2	HAVCR2	2.6183e-40	1.9168	199
498	TMIGD2	TMIGD2	1.673e-29	1.9142	498
325	LAT2	LAT2	2.06725e-35	1.91365	325
269	CD4	CD4	7.40293e-38	1.9134	269
728	MYO7B	MYO7B	1.28012e-21	1.91305	728
292	ANKRD58	ANKRD58	6.70095e-37	1.9089	292
603	LAMP3	LAMP3	2.72116e-25	1.9075	603
502	SERPINA1	SERPINA1	2.63618e-29	1.9071	502
252	SLC12A3	SLC12A3	2.93094e-38	1.9069	252
355	DPEP2	DPEP2	2.081e-34	1.9038	355
212	FGD3	FGD3	7.54074e-40	1.90165	212
519	C14orf64	C14orf64	1.39575e-28	1.90115	519
439	KIAA1324	KIAA1324	9.57864e-32	1.901	439
286	AIF1	AIF1	4.79542e-37	1.90055	286
778	WNT10A	WNT10A	3.74273e-20	1.8993	778
744	DHRS9	DHRS9	5.28625e-21	1.89505	744
617	TNFSF10	TNFSF10	7.44321e-25	1.89045	617
846	RSAD2	RSAD2	1.22079e-18	1.8885	846
234	CTSS	CTSS	4.77023e-39	1.8862	234
612	OASL	OASL	5.13618e-25	1.88615	612
196	MYO1F	MYO1F	2.01141e-40	1.88585	196
1351	C7orf29	C7orf29	2.0721e-10	1.8832	1351
711	FAM46C	FAM46C	4.5243e-22	1.88155	711
681	TMPRSS3	TMPRSS3	9.43705e-23	1.8802	681
271	FMNL1	FMNL1	1.1513e-37	1.8784	271
567	CCND2	CCND2	1.4077e-26	1.87545	567
326	RASSF5	RASSF5	2.28952e-35	1.87515	326
885	CCDC64	CCDC64	6.23859e-18	1.87455	885
225	CCDC88B	CCDC88B	1.83731e-39	1.87375	225
670	XAF1	XAF1	3.93607e-23	1.8718	670
352	UCP2	UCP2	1.71326e-34	1.8708	352
713	NOD2	NOD2	5.13563e-22	1.86855	713
367	PSD4	PSD4	3.95228e-34	1.86825	367
939	C4A	C4A	9.35126e-17	1.8682	939
507	ARHGAP15	ARHGAP15	4.80052e-29	1.86695	507
348	SIGLEC1	SIGLEC1	1.44658e-34	1.86675	348
449	GAPT	GAPT	2.02284e-31	1.8665	449
804	CCDC141	CCDC141	1.16974e-19	1.8598	804
459	PIK3R6	PIK3R6	4.62823e-31	1.8592	459
358	CCR8	CCR8	2.43983e-34	1.8585	358
256	MFNG	MFNG	3.12819e-38	1.85645	256
339	SPI1	SPI1	7.59828e-35	1.8526	339
589	TSPAN32	TSPAN32	6.55037e-26	1.85165	589
206	DOCK8	DOCK8	4.43426e-40	1.85015	206
851	BHLHA15	BHLHA15	1.86781e-18	1.84935	851
314	LILRB2	LILRB2	5.44413e-36	1.84665	314
615	SLC8A1	SLC8A1	6.76052e-25	1.84655	615
335	LY86	LY86	5.51936e-35	1.8415	335
308	CCRL2	CCRL2	3.12987e-36	1.839	308
207	GPR132	GPR132	4.43426e-40	1.83875	207
1682	SCNN1B	SCNN1B	3.42603e-08	1.83625	1682
657	ALOX5AP	ALOX5AP	1.83444e-23	1.83605	657
419	RUFY4	RUFY4	1.74743e-32	1.83485	419
255	LAIR1	LAIR1	3.05208e-38	1.8321	255
1308	CHI3L2	CHI3L2	6.12175e-11	1.8303	1308
845	FCAMR	FCAMR	1.184e-18	1.8272	845
313	ARL11	ARL11	4.39658e-36	1.82635	313
475	SECTM1	SECTM1	2.21432e-30	1.82535	475
930	PDE6G	PDE6G	5.14582e-17	1.8248	930
458	FYB	FYB	4.38735e-31	1.8235	458
464	CYSLTR1	CYSLTR1	6.84085e-31	1.82165	464
258	PIM2	PIM2	4.28798e-38	1.8192	258
365	TSHR	TSHR	3.63602e-34	1.8181	365
676	SLC2A5	SLC2A5	6.70874e-23	1.8176	676
499	CLEC7A	CLEC7A	1.86996e-29	1.8159	499
413	TRIM22	TRIM22	9.19278e-33	1.81265	413
476	MIAT	MIAT	2.44578e-30	1.81195	476
393	SIGLEC7	SIGLEC7	2.66234e-33	1.8101	393
732	CCL22	CCL22	1.95696e-21	1.80995	732
586	GBP2	GBP2	5.65414e-26	1.8098	586
349	C1orf162	C1orf162	1.48876e-34	1.80535	349
250	HCK	HCK	2.85758e-38	1.805	250
242	PSMB9	PSMB9	1.14749e-38	1.8042	242
627	FBP1	FBP1	1.5168e-24	1.80395	627
819	ISG20	ISG20	2.98755e-19	1.80135	819
1001	KLRC3	KLRC3	1.41044e-15	1.79835	1001
484	TMEM176B	TMEM176B	4.25144e-30	1.79575	484
571	TMEM176A	TMEM176A	2.46728e-26	1.79525	571
398	HLA-B	HLA-B	3.6481e-33	1.7945	398
443	PTGER2	PTGER2	1.16058e-31	1.7915	443
1366	SLC38A1	SLC38A1	2.6006e-10	1.7905	1366
468	GMFG	GMFG	1.05181e-30	1.78755	468
721	CFP	CFP	9.68245e-22	1.7873	721
213	LAPTM5	LAPTM5	7.54198e-40	1.78435	213
1604	KCNJ10	KCNJ10	1.25095e-08	1.78435	1604
653	CBFA2T3	CBFA2T3	1.39128e-23	1.78425	653
668	KIR3DL2	KIR3DL2	3.22191e-23	1.7816	668
522	FAM179A	FAM179A	1.84918e-28	1.7722	522
397	CLEC6A	CLEC6A	3.42544e-33	1.7693	397
1034	C2orf89	C2orf89	6.32158e-15	1.769	1034
696	IL18R1	IL18R1	1.75994e-22	1.768	696
1728	PIP5K1B	PIP5K1B	5.19277e-08	1.76725	1728
680	RSPO3	RSPO3	8.51074e-23	1.7668	680
182	TNFRSF1B	TNFRSF1B	4.40419e-41	1.76675	182
893	FAM151A	FAM151A	7.31615e-18	1.7622	893
635	KMO	KMO	2.30759e-24	1.76175	635
384	NFAM1	NFAM1	1.20283e-33	1.7598	384
360	HLA-F	HLA-F	2.95518e-34	1.7589	360
895	MATK	MATK	7.49177e-18	1.7589	895
456	LGALS9	LGALS9	4.07975e-31	1.75855	456
370	IL15RA	IL15RA	4.58677e-34	1.7546	370
1726	LRRC61	LRRC61	5.18764e-08	1.754	1726
716	UNC13D	UNC13D	7.48191e-22	1.7536	716
391	ADORA2A	ADORA2A	2.4927e-33	1.7503	391
1209	OLR1	OLR1	3.97616e-12	1.74965	1209
387	SYTL3	SYTL3	1.4583e-33	1.74725	387
637	TNFRSF8	TNFRSF8	2.84284e-24	1.7468	637
438	PTGER4	PTGER4	8.12777e-32	1.7451	438
263	GCH1	GCH1	5.91909e-38	1.74335	263
372	APOL6	APOL6	6.13148e-34	1.74335	372
243	ARRDC5	ARRDC5	1.38963e-38	1.7431	243
1249	CHI3L1	CHI3L1	1.47443e-11	1.74245	1249
1137	CD22	CD22	5.34056e-13	1.74145	1137
307	MPEG1	MPEG1	2.59716e-36	1.7387	307
1281	SPTA1	SPTA1	3.59549e-11	1.73715	1281
220	GIMAP6	GIMAP6	1.43307e-39	1.7362	220
230	CYTH4	CYTH4	3.23891e-39	1.73545	230
345	NCF4	NCF4	1.25695e-34	1.7333	345
380	IFI30	IFI30	9.51134e-34	1.73185	380
1143	SLC22A3	SLC22A3	6.12776e-13	1.72985	1143
350	MS4A6A	MS4A6A	1.49798e-34	1.72845	350
820	FXYD2	FXYD2	3.22708e-19	1.72625	820
570	EAF2	EAF2	2.38558e-26	1.7258	570
423	TYROBP	TYROBP	2.35335e-32	1.72515	423
1082	SELP	SELP	6.08211e-14	1.72355	1082
452	SLC15A3	SLC15A3	2.6236e-31	1.7231	452
592	MARCH1	MARCH1	9.366e-26	1.7229	592
727	PKHD1L1	PKHD1L1	1.28012e-21	1.72285	727
1277	SMPDL3B	SMPDL3B	3.25536e-11	1.7223	1277
463	GCET2	GCET2	6.68232e-31	1.72155	463
790	GPR84	GPR84	6.53558e-20	1.71975	790
723	PTPRO	PTPRO	1.06332e-21	1.7193	723
485	IL27	IL27	5.23836e-30	1.718	485
469	C19orf38	C19orf38	1.24407e-30	1.7176	469
378	CD28	CD28	9.1036e-34	1.716	378
715	BATF	BATF	5.25179e-22	1.715	715
559	SLCO2B1	SLCO2B1	6.53519e-27	1.7138	559
709	PLA2G7	PLA2G7	4.20653e-22	1.71355	709
455	APOBEC3H	APOBEC3H	3.5193e-31	1.7131	455
573	GGTA1	GGTA1	2.56747e-26	1.71265	573
486	LRRC25	LRRC25	5.40395e-30	1.7125	486
608	CCL3	CCL3	4.64322e-25	1.71155	608
773	LAIR2	LAIR2	2.34926e-20	1.70895	773
865	CD1B	CD1B	3.35368e-18	1.70865	865
591	NCR1	NCR1	8.79808e-26	1.70845	591
281	GTSF1L	GTSF1L	3.41285e-37	1.7057	281
902	SUCNR1	SUCNR1	1.0473e-17	1.7056	902
625	P2RX5	P2RX5	1.46257e-24	1.7047	625
488	LILRB3	LILRB3	8.32676e-30	1.70205	488
346	P2RY6	P2RY6	1.35345e-34	1.6984	346
656	EOMES	EOMES	1.75713e-23	1.69655	656
228	PIK3R5	PIK3R5	2.74669e-39	1.69455	228
949	LOC254559	LOC254559	1.6792e-16	1.69405	949
330	TNFSF14	TNFSF14	3.89868e-35	1.69165	330
642	CCDC88C	CCDC88C	4.89007e-24	1.6908	642
755	FPR2	FPR2	8.73095e-21	1.68995	755
539	CASP5	CASP5	3.89146e-28	1.68725	539
2147	CADM3	CADM3	1.46162e-06	1.6834	2147
906	PTCRA	PTCRA	1.34628e-17	1.68285	906
697	FAM105A	FAM105A	1.86864e-22	1.68005	697
1051	HLA-G	HLA-G	1.34966e-14	1.67925	1051
501	CCR6	CCR6	2.27431e-29	1.67495	501
977	RTN1	RTN1	4.03409e-16	1.6705	977
265	TAP1	TAP1	6.21811e-38	1.6659	265
518	CSF3R	CSF3R	1.38249e-28	1.6657	518
888	RARRES1	RARRES1	6.91906e-18	1.66275	888
913	ECEL1	ECEL1	2.08172e-17	1.6608	913
1044	DPEP1	DPEP1	1.04487e-14	1.65945	1044
496	INSL3	INSL3	1.54121e-29	1.6576	496
1053	NAP1L2	NAP1L2	1.36716e-14	1.6573	1053
418	NCF2	NCF2	1.37823e-32	1.65695	418
362	STAT1	STAT1	3.25899e-34	1.65585	362
302	RNASE6	RNASE6	1.94412e-36	1.6557	302
529	C1orf228	C1orf228	2.50089e-28	1.65215	529
623	CD40	CD40	1.20128e-24	1.65075	623
533	AGAP2	AGAP2	2.62867e-28	1.65035	533
152	NLRC5	NLRC5	2.54754e-42	1.6498	152
526	SIDT1	SIDT1	2.27145e-28	1.64945	526
874	SERPINB9	SERPINB9	4.96802e-18	1.649	874
983	BFSP2	BFSP2	5.05522e-16	1.6446	983
1446	DDO	DDO	1.23843e-09	1.63935	1446
576	FCER1G	FCER1G	2.78499e-26	1.6393	576
942	SEL1L3	SEL1L3	1.32701e-16	1.63915	942
1503	ITIH3	ITIH3	3.43496e-09	1.63895	1503
534	CXCR4	CXCR4	3.00191e-28	1.63575	534
205	C1orf200	C1orf200	4.23474e-40	1.6338	205
690	RIPK3	RIPK3	1.57389e-22	1.6336	690
574	GPR141	GPR141	2.5861e-26	1.62275	574
974	KYNU	KYNU	3.58928e-16	1.6201	974
412	IDO2	IDO2	8.33669e-33	1.61995	412
840	ABCB1	ABCB1	9.46507e-19	1.6197	840
975	P2RY12	P2RY12	3.7846e-16	1.6147	975
740	FPR1	FPR1	4.9133e-21	1.61445	740
982	C15orf48	C15orf48	4.6791e-16	1.6133	982
555	DEF6	DEF6	3.02203e-27	1.61315	555
470	DOK3	DOK3	1.35724e-30	1.6127	470
899	ART4	ART4	8.56405e-18	1.6086	899
633	LCP2	LCP2	2.03522e-24	1.6079	633
527	CMKLR1	CMKLR1	2.28574e-28	1.60745	527
1005	COL4A3	COL4A3	1.72349e-15	1.60715	1005
542	PRDM1	PRDM1	6.69555e-28	1.6071	542
789	CCL3L1	CCL3L1	5.89523e-20	1.60275	789
1389	CD70	CD70	4.15349e-10	1.59805	1389
722	SAMD9L	SAMD9L	1.03852e-21	1.59705	722
510	JAK3	JAK3	7.6722e-29	1.5946	510
671	TTC16	TTC16	3.93607e-23	1.5944	671
771	CLEC4D	CLEC4D	2.20517e-20	1.5929	771
646	SERPING1	SERPING1	6.46464e-24	1.5916	646
462	GIMAP8	GIMAP8	6.49978e-31	1.5915	462
887	KCNN3	KCNN3	6.66285e-18	1.58955	887
371	GPA33	GPA33	4.64551e-34	1.588	371
2216	TCL6	TCL6	2.19551e-06	1.5865	2216
584	REC8	REC8	5.02563e-26	1.5851	584
747	SH2D1B	SH2D1B	5.6333e-21	1.5832	747
1117	KCNMA1	KCNMA1	2.55699e-13	1.58035	1117
639	GPR183	GPR183	3.92009e-24	1.57995	639
684	MYO7A	MYO7A	1.30424e-22	1.5794	684
549	HVCN1	HVCN1	1.44164e-27	1.5775	549
479	CD300A	CD300A	2.9768e-30	1.5733	479
759	MMP25	MMP25	1.08804e-20	1.5705	759
818	SIGLEC11	SIGLEC11	2.5666e-19	1.57025	818
2739	MYEOV	MYEOV	2.66433e-05	1.5692	2739
854	EMB	EMB	2.36777e-18	1.56605	854
604	SYK	SYK	2.87845e-25	1.56395	604
595	NUAK2	NUAK2	1.07617e-25	1.5637	595
626	CASS4	CASS4	1.46257e-24	1.5636	626
868	COL4A4	COL4A4	3.63528e-18	1.5587	868
779	PSTPIP2	PSTPIP2	3.77723e-20	1.55835	779
1214	FMO2	FMO2	5.21826e-12	1.5567	1214
536	FPR3	FPR3	3.62198e-28	1.5534	536
395	C5orf56	C5orf56	3.20464e-33	1.55265	395
304	SLC7A7	SLC7A7	2.05139e-36	1.55235	304
620	CARD9	CARD9	1.02861e-24	1.551	620
920	CLIC2	CLIC2	3.06492e-17	1.5496	920
631	OTOF	OTOF	1.95957e-24	1.547	631
636	NLRP6	NLRP6	2.48961e-24	1.5459	636
525	C3AR1	C3AR1	2.26648e-28	1.53785	525
967	RGS9	RGS9	2.87675e-16	1.53615	967
866	FAAH2	FAAH2	3.39153e-18	1.53595	866
794	PRDM8	PRDM8	8.09109e-20	1.5348	794
425	PILRA	PILRA	2.60106e-32	1.53475	425
1036	ALDH2	ALDH2	6.46031e-15	1.53105	1036
1098	RGS13	RGS13	1.13139e-13	1.52855	1098
554	APOBEC3G	APOBEC3G	2.728e-27	1.52715	554
665	CD33	CD33	2.57768e-23	1.5258	665
629	ITGAX	ITGAX	1.85593e-24	1.524	629
528	SEMA4A	SEMA4A	2.29075e-28	1.5238	528
651	ST8SIA4	ST8SIA4	1.15829e-23	1.5237	651
1884	BIK	BIK	2.06001e-07	1.52285	1884
366	HSF5	HSF5	3.84474e-34	1.5192	366
663	LGALS9C	LGALS9C	2.43671e-23	1.51815	663
472	CLEC4A	CLEC4A	1.97941e-30	1.51675	472
565	APOB48R	APOB48R	1.09649e-26	1.51625	565
898	ABCC3	ABCC3	8.30719e-18	1.51565	898
516	GIMAP2	GIMAP2	1.08925e-28	1.5135	516
772	ASGR2	ASGR2	2.28764e-20	1.51245	772
577	SH2D2A	SH2D2A	3.0313e-26	1.51235	577
552	GHRL	GHRL	2.0694e-27	1.51085	552
440	RASSF4	RASSF4	9.57864e-32	1.51025	440
699	LOC100240735	LOC100240735	2.84006e-22	1.5102	699
560	C10orf128	C10orf128	6.95575e-27	1.5101	560
808	ELMO1	ELMO1	1.746e-19	1.5098	808
1591	BCORL2	BCORL2	1.07496e-08	1.5098	1591
1820	JAKMIP2	JAKMIP2	1.21112e-07	1.5084	1820
214	AKNA	AKNA	1.05472e-39	1.50625	214
396	B2M	B2M	3.32647e-33	1.5023	396
835	SHD	SHD	7.96383e-19	1.5022	835
821	ILDR1	ILDR1	3.32822e-19	1.50055	821
870	IL7	IL7	4.03744e-18	1.49985	870
580	MS4A4A	MS4A4A	3.41949e-26	1.49775	580
652	CD1D	CD1D	1.16518e-23	1.4969	652
558	SRGN	SRGN	5.25881e-27	1.49645	558
1088	TTC9	TTC9	7.84035e-14	1.4958	1088
731	CXCL12	CXCL12	1.64746e-21	1.492	731
752	UTS2	UTS2	6.92827e-21	1.4907	752
1023	FAM65B	FAM65B	4.41201e-15	1.48635	1023
929	CFB	CFB	5.10281e-17	1.48585	929
457	TNFAIP8	TNFAIP8	4.08834e-31	1.48565	457
736	ZNF804A	ZNF804A	3.08029e-21	1.4854	736
1065	GPR55	GPR55	2.85403e-14	1.48295	1065
480	GAB3	GAB3	3.17816e-30	1.48255	480
719	IL10	IL10	8.29165e-22	1.48225	719
562	LILRA6	LILRA6	8.31732e-27	1.48125	562
809	GPR82	GPR82	1.746e-19	1.4806	809
832	CD163	CD163	6.08001e-19	1.48015	832
869	CAMK1D	CAMK1D	3.70288e-18	1.4791	869
829	FCHO1	FCHO1	4.79846e-19	1.47865	829
1199	ADRA2A	ADRA2A	3.12057e-12	1.4772	1199
541	SIGLEC9	SIGLEC9	5.58906e-28	1.47645	541
622	LILRA2	LILRA2	1.19864e-24	1.47605	622
1153	LINGO3	LINGO3	7.6978e-13	1.4758	1153
729	TYMP	TYMP	1.3681e-21	1.47355	729
489	TMSL3	TMSL3	9.54134e-30	1.47165	489
1042	PLCH2	PLCH2	8.80435e-15	1.4702	1042
1271	MMP9	MMP9	2.9829e-11	1.47	1271
550	CSF1R	CSF1R	1.4448e-27	1.46555	550
454	ARHGDIB	ARHGDIB	3.29331e-31	1.4653	454
1335	PADI2	PADI2	1.29436e-10	1.4611	1335
557	GRIN3A	GRIN3A	3.39529e-27	1.4607	557
1275	AOX1	AOX1	3.15383e-11	1.4577	1275
938	TLR4	TLR4	8.54779e-17	1.4558	938
583	FLT3LG	FLT3LG	4.13903e-26	1.4548	583
616	GPBAR1	GPBAR1	6.90617e-25	1.4542	616
607	WARS	WARS	4.64322e-25	1.45145	607
774	TNFRSF13C	TNFRSF13C	2.49659e-20	1.4505	774
801	FAM49A	FAM49A	1.10077e-19	1.45	801
1371	AIM1	AIM1	2.83673e-10	1.44855	1371
766	SAMHD1	SAMHD1	1.74189e-20	1.44845	766
947	C12orf59	C12orf59	1.61092e-16	1.44495	947
700	CCL25	CCL25	3.03956e-22	1.4449	700
758	KIF19	KIF19	1.01884e-20	1.4444	758
1217	RAB39B	RAB39B	5.50156e-12	1.4436	1217
703	IFIH1	IFIH1	3.45404e-22	1.4413	703
1208	CASP1	CASP1	3.93737e-12	1.44095	1208
2124	PLA1A	PLA1A	1.184e-06	1.4397	2124
1343	IL33	IL33	1.55756e-10	1.43935	1343
1059	CRIP1	CRIP1	1.96383e-14	1.43805	1059
764	ADAM8	ADAM8	1.46819e-20	1.43625	764
1289	HS3ST3B1	HS3ST3B1	4.19878e-11	1.4333	1289
837	FERMT3	FERMT3	8.07316e-19	1.43055	837
871	VSIG4	VSIG4	4.1007e-18	1.43035	871
347	STAC3	STAC3	1.39291e-34	1.43015	347
1094	TUBA4A	TUBA4A	9.24593e-14	1.42705	1094
745	BTNL8	BTNL8	5.30836e-21	1.42675	745
619	CEACAM4	CEACAM4	9.86852e-25	1.4265	619
1071	CSF2RA	CSF2RA	4.42182e-14	1.4252	1071
461	SPATC1	SPATC1	5.112e-31	1.4248	461
787	DBH	DBH	5.28676e-20	1.4246	787
517	STX11	STX11	1.15626e-28	1.4234	517
1085	AMIGO2	AMIGO2	7.17772e-14	1.4231	1085
408	SEMA4D	SEMA4D	7.00472e-33	1.42275	408
677	C1S	C1S	6.89832e-23	1.42025	677
553	NLRC4	NLRC4	2.54269e-27	1.4179	553
643	C10orf54	C10orf54	5.76002e-24	1.41525	643
2108	BEX5	BEX5	1.11242e-06	1.41375	2108
797	CEBPA	CEBPA	9.08188e-20	1.4123	797
1596	CYSLTR2	CYSLTR2	1.10409e-08	1.41065	1596
1362	GBP7	GBP7	2.46022e-10	1.4101	1362
1037	EVI2A	EVI2A	6.64755e-15	1.41	1037
720	MEFV	MEFV	8.6165e-22	1.40985	720
572	LPAR5	LPAR5	2.48243e-26	1.40955	572
596	C9orf139	C9orf139	1.5219e-25	1.4093	596
717	PTGDR	PTGDR	8.01053e-22	1.40875	717
969	CCL2	CCL2	3.16035e-16	1.4078	969
750	KCNK13	KCNK13	6.44988e-21	1.4062	750
611	ICAM2	ICAM2	5.00827e-25	1.40605	611
762	MS4A7	MS4A7	1.27647e-20	1.40585	762
422	SNAI3	SNAI3	2.20931e-32	1.40345	422
2053	MCTP2	MCTP2	8.1124e-07	1.4017	2053
578	UBA7	UBA7	3.03796e-26	1.4008	578
739	OAS1	OAS1	4.22019e-21	1.4008	739
601	CLEC4C	CLEC4C	2.48257e-25	1.3994	601
1074	TTC22	TTC22	4.70371e-14	1.3978	1074
767	ATP8B4	ATP8B4	1.86855e-20	1.3955	767
864	NLRP1	NLRP1	3.21534e-18	1.3919	864
1124	RASSF6	RASSF6	3.14054e-13	1.38975	1124
520	HLA-C	HLA-C	1.42312e-28	1.3862	520
841	TNFSF12-TNFSF13	TNFSF12-TNFSF13	1.02936e-18	1.3846	841
910	TNNI2	TNNI2	1.85813e-17	1.3822	910
756	IFIT3	IFIT3	9.23946e-21	1.3807	756
1050	IFITM1	IFITM1	1.26061e-14	1.37895	1050
564	APOBEC3D	APOBEC3D	9.79121e-27	1.3784	564
1457	DARC	DARC	1.6359e-09	1.378	1457
1178	GPAT2	GPAT2	1.67563e-12	1.37705	1178
1025	RNASE2	RNASE2	4.82768e-15	1.3761	1025
1069	TXK	TXK	3.74984e-14	1.37405	1069
2326	FGF1	FGF1	3.91865e-06	1.3729	2326
446	GPR31	GPR31	1.43143e-31	1.3718	446
904	GRAP2	GRAP2	1.13182e-17	1.3648	904
746	OSCAR	OSCAR	5.61657e-21	1.3644	746
1393	ITGA4	ITGA4	4.54166e-10	1.36325	1393
563	CD300C	CD300C	9.24202e-27	1.36085	563
1101	KLRF1	KLRF1	1.16436e-13	1.36055	1101
514	LYN	LYN	1.01132e-28	1.35745	514
2190	CHRNA1	CHRNA1	1.89803e-06	1.3573	2190
925	KIF21B	KIF21B	4.23944e-17	1.3544	925
879	VNN1	VNN1	5.6802e-18	1.35415	879
1354	C20orf103	C20orf103	2.12413e-10	1.35415	1354
806	LILRA5	LILRA5	1.48463e-19	1.35295	806
548	TMEM149	TMEM149	1.39284e-27	1.3523	548
2119	CCL18	CCL18	1.13694e-06	1.34695	2119
2544	LTF	LTF	1.22108e-05	1.3455	2544
992	RBM47	RBM47	7.92951e-16	1.34325	992
695	WNT1	WNT1	1.75994e-22	1.343	695
682	BATF2	BATF2	9.59092e-23	1.3401	682
647	SIGLEC6	SIGLEC6	8.01513e-24	1.33925	647
1484	CAPG	CAPG	2.37993e-09	1.33825	1484
1118	SLC38A5	SLC38A5	2.57618e-13	1.3347	1118
793	LOC283070	LOC283070	7.64481e-20	1.3315	793
2740	RASGRF1	RASGRF1	2.68178e-05	1.3311	2740
1365	DPYD	DPYD	2.59613e-10	1.32985	1365
1105	NTNG2	NTNG2	1.3147e-13	1.3286	1105
1525	C13orf30	C13orf30	4.85842e-09	1.32535	1525
659	HLA-H	HLA-H	1.89806e-23	1.3241	659
798	RASGEF1B	RASGEF1B	9.2577e-20	1.324	798
323	HLA-E	HLA-E	1.83833e-35	1.32265	323
582	TNFAIP2	TNFAIP2	4.09767e-26	1.3217	582
1031	MGC12916	MGC12916	5.67377e-15	1.31975	1031
763	AMPD3	AMPD3	1.38097e-20	1.31955	763
827	SQRDL	SQRDL	3.96156e-19	1.31905	827
1254	SLC6A12	SLC6A12	1.98301e-11	1.3162	1254
1013	CMPK2	CMPK2	2.5055e-15	1.31525	1013
1008	GCNT1	GCNT1	2.18049e-15	1.3125	1008
1126	MRC1	MRC1	3.28621e-13	1.31105	1126
402	PARP14	PARP14	5.16577e-33	1.3103	402
1553	NELL2	NELL2	7.21528e-09	1.3102	1553
1084	KSR2	KSR2	6.42308e-14	1.30915	1084
606	ITGAM	ITGAM	3.90387e-25	1.3082	606
948	ERMN	ERMN	1.61241e-16	1.3051	948
648	DUSP2	DUSP2	9.23181e-24	1.30365	648
996	MAN1A1	MAN1A1	8.89209e-16	1.3016	996
2875	CAMK4	CAMK4	4.32011e-05	1.29965	2875
1690	ALOX15B	ALOX15B	3.79044e-08	1.29885	1690
1123	GADD45G	GADD45G	3.13417e-13	1.2983	1123
964	MAP3K8	MAP3K8	2.62351e-16	1.29635	964
1166	GPR68	GPR68	1.23973e-12	1.29555	1166
875	MEF2B	MEF2B	5.06004e-18	1.2955	875
795	CD14	CD14	8.33271e-20	1.29495	795
968	IKZF2	IKZF2	3.09606e-16	1.2928	968
932	HTR3A	HTR3A	5.37107e-17	1.2908	932
937	CLIC5	CLIC5	8.47677e-17	1.29045	937
907	C1R	C1R	1.37683e-17	1.28925	907
641	CCR1	CCR1	4.62914e-24	1.28845	641
781	NLRP3	NLRP3	3.85938e-20	1.28835	781
1055	TNFRSF4	TNFRSF4	1.63637e-14	1.288	1055
830	ZMYND15	ZMYND15	5.35117e-19	1.286	830
1345	IQGAP2	IQGAP2	1.67925e-10	1.282	1345
856	PLCB2	PLCB2	2.48951e-18	1.28085	856
954	TAS1R3	TAS1R3	1.94501e-16	1.2795	954
1218	MX1	MX1	5.66074e-12	1.2779	1218
545	FLI1	FLI1	9.46881e-28	1.27615	545
822	NUDT16P1	NUDT16P1	3.336e-19	1.27585	822
2376	BARX2	BARX2	5.17326e-06	1.2757	2376
1555	TC2N	TC2N	7.2677e-09	1.2754	1555
816	IFIT2	IFIT2	2.44218e-19	1.27375	816
880	C17orf60	C17orf60	5.6922e-18	1.27105	880
1014	GBP3	GBP3	2.5332e-15	1.27035	1014
1129	SPINT2	SPINT2	3.87114e-13	1.2668	1129
741	BASP1	BASP1	4.9133e-21	1.266	741
494	BTN3A3	BTN3A3	1.37586e-29	1.2657	494
1066	CD209	CD209	2.95202e-14	1.26535	1066
1150	PDE6B	PDE6B	7.14457e-13	1.2643	1150
590	PLCG2	PLCG2	6.96152e-26	1.2637	590
955	SLFN13	SLFN13	1.9491e-16	1.26325	955
1158	KCNJ5	KCNJ5	8.36223e-13	1.2631	1158
2002	RGS1	RGS1	5.39247e-07	1.2618	2002
1060	TREM2	TREM2	2.00809e-14	1.26085	1060
944	MSR1	MSR1	1.46763e-16	1.2595	944
757	P2RY14	P2RY14	9.52147e-21	1.25885	757
927	RAB20	RAB20	4.98624e-17	1.25545	927
743	GRAP	GRAP	5.07536e-21	1.25515	743
1295	LOC100130872	LOC100130872	4.94892e-11	1.25495	1295
513	PSMB10	PSMB10	9.68477e-29	1.25375	513
1247	CERKL	CERKL	1.44267e-11	1.2535	1247
961	LOC283663	LOC283663	2.38378e-16	1.25285	961
664	TRIM69	TRIM69	2.44207e-23	1.25255	664
922	RASSF2	RASSF2	3.35333e-17	1.25165	922
666	BCAS4	BCAS4	3.00644e-23	1.2492	666
738	FAM18A	FAM18A	3.80212e-21	1.24765	738
1837	SDR42E1	SDR42E1	1.39747e-07	1.2466	1837
848	CMAH	CMAH	1.35822e-18	1.2456	848
815	SMTNL1	SMTNL1	2.19561e-19	1.2411	815
976	CPA5	CPA5	3.99143e-16	1.2411	976
1075	ACSM5	ACSM5	5.13935e-14	1.24045	1075
285	PTK2B	PTK2B	4.67886e-37	1.2401	285
598	CLNK	CLNK	1.6704e-25	1.2395	598
1011	MPO	MPO	2.40922e-15	1.23825	1011
1096	CD300LB	CD300LB	9.9912e-14	1.238	1096
524	HMHA1	HMHA1	2.2523e-28	1.23765	524
2487	TNS4	TNS4	8.92731e-06	1.2374	2487
1515	EPHB6	EPHB6	4.00778e-09	1.23675	1515
1633	ATP8A1	ATP8A1	1.95518e-08	1.2361	1633
701	SPIC	SPIC	3.20548e-22	1.2354	701
1824	CETP	CETP	1.24694e-07	1.2352	1824
561	C5orf39	C5orf39	7.57425e-27	1.2351	561
826	DDX60	DDX60	3.81003e-19	1.2345	826
649	PARP12	PARP12	9.35645e-24	1.23355	649
1695	PIGR	PIGR	3.87512e-08	1.2292	1695
940	TXNDC3	TXNDC3	1.08896e-16	1.22835	940
825	PTPRN2	PTPRN2	3.77649e-19	1.22805	825
770	GPR160	GPR160	2.12581e-20	1.22705	770
2062	ENPP4	ENPP4	8.60346e-07	1.227	2062
628	NCRNA00158	NCRNA00158	1.69067e-24	1.22675	628
687	SLC9A9	SLC9A9	1.44853e-22	1.2264	687
993	BST2	BST2	8.54743e-16	1.22355	993
624	IL12B	IL12B	1.31988e-24	1.22235	624
726	ADAP2	ADAP2	1.15775e-21	1.2221	726
1490	GALNT6	GALNT6	2.70021e-09	1.222	1490
1268	FAM167B	FAM167B	2.8188e-11	1.22085	1268
2485	POMC	POMC	8.87269e-06	1.2182	2485
970	C19orf35	C19orf35	3.23584e-16	1.2148	970
610	PIK3IP1	PIK3IP1	4.80906e-25	1.2145	610
812	STK17B	STK17B	1.97778e-19	1.2141	812
1493	GRAMD1B	GRAMD1B	3.06148e-09	1.21295	1493
388	LOC100129066	LOC100129066	1.47105e-33	1.2127	388
1568	DPT	DPT	8.6567e-09	1.2127	1568
587	TRANK1	TRANK1	6.34641e-26	1.21255	587
1021	NEURL3	NEURL3	3.30958e-15	1.212	1021
792	FAM92B	FAM92B	7.42021e-20	1.2113	792
1947	RIC3	RIC3	3.34282e-07	1.20845	1947
1006	TTBK1	TTBK1	1.94343e-15	1.20455	1006
1293	SH2D3A	SH2D3A	4.29964e-11	1.2035	1293
1148	HAAO	HAAO	6.60957e-13	1.2033	1148
1058	EPHB2	EPHB2	1.92611e-14	1.2014	1058
1401	OXER1	OXER1	5.02256e-10	1.201	1401
1883	IL1R2	IL1R2	2.04883e-07	1.1995	1883
705	GJD3	GJD3	3.9646e-22	1.19905	705
693	C1orf54	C1orf54	1.66703e-22	1.1987	693
725	SEPT6	SEPT6	1.11871e-21	1.19865	725
630	ARHGAP27	ARHGAP27	1.92459e-24	1.19555	630
1284	SLC40A1	SLC40A1	3.89083e-11	1.1946	1284
881	MYB	MYB	5.87334e-18	1.1926	881
2086	HS3ST3A1	HS3ST3A1	1.03666e-06	1.1914	2086
900	CUX2	CUX2	1.00056e-17	1.191	900
400	UBE2L6	UBE2L6	4.31283e-33	1.19055	400
1474	RARRES2	RARRES2	2.20162e-09	1.18805	1474
497	CCNI2	CCNI2	1.58975e-29	1.1878	497
714	TNFAIP3	TNFAIP3	5.25179e-22	1.18765	714
556	SIRPD	SIRPD	3.11622e-27	1.1869	556
1388	SYNGR3	SYNGR3	4.13702e-10	1.18645	1388
706	GPR120	GPR120	4.06313e-22	1.1862	706
1890	ICAM4	ICAM4	2.11421e-07	1.1862	1890
1081	VAMP8	VAMP8	5.75058e-14	1.1856	1081
2115	VIPR2	VIPR2	1.12276e-06	1.1833	2115
1460	CES8	CES8	1.68914e-09	1.1819	1460
896	PLCXD2	PLCXD2	7.55628e-18	1.18155	896
1760	TMEM71	TMEM71	6.85187e-08	1.18005	1760
1160	TNFRSF25	TNFRSF25	9.38837e-13	1.17935	1160
1052	APOBEC3A	APOBEC3A	1.34966e-14	1.17875	1052
1400	MYBPC2	MYBPC2	5.0088e-10	1.17665	1400
1230	INMT	INMT	9.61182e-12	1.1765	1230
2232	C22orf34	C22orf34	2.40065e-06	1.17535	2232
733	IL9R	IL9R	1.99561e-21	1.1743	733
889	CHST15	CHST15	7.0926e-18	1.17145	889
1509	SDS	SDS	3.87821e-09	1.17045	1509
1170	PSMA8	PSMA8	1.40496e-12	1.1704	1170
1062	SLC2A6	SLC2A6	2.44125e-14	1.17035	1062
2057	FER1L4	FER1L4	8.38891e-07	1.17015	2057
1028	FAM107B	FAM107B	5.10789e-15	1.17005	1028
956	BTN1A1	BTN1A1	1.95451e-16	1.16955	956
1737	FCGR2C	FCGR2C	5.55738e-08	1.1679	1737
959	PROC	PROC	2.27027e-16	1.16685	959
1483	TNFSF15	TNFSF15	2.34346e-09	1.1637	1483
1091	NPHS1	NPHS1	8.69202e-14	1.1636	1091
1391	HOPX	HOPX	4.37535e-10	1.1633	1391
2467	ST14	ST14	8.28342e-06	1.15925	2467
1090	C6orf97	C6orf97	8.54648e-14	1.1574	1090
2796	GPM6A	GPM6A	3.26563e-05	1.1574	2796
897	KBTBD8	KBTBD8	7.5724e-18	1.1553	897
853	PLCL2	PLCL2	2.19097e-18	1.154	853
2198	IL1B	IL1B	2.03413e-06	1.1527	2198
521	BTN3A1	BTN3A1	1.75061e-28	1.15235	521
862	ODF3B	ODF3B	2.92161e-18	1.15175	862
1179	CFH	CFH	1.72005e-12	1.14985	1179
1176	IL34	IL34	1.62932e-12	1.1488	1176
784	ACRBP	ACRBP	4.62811e-20	1.14615	784
905	HMSD	HMSD	1.17097e-17	1.1442	905
1054	TGM2	TGM2	1.48335e-14	1.1438	1054
1781	SULF1	SULF1	8.85075e-08	1.142	1781
658	IRF5	IRF5	1.8939e-23	1.1387	658
1183	LOC283314	LOC283314	2.05892e-12	1.1384	1183
1009	CACNA1I	CACNA1I	2.35021e-15	1.137	1009
1204	CCL23	CCL23	3.47896e-12	1.13675	1204
971	LPXN	LPXN	3.33368e-16	1.13445	971
2019	CCL13	CCL13	5.99183e-07	1.1339	2019
934	PKD2L1	PKD2L1	6.0502e-17	1.13245	934
986	LILRB5	LILRB5	5.68624e-16	1.1324	986
935	C10orf105	C10orf105	6.62587e-17	1.1323	935
1930	ADAMTSL3	ADAMTSL3	2.81137e-07	1.13195	1930
1149	ABCG1	ABCG1	6.99561e-13	1.13115	1149
760	HAPLN3	HAPLN3	1.18962e-20	1.12825	760
1315	SLFN11	SLFN11	8.3614e-11	1.12755	1315
988	ARHGAP4	ARHGAP4	6.83663e-16	1.1275	988
1647	APOC1	APOC1	2.21774e-08	1.1258	1647
918	RASGRP4	RASGRP4	2.60328e-17	1.1241	918
1010	DNAH8	DNAH8	2.40711e-15	1.1233	1010
1138	FOLR2	FOLR2	5.6022e-13	1.12305	1138
768	RFTN1	RFTN1	1.86855e-20	1.11635	768
710	DENND3	DENND3	4.27695e-22	1.1145	710
1136	DUSP26	DUSP26	5.20155e-13	1.11235	1136
843	MLKL	MLKL	1.13914e-18	1.11135	843
645	PRKCH	PRKCH	6.16658e-24	1.1101	645
1404	EFEMP1	EFEMP1	5.20918e-10	1.1075	1404
1487	HAR1A	HAR1A	2.50494e-09	1.1031	1487
1377	CFD	CFD	3.23823e-10	1.1008	1377
915	C20orf118	C20orf118	2.35861e-17	1.10055	915
2041	RAB39	RAB39	7.23011e-07	1.09995	2041
1110	FCGR2B	FCGR2B	2.0749e-13	1.09725	1110
1012	TMEM37	TMEM37	2.41942e-15	1.09485	1012
1225	MIXL1	MIXL1	6.82599e-12	1.09475	1225
679	HLA-A	HLA-A	7.96405e-23	1.0943	679
919	ADORA3	ADORA3	2.9347e-17	1.09385	919
1000	KIR3DL1	KIR3DL1	1.10136e-15	1.09375	1000
891	FAM177B	FAM177B	7.14049e-18	1.0934	891
1242	GPR34	GPR34	1.24564e-11	1.0908	1242
1152	SGPP2	SGPP2	7.69722e-13	1.09075	1152
950	IL3RA	IL3RA	1.69148e-16	1.0904	950
1188	ICOSLG	ICOSLG	2.475e-12	1.08625	1188
1198	GNA15	GNA15	3.07349e-12	1.0839	1198
1248	CX3CR1	CX3CR1	1.44902e-11	1.08235	1248
1078	SIGLEC16	SIGLEC16	5.33762e-14	1.08175	1078
1222	CCL3L3	CCL3L3	6.20721e-12	1.0812	1222
765	OR52N4	OR52N4	1.68744e-20	1.0807	765
873	RASGRP3	RASGRP3	4.3384e-18	1.07975	873
1684	ANK1	ANK1	3.47227e-08	1.0777	1684
2092	IFI6	IFI6	1.06241e-06	1.0772	2092
1134	TBXAS1	TBXAS1	4.82183e-13	1.0767	1134
1282	KCNK6	KCNK6	3.73163e-11	1.07565	1282
1212	ISG15	ISG15	4.45836e-12	1.0756	1212
2618	LBP	LBP	1.6425e-05	1.07555	2618
791	KIR2DL3	KIR2DL3	6.72593e-20	1.075	791
1403	CYP1B1	CYP1B1	5.20918e-10	1.07435	1403
1007	IRF7	IRF7	2.00664e-15	1.0742	1007
1456	NLRP4	NLRP4	1.6303e-09	1.0738	1456
1768	RNF43	RNF43	7.08779e-08	1.0733	1768
800	CSF1	CSF1	9.88516e-20	1.07325	800
1605	IFIT1	IFIT1	1.28415e-08	1.0726	1605
2152	TNFRSF11B	TNFRSF11B	1.52161e-06	1.07205	2152
1533	LRRC4C	LRRC4C	5.41798e-09	1.07135	1533
1104	FAM78A	FAM78A	1.3147e-13	1.06935	1104
650	BTN3A2	BTN3A2	1.15146e-23	1.0688	650
688	KLRG1	KLRG1	1.51652e-22	1.0682	688
667	FBXO6	FBXO6	3.09199e-23	1.068	667
1530	C17orf28	C17orf28	5.20194e-09	1.0675	1530
1193	KIR2DS4	KIR2DS4	2.8143e-12	1.06585	1193
973	GPR35	GPR35	3.53813e-16	1.0642	973
1144	LOC647121	LOC647121	6.20402e-13	1.06415	1144
1269	MAPK13	MAPK13	2.82382e-11	1.06415	1269
655	LIMD2	LIMD2	1.63374e-23	1.0637	655
1653	TMEM130	TMEM130	2.32218e-08	1.06085	1653
1990	SLCO5A1	SLCO5A1	4.87771e-07	1.06035	1990
735	C1orf38	C1orf38	2.32804e-21	1.0602	735
2133	CCL7	CCL7	1.32503e-06	1.05985	2133
1454	IFI44	IFI44	1.56398e-09	1.05885	1454
1063	OAS3	OAS3	2.53744e-14	1.05665	1063
1459	SLC1A3	SLC1A3	1.67255e-09	1.0553	1459
2131	DPP4	DPP4	1.30072e-06	1.05485	2131
1191	GLIPR1	GLIPR1	2.60481e-12	1.05435	1191
1196	TCF7	TCF7	3.02156e-12	1.0537	1196
674	PARP9	PARP9	5.51837e-23	1.0532	674
2397	FA2H	FA2H	5.7422e-06	1.0521	2397
966	APOBEC3F	APOBEC3F	2.72537e-16	1.0496	966
995	IL16	IL16	8.82022e-16	1.04925	995
1032	LOC389634	LOC389634	5.85302e-15	1.04925	1032
1439	C14orf72	C14orf72	1.09757e-09	1.04885	1439
2654	SLC24A4	SLC24A4	1.91606e-05	1.04675	2654
1394	FAM115C	FAM115C	4.58253e-10	1.0467	1394
483	ICAM3	ICAM3	4.18905e-30	1.04525	483
1259	MACC1	MACC1	2.22961e-11	1.04395	1259
718	LMO2	LMO2	8.01512e-22	1.04225	718
1442	TRAF1	TRAF1	1.13562e-09	1.0419	1442
1246	DPEP3	DPEP3	1.35545e-11	1.0401	1246
785	NMI	NMI	4.81649e-20	1.03875	785
3053	BCL11A	BCL11A	7.72729e-05	1.0387	3053
1128	MICB	MICB	3.70648e-13	1.0383	1128
698	MEP1A	MEP1A	2.80104e-22	1.0364	698
1500	LRRK2	LRRK2	3.29664e-09	1.0314	1500
855	SH2D3C	SH2D3C	2.48951e-18	1.03055	855
1712	GGT1	GGT1	4.54652e-08	1.02995	1712
1019	TLR1	TLR1	3.19222e-15	1.02745	1019
493	LAP3	LAP3	1.23679e-29	1.0258	493
1328	RLN2	RLN2	1.02734e-10	1.02505	1328
1447	CXorf65	CXorf65	1.27537e-09	1.02235	1447
1926	GGTLC2	GGTLC2	2.68786e-07	1.02065	1926
1089	SERPINF2	SERPINF2	8.01335e-14	1.02055	1089
1283	ARAP2	ARAP2	3.73825e-11	1.0193	1283
1359	TMEM200A	TMEM200A	2.40487e-10	1.0156	1359
1092	DDX58	DDX58	9.13242e-14	1.01475	1092
979	ITIH1	ITIH1	4.27216e-16	1.0144	979
1337	ALPK2	ALPK2	1.32395e-10	1.0144	1337
600	DRAM1	DRAM1	2.34353e-25	1.0138	600
1041	DPPA4	DPPA4	8.38766e-15	1.0138	1041
1238	LIPC	LIPC	1.10888e-11	1.012	1238
1112	VAMP5	VAMP5	2.10036e-13	1.0118	1112
1070	HLA-L	HLA-L	4.167e-14	1.00845	1070
817	IFI35	IFI35	2.47227e-19	1.0083	817
1312	ENPP6	ENPP6	7.54935e-11	1.00795	1312
978	PIPOX	PIPOX	4.16842e-16	1.0078	978
2868	CSTA	CSTA	4.25129e-05	1.00705	2868
1547	LTC4S	LTC4S	6.4993e-09	1.005	1547
1557	ASB2	ASB2	7.49234e-09	1.0031	1557
761	SOD2	SOD2	1.24306e-20	0.99935	761
1279	IQSEC3	IQSEC3	3.4294e-11	0.9989	1279
828	PIM1	PIM1	4.07783e-19	0.99775	828
923	GALM	GALM	3.46873e-17	0.99755	923
546	PSMB8	PSMB8	9.76185e-28	0.99675	546
1960	ASCL1	ASCL1	3.804e-07	0.99635	1960
1270	INSM1	INSM1	2.86599e-11	0.99535	1270
1182	STXBP2	STXBP2	2.04988e-12	0.99525	1182
1155	EMR4P	EMR4P	7.92468e-13	0.9948	1155
1499	PLXDC2	PLXDC2	3.23089e-09	0.99115	1499
849	PRR5L	PRR5L	1.51769e-18	0.98945	849
1482	GGT5	GGT5	2.33913e-09	0.98875	1482
1390	SFMBT2	SFMBT2	4.33627e-10	0.98695	1390
640	DTX3L	DTX3L	4.43166e-24	0.9861	640
1243	DOCK11	DOCK11	1.25441e-11	0.98555	1243
618	TAP2	TAP2	8.75793e-25	0.98435	618
1996	ACHE	ACHE	5.17544e-07	0.98305	1996
1022	SP140L	SP140L	3.80616e-15	0.98065	1022
2175	KLK1	KLK1	1.77368e-06	0.98045	2175
1318	PTPRE	PTPRE	8.53276e-11	0.9795	1318
2600	MFAP4	MFAP4	1.54006e-05	0.97885	2600
1015	IL17REL	IL17REL	2.83139e-15	0.97755	1015
799	CASP10	CASP10	9.46916e-20	0.9774	799
1236	CCL17	CCL17	1.03642e-11	0.97715	1236
1314	CLSTN3	CLSTN3	7.839e-11	0.976	1314
2972	ZNF702P	ZNF702P	6.18959e-05	0.9757	2972
2146	KCNAB2	KCNAB2	1.46162e-06	0.97565	2146
2207	CPNE5	CPNE5	2.12497e-06	0.97555	2207
1414	CYFIP2	CYFIP2	6.28617e-10	0.97525	1414
1534	TLR2	TLR2	5.41861e-09	0.9748	1534
867	SLC31A2	SLC31A2	3.40943e-18	0.974	867
1944	GNA14	GNA14	3.14676e-07	0.97365	1944
777	SLFN14	SLFN14	3.29324e-20	0.9731	777
694	NAT8B	NAT8B	1.70519e-22	0.97065	694
1536	CARD16	CARD16	5.63855e-09	0.97065	1536
708	RNASET2	RNASET2	4.10754e-22	0.96955	708
857	ERAP1	ERAP1	2.51117e-18	0.96835	857
876	MGAT4A	MGAT4A	5.15382e-18	0.96815	876
1635	ADAP1	ADAP1	2.00081e-08	0.96705	1635
1545	KIAA0040	KIAA0040	6.39755e-09	0.96675	1545
823	GLRX	GLRX	3.63642e-19	0.9666	823
890	PECAM1	PECAM1	7.1076e-18	0.9663	890
921	ACOXL	ACOXL	3.24716e-17	0.9655	921
1472	ADAM19	ADAM19	2.05676e-09	0.9642	1472
3142	CCL14	CCL14	9.91844e-05	0.9637	3142
1916	BCAT1	BCAT1	2.46886e-07	0.9629	1916
1537	BTBD11	BTBD11	5.66065e-09	0.96245	1537
811	CCR9	CCR9	1.95626e-19	0.9614	811
872	DHX58	DHX58	4.10937e-18	0.95995	872
2203	CACNA1E	CACNA1E	2.07447e-06	0.959	2203
963	SCT	SCT	2.47014e-16	0.95755	963
1080	NAPSA	NAPSA	5.5731e-14	0.95745	1080
859	CXorf50B	CXorf50B	2.64026e-18	0.9572	859
1297	SLC46A3	SLC46A3	5.39952e-11	0.95655	1297
2251	RPH3A	RPH3A	2.61852e-06	0.9547	2251
917	BET3L	BET3L	2.46478e-17	0.9546	917
1563	C10orf10	C10orf10	7.77407e-09	0.95355	1563
814	NR1H3	NR1H3	2.0965e-19	0.953	814
2314	SCN3A	SCN3A	3.75606e-06	0.95205	2314
2354	MEOX1	MEOX1	4.5188e-06	0.9516	2354
1260	DAPK2	DAPK2	2.2919e-11	0.9499	1260
2142	TMEM90B	TMEM90B	1.42516e-06	0.94935	2142
3119	LRRN2	LRRN2	9.31622e-05	0.948	3119
1272	CCDC109B	CCDC109B	3.02671e-11	0.9475	1272
1049	HERC6	HERC6	1.18314e-14	0.94735	1049
1668	POM121L9P	POM121L9P	2.73111e-08	0.94655	1668
894	JAK2	JAK2	7.47586e-18	0.9461	894
1322	PTGIR	PTGIR	9.45089e-11	0.94495	1322
858	BTG2	BTG2	2.54133e-18	0.9441	858
544	C17orf66	C17orf66	8.92414e-28	0.9437	544
1349	GOLGA2B	GOLGA2B	1.93206e-10	0.94325	1349
2543	ERC2	ERC2	1.22075e-05	0.943	2543
1026	LBH	LBH	5.04256e-15	0.942	1026
2261	LHFPL1	LHFPL1	2.69774e-06	0.9395	2261
704	CCR3	CCR3	3.64344e-22	0.93835	704
1624	GLT1D1	GLT1D1	1.76271e-08	0.9359	1624
2238	TXLNB	TXLNB	2.47199e-06	0.9342	2238
1840	ZNF835	ZNF835	1.48112e-07	0.9341	1840
504	KIR3DX1	KIR3DX1	4.12194e-29	0.933	504
1688	NEXN	NEXN	3.63374e-08	0.93285	1688
3005	IL24	IL24	6.92285e-05	0.9323	3005
1286	COLQ	COLQ	4.00531e-11	0.9309	1286
2863	C8orf46	C8orf46	4.1159e-05	0.93055	2863
1476	N4BP2L1	N4BP2L1	2.23115e-09	0.92945	1476
1083	TSPAN33	TSPAN33	6.25343e-14	0.9277	1083
1423	ESR1	ESR1	7.65828e-10	0.9257	1423
2957	PHEX	PHEX	5.97357e-05	0.92505	2957
383	PSME1	PSME1	1.17938e-33	0.92375	383
1077	LOC100272216	LOC100272216	5.32571e-14	0.92345	1077
2169	CCDC152	CCDC152	1.71452e-06	0.92345	2169
669	GPR25	GPR25	3.22294e-23	0.923	669
1165	FAM153A	FAM153A	1.20958e-12	0.9226	1165
435	RNF213	RNF213	6.82202e-32	0.9216	435
1029	CRYBB1	CRYBB1	5.11793e-15	0.921	1029
1383	TNFSF4	TNFSF4	3.85102e-10	0.9206	1383
712	APOL2	APOL2	4.99691e-22	0.9201	712
3014	TNFRSF10A	TNFRSF10A	7.05797e-05	0.92	3014
2294	TLL1	TLL1	3.41238e-06	0.9196	2294
512	TRIM21	TRIM21	9.38935e-29	0.91805	512
1223	ANKRD55	ANKRD55	6.38694e-12	0.9171	1223
2419	TDO2	TDO2	6.40477e-06	0.9167	2419
2012	CFHR1	CFHR1	5.61632e-07	0.91655	2012
540	PSME2	PSME2	5.39851e-28	0.9159	540
1087	ELF4	ELF4	7.71478e-14	0.91575	1087
2712	FHAD1	FHAD1	2.4802e-05	0.91555	2712
2161	FGF7	FGF7	1.60253e-06	0.9154	2161
1267	MS4A14	MS4A14	2.8066e-11	0.91535	1267
1911	HCG22	HCG22	2.37467e-07	0.9152	1911
2715	HGF	HGF	2.49127e-05	0.914	2715
1046	FLVCR2	FLVCR2	1.07719e-14	0.91315	1046
2227	TTC39B	TTC39B	2.32533e-06	0.9126	2227
692	NFKBIA	NFKBIA	1.66338e-22	0.91245	692
1369	PLB1	PLB1	2.79948e-10	0.91155	1369
1151	DDX60L	DDX60L	7.31669e-13	0.9083	1151
2971	TSHZ2	TSHZ2	6.18959e-05	0.90765	2971
796	C11orf75	C11orf75	8.55233e-20	0.90685	796
1888	TACR1	TACR1	2.08754e-07	0.90665	1888
1612	SNAP91	SNAP91	1.40887e-08	0.9066	1612
1693	TJP3	TJP3	3.83695e-08	0.90625	1693
2582	C6	C6	1.41114e-05	0.90565	2582
1305	TLR3	TLR3	6.1002e-11	0.9036	1305
2267	CPZ	CPZ	2.84614e-06	0.9035	2267
2097	GSDMB	GSDMB	1.07501e-06	0.9015	2097
1502	CD82	CD82	3.36147e-09	0.90005	1502
1732	BATF3	BATF3	5.37362e-08	0.8993	1732
1303	TRPM2	TRPM2	5.75454e-11	0.8988	1303
2254	C6orf105	C6orf105	2.64285e-06	0.89825	2254
1020	REG4	REG4	3.30958e-15	0.8946	1020
981	LYL1	LYL1	4.62681e-16	0.8944	981
1211	NCEH1	NCEH1	4.18646e-12	0.89185	1211
2138	PYCARD	PYCARD	1.37955e-06	0.8915	2138
1142	CXCL16	CXCL16	5.95259e-13	0.89075	1142
1959	ACSL6	ACSL6	3.79855e-07	0.89075	1959
2629	TRIM61	TRIM61	1.68686e-05	0.8907	2629
1848	OSM	OSM	1.5979e-07	0.88995	1848
2751	GCNT4	GCNT4	2.74159e-05	0.8897	2751
2317	ANKRD34B	ANKRD34B	3.77847e-06	0.88965	2317
1641	DAZL	DAZL	2.12539e-08	0.88535	1641
1773	OLFML1	OLFML1	7.84464e-08	0.88355	1773
1115	ARL4C	ARL4C	2.14815e-13	0.88135	1115
1411	HERC5	HERC5	5.69497e-10	0.88	1411
1521	TCL1B	TCL1B	4.42397e-09	0.8788	1521
965	ADCY7	ADCY7	2.66158e-16	0.87655	965
2816	FOXF1	FOXF1	3.47951e-05	0.8751	2816
2259	TMEM119	TMEM119	2.69761e-06	0.8745	2259
1861	ALPL	ALPL	1.77143e-07	0.87395	1861
2454	FAIM2	FAIM2	7.49407e-06	0.8701	2454
2705	KAL1	KAL1	2.46094e-05	0.8696	2705
3022	ITIH4	ITIH4	7.20331e-05	0.86855	3022
901	EVL	EVL	1.03103e-17	0.868	901
1093	CD160	CD160	9.14989e-14	0.86715	1093
1325	TLR6	TLR6	1.01641e-10	0.8665	1325
1625	FFAR3	FFAR3	1.83137e-08	0.866	1625
691	LGMN	LGMN	1.57734e-22	0.86295	691
2920	IL12A	IL12A	5.17199e-05	0.86295	2920
2520	RAB33A	RAB33A	1.07809e-05	0.86255	2520
734	TAPBPL	TAPBPL	2.0159e-21	0.86075	734
2081	DIO3	DIO3	1.01222e-06	0.8602	2081
1301	TLR5	TLR5	5.71987e-11	0.8584	1301
1061	C1orf186	C1orf186	2.14876e-14	0.85765	1061
788	NFKB2	NFKB2	5.73399e-20	0.85725	788
1234	CHST4	CHST4	1.03126e-11	0.8569	1234
543	C4orf50	C4orf50	8.65243e-28	0.8562	543
838	TREML1	TREML1	8.73761e-19	0.85405	838
2883	ZNF826	ZNF826	4.50793e-05	0.853	2883
1702	MTTP	MTTP	4.11066e-08	0.8496	1702
1709	CYP2S1	CYP2S1	4.38082e-08	0.8494	1709
984	CD68	CD68	5.07231e-16	0.8493	984
1811	C6orf150	C6orf150	1.126e-07	0.84925	1811
836	CYLD	CYLD	7.97596e-19	0.8487	836
1139	SLC43A2	SLC43A2	5.6022e-13	0.8483	1139
946	UPK3A	UPK3A	1.57936e-16	0.84805	946
1756	CRB2	CRB2	6.67115e-08	0.84765	1756
2619	IL12RB2	IL12RB2	1.6639e-05	0.8476	2619
2084	RHOU	RHOU	1.03562e-06	0.8466	2084
985	SSTR2	SSTR2	5.12964e-16	0.8453	985
2478	GPR109B	GPR109B	8.55925e-06	0.8449	2478
916	FUCA1	FUCA1	2.37112e-17	0.8446	916
1197	PIK3CD	PIK3CD	3.06785e-12	0.84335	1197
1172	CYBA	CYBA	1.47116e-12	0.83925	1172
1743	ANKRD29	ANKRD29	5.8684e-08	0.83855	1743
3087	EFCAB4A	EFCAB4A	8.5404e-05	0.8366	3087
2352	ALMS1P	ALMS1P	4.49627e-06	0.83645	2352
1360	HMOX1	HMOX1	2.43879e-10	0.83635	1360
748	C12orf42	C12orf42	5.82807e-21	0.8359	748
924	RELB	RELB	3.6223e-17	0.83455	924
926	RILPL2	RILPL2	4.42665e-17	0.8342	926
428	CDC42SE2	CDC42SE2	3.25444e-32	0.83385	428
2864	ATF7IP2	ATF7IP2	4.1159e-05	0.83285	2864
1436	CDH23	CDH23	1.03461e-09	0.8322	1436
2576	NKAPL	NKAPL	1.39095e-05	0.8322	2576
1241	MAFB	MAFB	1.16496e-11	0.8321	1241
1002	PAOX	PAOX	1.51506e-15	0.8301	1002
1921	HHEX	HHEX	2.60797e-07	0.8298	1921
2224	AXL	AXL	2.27156e-06	0.82745	2224
1224	C5AR1	C5AR1	6.41097e-12	0.8271	1224
1649	METTL7A	METTL7A	2.26935e-08	0.8269	1649
2048	ZNF154	ZNF154	7.78611e-07	0.82665	2048
1784	RRN3P2	RRN3P2	8.94881e-08	0.8265	1784
1814	IL22RA2	IL22RA2	1.14235e-07	0.8229	1814
2011	TMCC3	TMCC3	5.60991e-07	0.8219	2011
1086	ARHGEF3	ARHGEF3	7.44147e-14	0.82075	1086
1067	ICAM1	ICAM1	3.50632e-14	0.8207	1067
2199	PDPN	PDPN	2.04882e-06	0.8206	2199
3052	LGR6	LGR6	7.72553e-05	0.8196	3052
802	RAB19	RAB19	1.11676e-19	0.8193	802
1076	ASMT	ASMT	5.18523e-14	0.81915	1076
2074	GBA3	GBA3	9.57753e-07	0.8189	2074
1984	CACNA1F	CACNA1F	4.68845e-07	0.8179	1984
742	SP110	SP110	4.97617e-21	0.81705	742
952	?|57714	?|57714	1.69497e-16	0.81605	952
2067	IL1R1	IL1R1	8.8227e-07	0.81555	2067
2925	ASGR1	ASGR1	5.35941e-05	0.81405	2925
1762	C9orf167	C9orf167	6.87339e-08	0.8138	1762
1171	VSIG1	VSIG1	1.43022e-12	0.8127	1171
2726	C19orf77	C19orf77	2.55354e-05	0.8126	2726
1341	GADD45B	GADD45B	1.47345e-10	0.8124	1341
1934	KCNK12	KCNK12	2.88531e-07	0.81155	1934
2201	NUP210	NUP210	2.07057e-06	0.81155	2201
1680	TMEM132C	TMEM132C	3.10187e-08	0.8106	1680
850	DMRTC1B	DMRTC1B	1.62722e-18	0.8098	850
863	C15orf53	C15orf53	3.00991e-18	0.809	863
1072	TFEB	TFEB	4.4304e-14	0.80725	1072
1488	MYCL1	MYCL1	2.62337e-09	0.80565	1488
1829	HLA-J	HLA-J	1.32417e-07	0.80475	1829
1156	NPL	NPL	7.95235e-13	0.8043	1156
638	IRF9	IRF9	2.90344e-24	0.8039	638
909	FAM163B	FAM163B	1.82012e-17	0.8034	909
1673	CARNS1	CARNS1	2.858e-08	0.8005	1673
2631	SEPP1	SEPP1	1.68867e-05	0.80045	2631
754	TAPBP	TAPBP	8.11212e-21	0.7984	754
2607	G0S2	G0S2	1.5849e-05	0.7983	2607
3111	CABP4	CABP4	9.22384e-05	0.79805	3111
908	MYO1A	MYO1A	1.43744e-17	0.7956	908
1827	SMPD3	SMPD3	1.29545e-07	0.795	1827
1481	C14orf182	C14orf182	2.33463e-09	0.79495	1481
1355	ACE	ACE	2.13314e-10	0.79435	1355
1168	VOPP1	VOPP1	1.29959e-12	0.7935	1168
1497	KLF2	KLF2	3.16121e-09	0.7934	1497
2325	PBX4	PBX4	3.91865e-06	0.7932	2325
1587	KRT36	KRT36	1.04739e-08	0.79315	1587
1677	GPR88	GPR88	3.01719e-08	0.79285	1677
2966	SIGLEC15	SIGLEC15	6.08358e-05	0.7928	2966
1311	DSCAML1	DSCAML1	7.22401e-11	0.79215	1311
1300	NAAA	NAAA	5.65233e-11	0.7898	1300
1434	UTS2R	UTS2R	9.63826e-10	0.7892	1434
2693	PTGS1	PTGS1	2.28335e-05	0.7885	2693
776	HAVCR1	HAVCR1	2.847e-20	0.7884	776
1035	SLC29A3	SLC29A3	6.35294e-15	0.78825	1035
1024	RTP4	RTP4	4.47362e-15	0.78735	1024
1169	PLEKHO1	PLEKHO1	1.34145e-12	0.787	1169
1810	FAS	FAS	1.12425e-07	0.78495	1810
2392	DOC2B	DOC2B	5.64178e-06	0.78495	2392
931	OPTN	OPTN	5.25513e-17	0.7838	931
751	GMIP	GMIP	6.67164e-21	0.78295	751
1253	RGS10	RGS10	1.94401e-11	0.78025	1253
1562	PMCH	PMCH	7.68515e-09	0.7798	1562
1350	HCG27	HCG27	2.02274e-10	0.7775	1350
1448	CDX1	CDX1	1.31245e-09	0.7755	1448
1027	PHF11	PHF11	5.05263e-15	0.77545	1027
1786	PLA2G4C	PLA2G4C	9.12492e-08	0.77525	1786
1140	RPS6KA1	RPS6KA1	5.75352e-13	0.7742	1140
1627	DIRAS2	DIRAS2	1.89464e-08	0.7692	1627
839	TRIM14	TRIM14	8.92703e-19	0.7684	839
1973	MFSD7	MFSD7	4.30572e-07	0.7681	1973
2268	STYK1	STYK1	2.84971e-06	0.76545	2268
1798	CD300E	CD300E	1.0311e-07	0.76455	1798
1339	CD101	CD101	1.36639e-10	0.76445	1339
1953	DHRS3	DHRS3	3.60576e-07	0.76325	1953
2527	TSPAN2	TSPAN2	1.11619e-05	0.76255	2527
1816	HPSE	HPSE	1.16374e-07	0.7608	1816
1387	FCAR	FCAR	4.03684e-10	0.76055	1387
1812	RASA4	RASA4	1.13012e-07	0.76	1812
1262	DYSF	DYSF	2.5297e-11	0.75795	1262
1523	KCNMB1	KCNMB1	4.79056e-09	0.75775	1523
1463	ITLN1	ITLN1	1.72996e-09	0.7574	1463
2489	VAV3	VAV3	9.0037e-06	0.7568	2489
1047	GLIPR2	GLIPR2	1.12783e-14	0.75645	1047
749	ARRB2	ARRB2	6.21482e-21	0.7561	749
994	C12orf63	C12orf63	8.683e-16	0.7557	994
2762	SLC28A1	SLC28A1	2.89432e-05	0.75535	2762
1991	GIPR	GIPR	4.91568e-07	0.75365	1991
2689	C1orf127	C1orf127	2.22404e-05	0.7536	2689
852	ENTPD1	ENTPD1	2.11571e-18	0.7524	852
936	CD83	CD83	6.81085e-17	0.75215	936
2220	LOC154761	LOC154761	2.21897e-06	0.7517	2220
883	LACTB	LACTB	5.95582e-18	0.7501	883
2071	EIF4E3	EIF4E3	9.10534e-07	0.74725	2071
1228	DGKA	DGKA	9.47515e-12	0.74635	1228
1265	CTSH	CTSH	2.60942e-11	0.74455	1265
2318	AURKC	AURKC	3.80932e-06	0.7444	2318
1765	PVALB	PVALB	7.07667e-08	0.74425	1765
1980	ARHGEF6	ARHGEF6	4.59705e-07	0.74235	1980
2528	EID3	EID3	1.12188e-05	0.74175	2528
1324	GRAPL	GRAPL	1.01404e-10	0.7406	1324
1056	IFIT5	IFIT5	1.6685e-14	0.73745	1056
1309	TM6SF1	TM6SF1	6.19474e-11	0.73715	1309
1576	MCART6	MCART6	9.36211e-09	0.73715	1576
1874	GBGT1	GBGT1	1.94705e-07	0.73535	1874
2005	GCHFR	GCHFR	5.49326e-07	0.7351	2005
810	MAP3K14	MAP3K14	1.81594e-19	0.734	810
1159	ARID3B	ARID3B	8.80042e-13	0.7315	1159
1256	GP5	GP5	2.0575e-11	0.7307	1256
1797	NINJ2	NINJ2	1.03001e-07	0.72995	1797
2030	CNN2	CNN2	6.53181e-07	0.72865	2030
2753	IL6R	IL6R	2.7579e-05	0.72825	2753
1132	TXNIP	TXNIP	4.64717e-13	0.7282	1132
1548	SH3D20	SH3D20	6.91714e-09	0.7232	1548
1382	PLEKHF1	PLEKHF1	3.76129e-10	0.7229	1382
1704	TCN2	TCN2	4.20773e-08	0.72285	1704
1966	SLC37A2	SLC37A2	4.00997e-07	0.7223	1966
2192	SAMD9	SAMD9	1.91849e-06	0.72065	2192
824	C5orf40	C5orf40	3.7463e-19	0.72005	824
987	LILRP2	LILRP2	6.38134e-16	0.72	987
1751	SLC35F3	SLC35F3	6.55674e-08	0.71735	1751
1948	IRAK2	IRAK2	3.35334e-07	0.7171	1948
2271	FMO3	FMO3	2.93939e-06	0.71645	2271
2598	TRERF1	TRERF1	1.53581e-05	0.7158	2598
2672	C1orf173	C1orf173	2.08553e-05	0.71525	2672
882	LIPA	LIPA	5.88573e-18	0.71455	882
1344	PLSCR1	PLSCR1	1.65984e-10	0.71295	1344
960	PARP10	PARP10	2.27801e-16	0.7128	960
1721	PARP8	PARP8	4.98354e-08	0.7126	1721
1147	CPEB3	CPEB3	6.57911e-13	0.7107	1147
1233	TCIRG1	TCIRG1	1.02365e-11	0.71035	1233
3116	LGI2	LGI2	9.29794e-05	0.70885	3116
2481	CACNA2D4	CACNA2D4	8.79121e-06	0.7075	2481
877	PADI4	PADI4	5.4642e-18	0.70625	877
1266	PNMA5	PNMA5	2.75455e-11	0.70625	1266
1592	POPDC2	POPDC2	1.07748e-08	0.70555	1592
2818	PTPLAD2	PTPLAD2	3.52473e-05	0.7052	2818
1843	RAB42	RAB42	1.5725e-07	0.70365	1843
805	FNBP1	FNBP1	1.36571e-19	0.70345	805
1992	SIGLECP3	SIGLECP3	4.92759e-07	0.7026	1992
2447	CDYL2	CDYL2	7.23446e-06	0.70255	2447
686	CFLAR	CFLAR	1.39873e-22	0.7015	686
1465	ABCB11	ABCB11	1.77843e-09	0.7007	1465
1125	GPR15	GPR15	3.15677e-13	0.70035	1125
2387	FCGR2A	FCGR2A	5.51205e-06	0.6993	2387
2497	SLC4A8	SLC4A8	9.5253e-06	0.6985	2497
941	MDS2	MDS2	1.14809e-16	0.6983	941
1320	OR13A1	OR13A1	9.3202e-11	0.6983	1320
1978	RNF144B	RNF144B	4.44684e-07	0.6982	1978
914	TTC7A	TTC7A	2.19414e-17	0.69795	914
991	EPB41	EPB41	7.60626e-16	0.69765	991
2673	VMO1	VMO1	2.09058e-05	0.6961	2673
1606	CTSZ	CTSZ	1.30067e-08	0.6922	1606
1113	SLC9A3R1	SLC9A3R1	2.1221e-13	0.6917	1113
2766	LOC388692	LOC388692	2.93017e-05	0.6899	2766
1508	UPB1	UPB1	3.80047e-09	0.68935	1508
2479	SLC37A1	SLC37A1	8.65628e-06	0.6893	2479
2792	C6orf27	C6orf27	3.21142e-05	0.6888	2792
1146	IL23A	IL23A	6.26717e-13	0.68755	1146
1186	ASPHD2	ASPHD2	2.40704e-12	0.68735	1186
861	TIFA	TIFA	2.66007e-18	0.68705	861
1043	MYBPC3	MYBPC3	1.02875e-14	0.68705	1043
1373	C17orf44	C17orf44	2.90979e-10	0.6868	1373
1670	FGD6	FGD6	2.83199e-08	0.68655	1670
1950	FILIP1L	FILIP1L	3.42563e-07	0.6864	1950
1958	PLEKHA7	PLEKHA7	3.79116e-07	0.6858	1958
1582	ID2	ID2	9.95575e-09	0.68475	1582
1342	ARID5A	ARID5A	1.49812e-10	0.68435	1342
1458	LOC153684	LOC153684	1.66194e-09	0.6826	1458
2090	NEU4	NEU4	1.05201e-06	0.6822	2090
2571	CLEC4M	CLEC4M	1.36865e-05	0.6817	2571
2059	RPGRIP1	RPGRIP1	8.42142e-07	0.68115	2059
1079	STAT5A	STAT5A	5.37913e-14	0.68035	1079
783	SP100	SP100	4.1234e-20	0.67855	783
1504	HEG1	HEG1	3.46734e-09	0.67755	1504
1095	GPSM3	GPSM3	9.91586e-14	0.67745	1095
844	STAT2	STAT2	1.15295e-18	0.67645	844
1782	NAT8	NAT8	8.89354e-08	0.6752	1782
769	LOC100192379	LOC100192379	1.94788e-20	0.6708	769
2506	TEC	TEC	1.00317e-05	0.6707	2506
997	PLEKHG7	PLEKHG7	1.00728e-15	0.6706	997
1662	ANGPTL6	ANGPTL6	2.56879e-08	0.66965	1662
1655	USP18	USP18	2.3576e-08	0.6688	1655
1372	TICAM2	TICAM2	2.85832e-10	0.66725	1372
2501	MTMR9L	MTMR9L	9.87652e-06	0.66705	2501
2601	NETO1	NETO1	1.54344e-05	0.6666	2601
1940	PM20D1	PM20D1	3.00103e-07	0.6665	1940
1634	ZNF366	ZNF366	1.98874e-08	0.66615	1634
1772	WIPF1	WIPF1	7.55434e-08	0.66345	1772
2547	FAM23A	FAM23A	1.25007e-05	0.6632	2547
2194	SLC6A3	SLC6A3	1.92838e-06	0.6617	2194
1122	SYNGR2	SYNGR2	2.95897e-13	0.66165	1122
1057	UNC93B1	UNC93B1	1.78753e-14	0.6615	1057
1114	P2RX2	P2RX2	2.12939e-13	0.6605	1114
1038	FAM117A	FAM117A	7.58387e-15	0.6603	1038
1449	LINGO4	LINGO4	1.39873e-09	0.65885	1449
1578	SYT15	SYT15	9.54178e-09	0.6578	1578
1665	CRYBA4	CRYBA4	2.65367e-08	0.6554	1665
1164	TRIM34	TRIM34	1.20857e-12	0.65505	1164
1425	VEGFC	VEGFC	8.27517e-10	0.65305	1425
2381	PPM1K	PPM1K	5.34564e-06	0.6529	2381
2116	SERPINA9	SERPINA9	1.1238e-06	0.6479	2116
1598	NAIP	NAIP	1.16294e-08	0.646	1598
1642	KCNQ1	KCNQ1	2.13801e-08	0.6459	1642
1899	MCOLN2	MCOLN2	2.18377e-07	0.6449	1899
933	MPP1	MPP1	5.37792e-17	0.64315	933
3076	SPATA12	SPATA12	8.17213e-05	0.64285	3076
1413	DOCK10	DOCK10	5.86692e-10	0.64275	1413
2363	PREX1	PREX1	4.83009e-06	0.6413	2363
1818	CPNE9	CPNE9	1.18128e-07	0.6407	1818
1600	C4BPB	C4BPB	1.16588e-08	0.6406	1600
1261	TMEM51	TMEM51	2.52522e-11	0.6385	1261
1803	IL4R	IL4R	1.07303e-07	0.6377	1803
2869	IGF1	IGF1	4.27136e-05	0.6343	2869
2345	MMP23B	MMP23B	4.35452e-06	0.63425	2345
361	IRF2	IRF2	3.2097e-34	0.633	361
2737	SLC41A2	SLC41A2	2.65614e-05	0.6327	2737
2293	DDX26B	DDX26B	3.40962e-06	0.63175	2293
1736	LOC440461	LOC440461	5.55206e-08	0.631	1736
1687	RGS7BP	RGS7BP	3.63086e-08	0.63025	1687
2157	ATHL1	ATHL1	1.54173e-06	0.62945	2157
2729	FKBP5	FKBP5	2.59235e-05	0.629	2729
1619	MUC16	MUC16	1.68782e-08	0.6285	1619
2170	C14orf181	C14orf181	1.7171e-06	0.6285	2170
1579	ANXA6	ANXA6	9.55722e-09	0.6267	1579
1796	PARM1	PARM1	1.01977e-07	0.6263	1796
2723	C9orf66	C9orf66	2.53945e-05	0.62615	2723
1859	EGR2	EGR2	1.71898e-07	0.6256	1859
2037	CSF2	CSF2	6.91383e-07	0.6256	2037
2789	NPFFR1	NPFFR1	3.19128e-05	0.6238	2789
1478	CBLN3	CBLN3	2.25428e-09	0.62335	1478
1358	C17orf88	C17orf88	2.3682e-10	0.6226	1358
1232	MSX2P1	MSX2P1	1.01358e-11	0.62225	1232
1190	XBP1	XBP1	2.57918e-12	0.6203	1190
1120	IKBKE	IKBKE	2.71905e-13	0.61865	1120
2621	ZDHHC19	ZDHHC19	1.66887e-05	0.61795	2621
1418	TPK1	TPK1	6.57685e-10	0.6156	1418
1039	SCPEP1	SCPEP1	7.6664e-15	0.6152	1039
3140	PIWIL4	PIWIL4	9.89268e-05	0.614	3140
2080	BCL3	BCL3	1.00409e-06	0.6125	2080
2480	B3GALT4	B3GALT4	8.7156e-06	0.61245	2480
2046	RICH2	RICH2	7.70179e-07	0.61225	2046
1512	PRIC285	PRIC285	3.94245e-09	0.6119	1512
1618	CISH	CISH	1.68628e-08	0.6109	1618
1989	C1RL	C1RL	4.82189e-07	0.6104	1989
614	CYTH1	CYTH1	6.64312e-25	0.6102	614
2819	SYNPO2	SYNPO2	3.54628e-05	0.61	2819
2380	TSKS	TSKS	5.27579e-06	0.6091	2380
1276	CEBPE	CEBPE	3.1693e-11	0.6085	1276
1729	C10orf125	C10orf125	5.2316e-08	0.6085	1729
1018	HEMGN	HEMGN	3.11084e-15	0.6083	1018
786	SMAP2	SMAP2	5.08158e-20	0.60715	786
1426	C12orf35	C12orf35	8.34866e-10	0.6071	1426
3058	ANKRD24	ANKRD24	7.77812e-05	0.60495	3058
1851	MAP3K5	MAP3K5	1.63563e-07	0.6041	1851
2316	CASQ1	CASQ1	3.75889e-06	0.60395	2316
672	ZNF101	ZNF101	4.58795e-23	0.60365	672
1893	PAPLN	PAPLN	2.14487e-07	0.603	1893
1879	C14orf145	C14orf145	2.02383e-07	0.60245	1879
2811	RAB27A	RAB27A	3.39199e-05	0.6	2811
2795	ADRB2	ADRB2	3.26338e-05	0.59855	2795
1462	STAB1	STAB1	1.72897e-09	0.59695	1462
1943	KIR2DL1	KIR2DL1	3.11888e-07	0.59695	1943
2298	CCL24	CCL24	3.46928e-06	0.5965	2298
1409	TRPC2	TRPC2	5.67483e-10	0.59645	1409
2466	ACVRL1	ACVRL1	8.21201e-06	0.5932	2466
2292	GJA4	GJA4	3.34769e-06	0.5922	2292
1154	TMEM106A	TMEM106A	7.85787e-13	0.5914	1154
1353	CYB5R4	CYB5R4	2.11537e-10	0.5891	1353
1307	NFKBID	NFKBID	6.12175e-11	0.58895	1307
2620	STAR	STAR	1.66617e-05	0.58835	2620
1970	MBOAT4	MBOAT4	4.08744e-07	0.588	1970
1963	C17orf46	C17orf46	3.88456e-07	0.58795	1963
1435	TNFSF13	TNFSF13	1.02312e-09	0.58665	1435
1202	ZNF267	ZNF267	3.28357e-12	0.58595	1202
1889	HEXDC	HEXDC	2.10664e-07	0.58565	1889
1437	RHBDF2	RHBDF2	1.0413e-09	0.5855	1437
2962	ABP1	ABP1	6.04149e-05	0.5853	2962
1855	EZR	EZR	1.70135e-07	0.585	1855
2315	ZNF385A	ZNF385A	3.75766e-06	0.58285	2315
1674	ETS1	ETS1	2.858e-08	0.58215	1674
1535	CEACAM3	CEACAM3	5.61195e-09	0.581	1535
1809	ELL2	ELL2	1.12251e-07	0.5805	1809
1064	MOBKL2C	MOBKL2C	2.53744e-14	0.57905	1064
1219	NBEAL2	NBEAL2	5.74647e-12	0.5787	1219
3046	RAB31	RAB31	7.55694e-05	0.5786	3046
1918	GPR77	GPR77	2.55675e-07	0.57845	1918
1433	S100Z	S100Z	9.41398e-10	0.57805	1433
2843	TRIM59	TRIM59	3.8293e-05	0.57675	2843
1639	MYBPH	MYBPH	2.09862e-08	0.5752	1639
2589	TBC1D2	TBC1D2	1.46672e-05	0.57345	2589
775	NEUROG3	NEUROG3	2.74272e-20	0.573	775
2525	LOC100132111	LOC100132111	1.11078e-05	0.57235	2525
1145	PROKR2	PROKR2	6.20402e-13	0.5713	1145
2398	CBX7	CBX7	5.74508e-06	0.56955	2398
2684	RAMP3	RAMP3	2.17085e-05	0.56955	2684
2449	DGKE	DGKE	7.25494e-06	0.569	2449
1420	FLJ45983	FLJ45983	7.13655e-10	0.5661	1420
911	KIAA0247	KIAA0247	1.99388e-17	0.5658	911
1510	CCDC42	CCDC42	3.8947e-09	0.56325	1510
1691	VDR	VDR	3.80475e-08	0.56075	1691
2015	EPB41L3	EPB41L3	5.68903e-07	0.5592	2015
1939	ATG16L2	ATG16L2	2.98746e-07	0.55885	1939
1522	CREB3L3	CREB3L3	4.66314e-09	0.5586	1522
1205	CLEC2D	CLEC2D	3.6441e-12	0.55725	1205
2960	DNAH1	DNAH1	5.99004e-05	0.55635	2960
1807	ZFP36	ZFP36	1.11607e-07	0.5562	1807
1184	PHF15	PHF15	2.07413e-12	0.55615	1184
2877	CELF2	CELF2	4.35386e-05	0.5559	2877
2096	IL23R	IL23R	1.07187e-06	0.5556	2096
3122	PRKX	PRKX	9.32538e-05	0.55375	3122
1348	RHEBL1	RHEBL1	1.73023e-10	0.5524	1348
2307	MLLT3	MLLT3	3.67854e-06	0.55225	2307
1455	GLUL	GLUL	1.61144e-09	0.5501	1455
1692	ST18	ST18	3.81978e-08	0.5493	1692
1412	SCARF1	SCARF1	5.77299e-10	0.5492	1412
1111	RHOG	RHOG	2.08468e-13	0.5488	1111
1427	LOC100128542	LOC100128542	8.47706e-10	0.5479	1427
1580	ADA	ADA	9.76859e-09	0.54785	1580
1739	HHLA2	HHLA2	5.7517e-08	0.54765	1739
2521	SOCS3	SOCS3	1.09127e-05	0.54725	2521
1946	RNF122	RNF122	3.31608e-07	0.5461	1946
1278	UNC45B	UNC45B	3.28591e-11	0.54595	1278
1417	GPR113	GPR113	6.54951e-10	0.5445	1417
1793	IRGM	IRGM	1.00528e-07	0.5443	1793
1239	GCA	GCA	1.15172e-11	0.54275	1239
1331	ATP1A4	ATP1A4	1.19271e-10	0.5426	1331
1181	GM2A	GM2A	1.90767e-12	0.54025	1181
2093	PLEKHA2	PLEKHA2	1.06241e-06	0.5401	2093
892	OSTF1	OSTF1	7.25408e-18	0.5393	892
2172	DMRT3	DMRT3	1.76182e-06	0.53825	2172
1461	LYSMD2	LYSMD2	1.71801e-09	0.53815	1461
2017	RAB30	RAB30	5.90321e-07	0.53815	2017
1699	C13orf31	C13orf31	4.04129e-08	0.53795	1699
724	C15orf50	C15orf50	1.07692e-21	0.5373	724
2338	XKR4	XKR4	4.26684e-06	0.5371	2338
2052	LHPP	LHPP	8.08434e-07	0.53665	2052
3041	GPRC5D	GPRC5D	7.52972e-05	0.53655	3041
1919	SLC5A5	SLC5A5	2.55706e-07	0.5333	1919
2659	LNPEP	LNPEP	1.99792e-05	0.53265	2659
1340	RAB8B	RAB8B	1.39969e-10	0.5312	1340
2430	ANKRD44	ANKRD44	6.67413e-06	0.5311	2430
1471	S1PR1	S1PR1	1.93668e-09	0.53035	1471
1766	NCOA7	NCOA7	7.0767e-08	0.53035	1766
1376	XRN1	XRN1	3.19349e-10	0.52975	1376
1357	CTSC	CTSC	2.23738e-10	0.52865	1357
2166	GPR182	GPR182	1.66638e-06	0.52685	2166
2471	PCDH11X	PCDH11X	8.38533e-06	0.5267	2471
1321	MOBKL1B	MOBKL1B	9.38719e-11	0.5263	1321
1334	PPM1M	PPM1M	1.27298e-10	0.5261	1334
1251	EFHD2	EFHD2	1.62877e-11	0.52455	1251
1030	RFX5	RFX5	5.17411e-15	0.52275	1030
1683	AKAP7	AKAP7	3.42928e-08	0.52265	1683
1473	TMEM140	TMEM140	2.07953e-09	0.52065	1473
1898	TGFB1	TGFB1	2.16699e-07	0.5189	1898
989	RNF19B	RNF19B	7.43813e-16	0.51495	989
1701	SPINK2	SPINK2	4.0715e-08	0.51435	1701
1632	FTL	FTL	1.94775e-08	0.51355	1632
2782	HIVEP3	HIVEP3	3.11471e-05	0.51275	2782
886	TRAFD1	TRAFD1	6.56311e-18	0.5125	886
1999	SUMO1P1	SUMO1P1	5.28827e-07	0.5123	1999
2243	RNASE3	RNASE3	2.53489e-06	0.51215	2243
1428	RFFL	RFFL	8.51805e-10	0.51195	1428
1361	FIG4	FIG4	2.45499e-10	0.51165	1361
3061	PLAU	PLAU	7.80875e-05	0.51135	3061
1240	RGS19	RGS19	1.16496e-11	0.5097	1240
1245	PNRC1	PNRC1	1.35057e-11	0.5097	1245
2226	ARHGAP18	ARHGAP18	2.29996e-06	0.5097	2226
3097	C2orf65	C2orf65	8.98267e-05	0.50875	3097
2024	FAM19A1	FAM19A1	6.15131e-07	0.50625	2024
1969	LOC100130933	LOC100130933	4.01756e-07	0.5016	1969
2757	NPY5R	NPY5R	2.8228e-05	0.5016	2757
1529	ZNRF2	ZNRF2	5.14616e-09	0.50105	1529
2961	CCDC102B	CCDC102B	5.99004e-05	0.50005	2961
2197	OBFC2A	OBFC2A	1.99268e-06	0.49925	2197
1594	HBD	HBD	1.10232e-08	0.4992	1594
1794	HRASLS2	HRASLS2	1.00801e-07	0.49835	1794
2010	SIRPB1	SIRPB1	5.60149e-07	0.49805	2010
1887	C6orf115	C6orf115	2.07864e-07	0.4964	1887
2975	MYOF	MYOF	6.23477e-05	0.496	2975
3069	GRM4	GRM4	7.9384e-05	0.49375	3069
1187	CNOT6L	CNOT6L	2.41147e-12	0.49315	1187
2070	BCL2L11	BCL2L11	9.0918e-07	0.4921	2070
2668	RUNDC2C	RUNDC2C	2.04679e-05	0.49175	2668
2390	WDR49	WDR49	5.56968e-06	0.4908	2390
2468	LOC100240734	LOC100240734	8.31367e-06	0.4908	2468
998	ADRBK1	ADRBK1	1.03915e-15	0.49045	998
1621	SYNE1	SYNE1	1.70949e-08	0.49	1621
2671	LRRC33	LRRC33	2.08487e-05	0.48975	2671
1453	C14orf159	C14orf159	1.56137e-09	0.4893	1453
1757	NT5DC1	NT5DC1	6.69002e-08	0.48915	1757
1623	PDE7A	PDE7A	1.74566e-08	0.4891	1623
1103	UGT2B15	UGT2B15	1.28467e-13	0.4889	1103
1514	SYNE2	SYNE2	4.0012e-09	0.4884	1514
3000	P2RY11	P2RY11	6.83852e-05	0.48785	3000
1664	AIRE	AIRE	2.63034e-08	0.4871	1664
2281	PHOSPHO1	PHOSPHO1	3.08821e-06	0.48695	2281
1892	ARHGAP26	ARHGAP26	2.13389e-07	0.4864	1892
2697	HELB	HELB	2.32792e-05	0.48505	2697
3094	EMR2	EMR2	8.80324e-05	0.48495	3094
1250	MOBKL2A	MOBKL2A	1.60078e-11	0.48365	1250
1468	FCHSD2	FCHSD2	1.82593e-09	0.4821	1468
2799	PRKAG2	PRKAG2	3.30917e-05	0.4819	2799
2884	LFNG	LFNG	4.5421e-05	0.47935	2884
1221	SLC6A7	SLC6A7	6.02071e-12	0.4789	1221
2386	FAM111A	FAM111A	5.48396e-06	0.47835	2386
1445	CASP4	CASP4	1.1939e-09	0.477	1445
1842	STARD5	STARD5	1.5603e-07	0.47675	1842
1395	TSC22D3	TSC22D3	4.65747e-10	0.4753	1395
1584	RIN3	RIN3	1.02546e-08	0.47525	1584
2099	PPP1R2P1	PPP1R2P1	1.0824e-06	0.47505	2099
2900	SCARNA9	SCARNA9	4.86143e-05	0.47495	2900
1571	CSK	CSK	9.01864e-09	0.47465	1571
1928	LOC728743	LOC728743	2.78012e-07	0.47455	1928
1175	CCDC28A	CCDC28A	1.61754e-12	0.4744	1175
1162	ALPK1	ALPK1	9.87083e-13	0.47395	1162
2829	RAI2	RAI2	3.70596e-05	0.47365	2829
1108	C10orf50	C10orf50	1.8324e-13	0.4735	1108
972	NUB1	NUB1	3.49841e-16	0.47315	972
1558	LRRC14B	LRRC14B	7.50262e-09	0.4726	1558
1832	HECA	HECA	1.3359e-07	0.4726	1832
2579	MYL2	MYL2	1.39921e-05	0.4726	2579
2202	LOC374443	LOC374443	2.07359e-06	0.47255	2202
3038	LRRC8C	LRRC8C	7.51e-05	0.47095	3038
1597	ABHD3	ABHD3	1.14628e-08	0.47035	1597
1107	CRLF3	CRLF3	1.67643e-13	0.46985	1107
2612	TREX1	TREX1	1.59367e-05	0.46985	2612
2265	TRIM31	TRIM31	2.81203e-06	0.46955	2265
945	ENPP7	ENPP7	1.52259e-16	0.4671	945
2532	GH1	GH1	1.14396e-05	0.4671	2532
943	IL29	IL29	1.43554e-16	0.4668	943
2735	NUDT18	NUDT18	2.65446e-05	0.4662	2735
1398	RAPGEF1	RAPGEF1	4.93697e-10	0.46575	1398
1873	CASP8	CASP8	1.9082e-07	0.4651	1873
1610	CORO7	CORO7	1.37801e-08	0.46395	1610
1716	PCGF5	PCGF5	4.73594e-08	0.46335	1716
2270	CRIP3	CRIP3	2.90697e-06	0.46335	2270
3039	C17orf72	C17orf72	7.51e-05	0.46325	3039
2414	FAM53B	FAM53B	6.15322e-06	0.45895	2414
1516	C17orf99	C17orf99	4.21992e-09	0.4576	1516
1603	KRT72	KRT72	1.22505e-08	0.4576	1603
2027	DCLRE1C	DCLRE1C	6.36171e-07	0.45735	2027
2743	COTL1	COTL1	2.69738e-05	0.4569	2743
1776	C9orf95	C9orf95	8.18858e-08	0.45475	1776
1451	MIF4GD	MIF4GD	1.49159e-09	0.4545	1451
1615	ABI1	ABI1	1.52193e-08	0.4545	1615
1491	TEP1	TEP1	2.90643e-09	0.45405	1491
2702	CARD8	CARD8	2.38897e-05	0.45375	2702
3015	EGOT	EGOT	7.11037e-05	0.4536	3015
2233	TNFSF18	TNFSF18	2.40769e-06	0.45255	2233
1157	ZNF438	ZNF438	8.14354e-13	0.4522	1157
2423	C13orf15	C13orf15	6.48854e-06	0.45205	2423
1506	MITD1	MITD1	3.76258e-09	0.4518	1506
2113	LOC143188	LOC143188	1.11828e-06	0.4506	2113
2616	IQCG	IQCG	1.61383e-05	0.4494	2616
1507	UBE2J1	UBE2J1	3.79489e-09	0.4493	1507
1805	DCK	DCK	1.08547e-07	0.4488	1805
2291	BTN2A2	BTN2A2	3.27451e-06	0.4486	2291
2984	ABCA7	ABCA7	6.44644e-05	0.44845	2984
1288	TNIP1	TNIP1	4.13363e-11	0.44835	1288
1370	SIPA1	SIPA1	2.81804e-10	0.44805	1370
1629	NFKBIE	NFKBIE	1.90025e-08	0.4467	1629
2657	RGS14	RGS14	1.95453e-05	0.4459	2657
2554	IL5RA	IL5RA	1.28924e-05	0.44565	2554
1608	GSDMD	GSDMD	1.32246e-08	0.4448	1608
807	NECAP2	NECAP2	1.52349e-19	0.444	807
1983	DIO1	DIO1	4.68559e-07	0.44205	1983
2595	RBM38	RBM38	1.52676e-05	0.44175	2595
2223	KCNJ1	KCNJ1	2.25723e-06	0.44125	2223
2947	FAM69A	FAM69A	5.81221e-05	0.4409	2947
2857	SLC14A2	SLC14A2	3.98554e-05	0.4388	2857
1585	TRAF3	TRAF3	1.02546e-08	0.4385	1585
2650	ADC	ADC	1.86274e-05	0.43805	2650
1109	CARD17	CARD17	1.95844e-13	0.4354	1109
1438	PTPN18	PTPN18	1.0732e-09	0.43505	1438
1220	MAT2B	MAT2B	5.8644e-12	0.43475	1220
2440	KLF1	KLF1	6.84134e-06	0.4344	2440
1862	HERC3	HERC3	1.78153e-07	0.4335	1862
2679	SLFN5	SLFN5	2.11885e-05	0.43275	2679
3101	RRAS	RRAS	9.07378e-05	0.4327	3101
1195	FAM49B	FAM49B	2.90516e-12	0.4326	1195
2968	ZNF671	ZNF671	6.14679e-05	0.43245	2968
1700	PSAP	PSAP	4.06523e-08	0.4311	1700
2134	USP15	USP15	1.35295e-06	0.42895	2134
1565	SERPINB1	SERPINB1	8.1972e-09	0.4282	1565
1496	OR4C6	OR4C6	3.12206e-09	0.4269	1496
2846	GUCA1A	GUCA1A	3.91e-05	0.42685	2846
957	NAGK	NAGK	1.96931e-16	0.42645	957
2358	SAT1	SAT1	4.58708e-06	0.4254	2358
1285	C21orf96	C21orf96	4.00312e-11	0.4243	1285
2674	PBX3	PBX3	2.09343e-05	0.4229	2674
2594	VSTM1	VSTM1	1.52315e-05	0.4222	2594
2719	SIAH3	SIAH3	2.51397e-05	0.4222	2719
2337	POLD4	POLD4	4.24132e-06	0.4213	2337
1613	GPR142	GPR142	1.49219e-08	0.4198	1613
2851	PXK	PXK	3.95013e-05	0.41975	2851
2068	CHRNA2	CHRNA2	8.88644e-07	0.419	2068
2452	MUSK	MUSK	7.35309e-06	0.419	2452
621	GRB2	GRB2	1.19864e-24	0.4189	621
1672	BTNL3	BTNL3	2.843e-08	0.4187	1672
1551	C19orf66	C19orf66	7.09079e-09	0.41795	1551
1332	MAP3K3	MAP3K3	1.20695e-10	0.41735	1332
1708	OTUD1	OTUD1	4.35506e-08	0.4172	1708
2436	DOK1	DOK1	6.79285e-06	0.41685	2436
1299	HERPUD1	HERPUD1	5.57147e-11	0.41675	1299
1410	IL26	IL26	5.69497e-10	0.4163	1410
2508	RHOXF1	RHOXF1	1.01287e-05	0.4163	2508
2531	PSG8	PSG8	1.13583e-05	0.4163	2531
1161	GGA2	GGA2	9.50907e-13	0.41505	1161
1194	ZNFX1	ZNFX1	2.85364e-12	0.41355	1194
1841	GNA13	GNA13	1.48809e-07	0.41315	1841
3024	FBXO48	FBXO48	7.28184e-05	0.4131	3024
2006	RELT	RELT	5.5015e-07	0.4127	2006
2021	SLC25A45	SLC25A45	6.08262e-07	0.41235	2021
1441	ACTR3	ACTR3	1.13371e-09	0.4122	1441
2063	CC2D2B	CC2D2B	8.62229e-07	0.4122	2063
2107	ARNTL	ARNTL	1.11053e-06	0.41185	2107
1133	PML	PML	4.69464e-13	0.41165	1133
1257	TBC1D2B	TBC1D2B	2.12099e-11	0.41125	1257
782	CACNG3	CACNG3	3.87423e-20	0.4109	782
2592	UTF1	UTF1	1.5074e-05	0.4109	2592
1347	ANXA7	ANXA7	1.71872e-10	0.4098	1347
1532	DRAM2	DRAM2	5.26688e-09	0.40915	1532
2303	ANUBL1	ANUBL1	3.51794e-06	0.4085	2303
1539	CCL1	CCL1	5.78659e-09	0.4083	1539
1443	SLC25A28	SLC25A28	1.1648e-09	0.4079	1443
1329	MOV10	MOV10	1.07325e-10	0.40735	1329
2911	ATP6V1B2	ATP6V1B2	5.02189e-05	0.40585	2911
3081	EDAR	EDAR	8.25783e-05	0.40505	3081
2054	ITSN2	ITSN2	8.14052e-07	0.4049	2054
1593	LITAF	LITAF	1.09877e-08	0.4036	1593
2890	LOC100132707	LOC100132707	4.6127e-05	0.4036	2890
2714	ACBD4	ACBD4	2.49127e-05	0.40295	2714
3117	VPS13C	VPS13C	9.31006e-05	0.40165	3117
1207	SLC32A1	SLC32A1	3.79003e-12	0.4016	1207
1962	ADAM29	ADAM29	3.84303e-07	0.4016	1962
2999	PTPRQ	PTPRQ	6.80893e-05	0.4016	2999
3126	CTSD	CTSD	9.49649e-05	0.40115	3126
1100	MYD88	MYD88	1.15004e-13	0.4005	1100
2774	EMILIN2	EMILIN2	3.00302e-05	0.4004	2774
2102	RAP1A	RAP1A	1.10169e-06	0.39885	2102
2026	PTPN2	PTPN2	6.36171e-07	0.39735	2026
3011	TXNDC2	TXNDC2	7.01428e-05	0.39655	3011
1407	ACP2	ACP2	5.46807e-10	0.3965	1407
2285	BMP2K	BMP2K	3.12056e-06	0.39635	2285
2842	HPD	HPD	3.82437e-05	0.3961	2842
1566	CD47	CD47	8.51268e-09	0.3959	1566
1988	TOR3A	TOR3A	4.81465e-07	0.3952	1988
2432	EXOC6	EXOC6	6.75449e-06	0.3945	2432
1338	C17orf62	C17orf62	1.32395e-10	0.39435	1338
2979	TP53INP1	TP53INP1	6.38293e-05	0.39425	2979
2892	FAM55C	FAM55C	4.64838e-05	0.394	2892
654	IL21	IL21	1.62431e-23	0.3931	654
2609	VAMP1	VAMP1	1.58708e-05	0.3931	2609
1750	FYN	FYN	6.53287e-08	0.39255	1750
2256	PARP11	PARP11	2.65054e-06	0.3925	2256
2721	YSK4	YSK4	2.52215e-05	0.3925	2721
1770	MVP	MVP	7.32524e-08	0.39245	1770
3110	MYH6	MYH6	9.1967e-05	0.3924	3110
2036	CLLU1OS	CLLU1OS	6.90198e-07	0.391	2036
2708	KIAA1486	KIAA1486	2.47322e-05	0.391	2708
2643	HIVEP2	HIVEP2	1.80334e-05	0.39085	2643
2808	SEZ6L	SEZ6L	3.38897e-05	0.3903	2808
3068	SFXN2	SFXN2	7.93247e-05	0.39	3068
1866	IFNGR1	IFNGR1	1.81871e-07	0.3899	1866
2187	EHD1	EHD1	1.87554e-06	0.3895	2187
1825	FRAT1	FRAT1	1.28604e-07	0.38845	1825
2163	C6orf211	C6orf211	1.64486e-06	0.38815	2163
1894	PIP4K2A	PIP4K2A	2.14487e-07	0.38765	1894
1800	PPP3CC	PPP3CC	1.04799e-07	0.38705	1800
3088	SIGIRR	SIGIRR	8.54879e-05	0.3862	3088
1560	PDE6D	PDE6D	7.59744e-09	0.38585	1560
2475	WTAP	WTAP	8.43806e-06	0.3833	2475
2767	LOC645431	LOC645431	2.93918e-05	0.38215	2767
3125	CEP110	CEP110	9.48414e-05	0.38125	3125
2421	ZBTB24	ZBTB24	6.45834e-06	0.3809	2421
2023	FOXD4L3	FOXD4L3	6.13541e-07	0.3807	2023
2405	LOC440896	LOC440896	5.93986e-06	0.38045	2405
2856	MFSD6L	MFSD6L	3.977e-05	0.38	2856
1498	CXorf38	CXorf38	3.17375e-09	0.37745	1498
1834	UBE2D1	UBE2D1	1.34566e-07	0.37745	1834
1327	KIAA0226	KIAA0226	1.01742e-10	0.3767	1327
1577	ARHGEF1	ARHGEF1	9.37734e-09	0.37555	1577
2128	MBNL1	MBNL1	1.25043e-06	0.37475	2128
1385	NFKB1	NFKB1	3.89243e-10	0.3743	1385
2105	MYH9	MYH9	1.1028e-06	0.37365	2105
1746	RABGAP1L	RABGAP1L	6.247e-08	0.3736	1746
3091	CDC14A	CDC14A	8.69495e-05	0.373	3091
2551	FAM110A	FAM110A	1.26427e-05	0.3727	2551
3092	GPX1	GPX1	8.69495e-05	0.37265	3092
1886	PASK	PASK	2.06263e-07	0.37145	1886
2132	LINS1	LINS1	1.32303e-06	0.3687	2132
2120	CACNG6	CACNG6	1.13793e-06	0.3685	2120
2779	RAB7L1	RAB7L1	3.0915e-05	0.36815	2779
2550	CUTC	CUTC	1.26026e-05	0.36755	2550
2434	C9orf72	C9orf72	6.77087e-06	0.3666	2434
2047	C4orf34	C4orf34	7.75914e-07	0.3663	2047
2031	GRK6	GRK6	6.56767e-07	0.3659	2031
2915	CDC40	CDC40	5.10815e-05	0.36475	2915
2095	TRAF2	TRAF2	1.06556e-06	0.3634	2095
3141	SGPP1	SGPP1	9.90554e-05	0.3629	3141
2700	BLOC1S2	BLOC1S2	2.35374e-05	0.3602	2700
2807	VSX2	VSX2	3.38897e-05	0.36	2807
2690	CALML4	CALML4	2.23098e-05	0.35975	2690
2075	DTNB	DTNB	9.60201e-07	0.3594	2075
1531	AKR1A1	AKR1A1	5.24629e-09	0.3586	1531
2406	B4GALT1	B4GALT1	5.94029e-06	0.3581	2406
953	TXNDC11	TXNDC11	1.88178e-16	0.358	953
2566	ZFP36L2	ZFP36L2	1.34715e-05	0.35685	2566
1788	NUBP1	NUBP1	9.45359e-08	0.35655	1788
2365	KIAA1949	KIAA1949	4.93436e-06	0.35625	2365
3008	DAPK1	DAPK1	6.97951e-05	0.35615	3008
2219	RDH10	RDH10	2.2083e-06	0.35575	2219
1956	TPST2	TPST2	3.70387e-07	0.35565	1956
2786	DDHD1	DDHD1	3.16932e-05	0.35475	2786
2077	ANAPC16	ANAPC16	9.74462e-07	0.35445	2077
1121	TINF2	TINF2	2.92066e-13	0.3535	1121
1333	RNF166	RNF166	1.25817e-10	0.35295	1333
2149	ATXN7	ATXN7	1.50034e-06	0.35245	2149
1424	CDKN1B	CDKN1B	7.67119e-10	0.3519	1424
2902	FTHL3	FTHL3	4.88788e-05	0.35155	2902
2445	FAM160B1	FAM160B1	7.07084e-06	0.3515	2445
1569	UVRAG	UVRAG	8.71002e-09	0.3504	1569
2273	FAM122C	FAM122C	3.00403e-06	0.3488	2273
1544	RNF149	RNF149	6.35809e-09	0.34785	1544
1313	STK4	STK4	7.70811e-11	0.3472	1313
2179	C17orf59	C17orf59	1.8185e-06	0.34555	2179
1734	ITGAE	ITGAE	5.42222e-08	0.345	1734
1646	CALCOCO2	CALCOCO2	2.21421e-08	0.3434	1646
1753	ARL6IP5	ARL6IP5	6.60206e-08	0.3426	1753
2443	CMIP	CMIP	6.98684e-06	0.34255	2443
2455	SLC24A6	SLC24A6	7.64329e-06	0.33915	2455
2211	DGKZ	DGKZ	2.18273e-06	0.33905	2211
2969	SAR1B	SAR1B	6.15489e-05	0.33805	2969
1979	ARRDC2	ARRDC2	4.50769e-07	0.3376	1979
2644	NPC2	NPC2	1.82104e-05	0.3369	2644
1540	TRIM38	TRIM38	5.92669e-09	0.33625	1540
2624	COMMD3	COMMD3	1.67772e-05	0.33575	2624
2824	FTH1	FTH1	3.63273e-05	0.33545	2824
2255	AGXT2L2	AGXT2L2	2.64285e-06	0.33535	2255
1431	NDST2	NDST2	9.10883e-10	0.33515	1431
2055	ZFYVE26	ZFYVE26	8.16879e-07	0.334	2055
1920	FAM21B	FAM21B	2.58801e-07	0.3334	1920
2542	CASP7	CASP7	1.20913e-05	0.32955	2542
1517	SYNRG	SYNRG	4.31792e-09	0.32925	1517
1492	DAZAP2	DAZAP2	2.93156e-09	0.3291	1492
2893	SLC25A42	SLC25A42	4.67809e-05	0.3286	2893
1941	RIPK2	RIPK2	3.01498e-07	0.3285	1941
2058	SLC25A19	SLC25A19	8.41857e-07	0.3276	2058
1865	IFNAR2	IFNAR2	1.81592e-07	0.32725	1865
2573	CASP3	CASP3	1.38219e-05	0.32705	2573
1748	PRR13	PRR13	6.33397e-08	0.32655	1748
2050	KDM4C	KDM4C	7.88694e-07	0.32565	2050
1163	RAB8A	RAB8A	1.18038e-12	0.32505	1163
1731	SNX29	SNX29	5.27371e-08	0.32225	1731
2939	HDAC7	HDAC7	5.61861e-05	0.32065	2939
2746	ATF5	ATF5	2.72143e-05	0.3203	2746
1408	ISCU	ISCU	5.55711e-10	0.3187	1408
2821	C19orf12	C19orf12	3.55104e-05	0.3179	2821
2476	GSTK1	GSTK1	8.48059e-06	0.3175	2476
2923	RLN1	RLN1	5.23853e-05	0.3171	2923
1402	FKBP15	FKBP15	5.14158e-10	0.31595	1402
2188	PTP4A2	PTP4A2	1.8855e-06	0.31465	2188
2174	UBE2F	UBE2F	1.77091e-06	0.314	2174
[truncated: 18,228 more rows]

## Sheet: 2 (Keratin) vs. 1,3,4
id	Probeset Id	Gene Symbol	Test: Ranksum test on Subtypes [Keratin](n=68) vs. [Immune,Melanogenesis-high,Melanogenesis-low](n=401)	FC	Pvalue Rank
113	KRT6A	KRT6A	2.08379e-35	13.2355	113
103	KRT16	KRT16	9.39615e-36	13.0164	103
94	KRT6C	KRT6C	5.40575e-36	12.3067	94
76	KRT14	KRT14	1.23285e-36	12.1923	76
110	KRT6B	KRT6B	1.85631e-35	12.1383	110
154	KRT1	KRT1	1.8203e-32	12.0135	154
61	S100A7	S100A7	3.54439e-38	11.7369	61
72	SPRR1B	SPRR1B	6.16226e-37	11.3336	72
79	KRT5	KRT5	1.42884e-36	11.2269	79
100	KRT17	KRT17	7.806e-36	10.9957	100
48	CALML3	CALML3	9.39663e-40	10.9329	48
53	CALML5	CALML5	2.15061e-39	10.4006	53
56	LGALS7	LGALS7	5.57107e-39	10.3226	56
18	KRTDAP	KRTDAP	5.58172e-49	10.0086	18
96	IVL	IVL	6.40344e-36	9.85275	96
101	SFN	SFN	8.97399e-36	9.71955	101
70	SPRR1A	SPRR1A	2.76524e-37	9.6166	70
67	DSG1	DSG1	8.07423e-38	9.5941	67
165	SPRR2A	SPRR2A	6.86205e-32	9.46425	165
92	TRIM29	TRIM29	4.58332e-36	9.3315	92
188	PI3	PI3	1.88443e-30	9.27765	188
87	SPRR2E	SPRR2E	3.28373e-36	9.2656	87
41	LGALS7B	LGALS7B	3.94256e-42	9.19475	41
133	SBSN	SBSN	2.12132e-34	9.1918	133
64	LY6D	LY6D	5.42154e-38	9.1524	64
55	SERPINB5	SERPINB5	3.10908e-39	9.12335	55
63	SERPINB3	SERPINB3	5.16059e-38	9.00375	63
42	KLK7	KLK7	8.83625e-42	8.97655	42
78	DSG3	DSG3	1.42884e-36	8.90245	78
84	DSC3	DSC3	2.83942e-36	8.7897	84
43	KLK5	KLK5	1.68269e-41	8.78135	43
156	A2ML1	A2ML1	2.88383e-32	8.70575	156
33	S100A7A	S100A7A	8.70088e-45	8.6725	33
85	S100A14	S100A14	2.89e-36	8.3609	85
132	PKP1	PKP1	2.02009e-34	8.35565	132
82	SERPINB4	SERPINB4	2.76256e-36	8.33275	82
98	COL17A1	COL17A1	7.54549e-36	8.31405	98
204	GJB6	GJB6	5.49307e-29	8.222	204
69	ANXA8	ANXA8	2.32707e-37	8.149	69
62	FGFBP1	FGFBP1	4.0268e-38	8.05335	62
30	KLK8	KLK8	3.93832e-45	7.78815	30
49	KLK11	KLK11	9.95343e-40	7.71625	49
134	SLPI	SLPI	3.55299e-34	7.66365	134
105	CLCA2	CLCA2	1.1185e-35	7.58895	105
59	SPRR2G	SPRR2G	1.05182e-38	7.5254	59
90	RAB25	RAB25	4.21668e-36	7.5182	90
150	KLK10	KLK10	9.3562e-33	7.4761	150
97	FAM83C	FAM83C	7.06257e-36	7.39005	97
52	ANXA8L2	ANXA8L2	1.19286e-39	7.3417	52
216	SPRR2D	SPRR2D	6.0118e-28	7.31315	216
289	FLG2	FLG2	4.242e-23	7.30415	289
189	SPINK5	SPINK5	4.11543e-30	7.21895	189
138	KPRP	KPRP	1.24085e-33	7.2179	138
107	FAM83A	FAM83A	1.33308e-35	7.2053	107
123	PDZK1IP1	PDZK1IP1	4.66578e-35	7.18355	123
155	KRT15	KRT15	1.86279e-32	7.15415	155
46	KRT75	KRT75	4.4665e-40	7.1177	46
50	SERPINB13	SERPINB13	1.03676e-39	7.10885	50
161	DSC1	DSC1	3.74109e-32	7.0859	161
182	CDSN	CDSN	9.12352e-31	7.07065	182
93	LY6G6C	LY6G6C	5.1783e-36	7.0659	93
143	AKR1B10	AKR1B10	3.00987e-33	7.05905	143
177	LOR	LOR	2.42861e-31	7.023	177
166	EVPL	EVPL	9.64361e-32	6.98135	166
8	CASP14	CASP14	1.79605e-55	6.9154	8
73	C19orf33	C19orf33	6.61472e-37	6.9008	73
14	WFDC5	WFDC5	2.01998e-52	6.8437	14
178	S100A8	S100A8	2.67281e-31	6.82655	178
195	PKP3	PKP3	1.22758e-29	6.6783	195
32	IGFL1	IGFL1	7.38723e-45	6.6749	32
35	C10orf99	C10orf99	1.73998e-43	6.5626	35
86	PLA2G4F	PLA2G4F	3.04154e-36	6.53235	86
91	TMEM40	TMEM40	4.53848e-36	6.50655	91
121	KRT78	KRT78	4.55101e-35	6.4925	121
38	LCE3D	LCE3D	1.36041e-42	6.4745	38
142	IL1F5	IL1F5	3.00017e-33	6.4094	142
118	LASS3	LASS3	4.25369e-35	6.39575	118
10	KLK9	KLK9	2.27049e-54	6.33465	10
122	ZNF750	ZNF750	4.55101e-35	6.25215	122
66	C2orf54	C2orf54	7.11709e-38	6.2453	66
116	TNS4	TNS4	3.73158e-35	6.20695	116
31	CRCT1	CRCT1	5.68414e-45	6.17215	31
147	TGM1	TGM1	5.56018e-33	6.162	147
25	CWH43	CWH43	1.35928e-46	6.15105	25
151	LCE1C	LCE1C	1.15608e-32	6.0975	151
120	PROM2	PROM2	4.45523e-35	6.08705	120
183	POF1B	POF1B	9.76949e-31	6.06805	183
210	DSP	DSP	1.48723e-28	6.0671	210
352	KLK6	KLK6	7.84209e-20	6.05815	352
214	KLK13	KLK13	3.79216e-28	6.02145	214
139	S100A2	S100A2	1.41078e-33	6.0192	139
17	LOC642587	LOC642587	2.6758e-49	5.9878	17
104	TMPRSS4	TMPRSS4	9.48118e-36	5.97185	104
184	MAL2	MAL2	1.04456e-30	5.95295	184
3	FAM25A	FAM25A	1.83713e-60	5.9408	3
136	GJB3	GJB3	9.48025e-34	5.9259	136
164	PRSS3	PRSS3	5.85982e-32	5.9147	164
34	CBLC	CBLC	3.32196e-44	5.88105	34
39	GPR87	GPR87	2.55145e-42	5.83655	39
401	ALDH3B2	ALDH3B2	4.71069e-18	5.8155	401
160	PRSS8	PRSS8	3.71378e-32	5.8107	160
57	GGT6	GGT6	6.57845e-39	5.79365	57
65	MUCL1	MUCL1	6.28511e-38	5.7903	65
202	ALOX12B	ALOX12B	3.61071e-29	5.77215	202
140	TMPRSS11D	TMPRSS11D	2.00764e-33	5.72875	140
102	DEFB1	DEFB1	8.97399e-36	5.7047	102
129	TACSTD2	TACSTD2	1.02565e-34	5.7021	129
198	SCEL	SCEL	2.23469e-29	5.659	198
223	PPP2R2C	PPP2R2C	1.79058e-27	5.6527	223
125	SDR16C5	SDR16C5	5.94417e-35	5.6483	125
337	LCN2	LCN2	1.42644e-20	5.62755	337
168	ABCA12	ABCA12	1.0563e-31	5.6038	168
199	CST6	CST6	2.78922e-29	5.59565	199
152	SULT2B1	SULT2B1	1.22437e-32	5.5619	152
109	GJB5	GJB5	1.53679e-35	5.55955	109
77	PLA2G4D	PLA2G4D	1.23285e-36	5.5587	77
251	NCCRP1	NCCRP1	4.74203e-26	5.53505	251
259	CYP4F22	CYP4F22	8.89936e-26	5.4492	259
172	DUOXA1	DUOXA1	1.29102e-31	5.4426	172
16	LCE3E	LCE3E	1.9635e-51	5.41225	16
71	GRHL2	GRHL2	2.82691e-37	5.3735	71
145	LYPD3	LYPD3	4.02205e-33	5.35735	145
115	GPR115	GPR115	3.58978e-35	5.35075	115
146	FAM83B	FAM83B	4.24902e-33	5.3388	146
22	PLA2G4E	PLA2G4E	8.50928e-48	5.33635	22
112	EPN3	EPN3	1.93619e-35	5.3303	112
130	KRT77	KRT77	1.34469e-34	5.31085	130
171	AP1M2	AP1M2	1.26604e-31	5.29455	171
29	SLURP1	SLURP1	7.23846e-46	5.27805	29
606	KRT13	KRT13	7.697e-11	5.2589	606
119	PSAPL1	PSAPL1	4.25369e-35	5.24345	119
9	LCE2B	LCE2B	8.80031e-55	5.2397	9
81	SLC6A14	SLC6A14	1.95528e-36	5.22315	81
232	S100A9	S100A9	5.26527e-27	5.22	232
5	WFDC12	WFDC12	9.57994e-56	5.20765	5
7	LCE2C	LCE2C	1.47411e-55	5.19665	7
224	FERMT1	FERMT1	2.17348e-27	5.18785	224
279	CEACAM6	CEACAM6	5.26293e-24	5.1568	279
95	CAPNS2	CAPNS2	5.91484e-36	5.1509	95
108	BNIPL	BNIPL	1.3538e-35	5.14495	108
221	GRHL3	GRHL3	1.17321e-27	5.13515	221
243	SERPINB7	SERPINB7	2.17866e-26	5.12365	243
170	LCE1B	LCE1B	1.11669e-31	5.1036	170
296	GJB2	GJB2	1.6963e-22	5.08775	296
175	TP63	TP63	2.17388e-31	5.082	175
200	OVOL1	OVOL1	2.91563e-29	5.0711	200
179	ODZ2	ODZ2	4.2273e-31	5.0646	179
162	GPX2	GPX2	3.8503e-32	5.05995	162
89	SPRR2B	SPRR2B	3.65912e-36	5.04525	89
193	SH3RF2	SH3RF2	7.81329e-30	5.02065	193
472	MUC15	MUC15	3.23524e-15	5.0063	472
229	BNC1	BNC1	3.54519e-27	4.98325	229
271	ARG1	ARG1	2.43665e-24	4.9734	271
27	PGLYRP4	PGLYRP4	2.10688e-46	4.95545	27
241	FAM83F	FAM83F	1.61355e-26	4.9056	241
282	KRT2	KRT2	1.52753e-23	4.88365	282
212	AQP3	AQP3	2.44971e-28	4.8686	212
209	DUOX1	DUOX1	1.01491e-28	4.8642	209
24	FOXN1	FOXN1	1.94919e-47	4.86285	24
6	PGLYRP3	PGLYRP3	1.09066e-55	4.8589	6
185	AIM1L	AIM1L	1.14159e-30	4.85495	185
176	TMEM45B	TMEM45B	2.2985e-31	4.84035	176
135	RHOV	RHOV	8.18853e-34	4.8145	135
269	KRT80	KRT80	2.06155e-24	4.7724	269
230	EPHX3	EPHX3	3.70519e-27	4.76185	230
446	MMP3	MMP3	2.92969e-16	4.76055	446
274	KRT23	KRT23	3.59524e-24	4.75395	274
225	LAMC2	LAMC2	2.24046e-27	4.743	225
332	TGM3	TGM3	1.19123e-20	4.7335	332
124	RPTN	RPTN	5.125e-35	4.7142	124
60	SDR9C7	SDR9C7	3.36967e-38	4.6967	60
20	BPIL2	BPIL2	2.66523e-48	4.68945	20
290	NIPAL4	NIPAL4	5.86385e-23	4.68625	290
187	SCNN1A	SCNN1A	1.53061e-30	4.6771	187
190	CCDC64B	CCDC64B	4.68205e-30	4.6746	190
15	C1orf68	C1orf68	2.71048e-52	4.66225	15
238	BBOX1	BBOX1	1.22071e-26	4.6079	238
1281	TYRP1	TYRP1	5.20306e-05	4.60625	1281
252	ALOXE3	ALOXE3	4.9751e-26	4.55845	252
192	CNFN	CNFN	6.33048e-30	4.5167	192
201	TMEM184A	TMEM184A	3.52381e-29	4.47425	201
157	SLC39A2	SLC39A2	2.91538e-32	4.47195	157
284	CD24	CD24	1.78871e-23	4.44745	284
246	HAL	HAL	2.44319e-26	4.4351	246
158	RNASE7	RNASE7	3.44163e-32	4.40665	158
181	PVRL4	PVRL4	7.97201e-31	4.384	181
392	SERPINB2	SERPINB2	2.41272e-18	4.37135	392
398	PITX1	PITX1	3.58921e-18	4.3709	398
318	EHF	EHF	2.8353e-21	4.3634	318
211	CSTA	CSTA	1.71198e-28	4.3485	211
435	RHCG	RHCG	1.30927e-16	4.33555	435
368	CIDEA	CIDEA	3.63789e-19	4.3305	368
191	ITGB6	ITGB6	6.32276e-30	4.3298	191
197	SLC15A1	SLC15A1	1.49097e-29	4.3103	197
369	HES2	HES2	3.78811e-19	4.28605	369
215	C1orf116	C1orf116	5.9112e-28	4.2821	215
106	PLA2G3	PLA2G3	1.22609e-35	4.27755	106
416	CKMT1B	CKMT1B	3.32952e-17	4.27385	416
249	DMKN	DMKN	3.21711e-26	4.2645	249
208	KRT10	KRT10	9.80486e-29	4.2543	208
298	RDH12	RDH12	1.9637e-22	4.23555	298
347	SERPINA12	SERPINA12	3.25951e-20	4.23555	347
260	CEACAM5	CEACAM5	1.23154e-25	4.2248	260
245	DSC2	DSC2	2.24488e-26	4.2011	245
220	GSDMC	GSDMC	7.83658e-28	4.1944	220
319	THEM5	THEM5	4.14171e-21	4.16505	319
322	GBP6	GBP6	6.87989e-21	4.1457	322
390	DAPL1	DAPL1	2.2555e-18	4.1421	390
307	C3orf57	C3orf57	7.2943e-22	4.1411	307
948	SOSTDC1	SOSTDC1	2.07539e-06	4.13375	948
237	EPPK1	EPPK1	1.17598e-26	4.13075	237
291	WNT7B	WNT7B	6.11435e-23	4.1279	291
244	SLC5A1	SLC5A1	2.17866e-26	4.11805	244
253	VSNL1	VSNL1	5.44583e-26	4.0991	253
473	LCE2A	LCE2A	3.32218e-15	4.09455	473
455	PNLIPRP3	PNLIPRP3	4.89667e-16	4.0785	455
144	IRX4	IRX4	3.46294e-33	4.07805	144
450	IRX2	IRX2	4.16646e-16	4.0689	450
196	HEPHL1	HEPHL1	1.46516e-29	4.0623	196
365	PPL	PPL	2.16673e-19	4.05685	365
254	POU2F3	POU2F3	6.01678e-26	4.00655	254
278	LAD1	LAD1	5.0465e-24	4.00505	278
4	LCE2D	LCE2D	5.81488e-58	3.99775	4
117	IL1F9	IL1F9	3.90982e-35	3.9554	117
502	SPRR3	SPRR3	8.97118e-14	3.95485	502
333	SCNN1B	SCNN1B	1.24251e-20	3.94325	333
174	RNF222	RNF222	1.7978e-31	3.9366	174
294	BARX2	BARX2	1.34528e-22	3.9275	294
256	SLC6A11	SLC6A11	7.52465e-26	3.8859	256
255	GPRIN2	GPRIN2	6.26545e-26	3.8772	255
350	CXCL14	CXCL14	4.26563e-20	3.86155	350
267	FGFR3	FGFR3	1.63648e-24	3.8507	267
342	TTC22	TTC22	2.02621e-20	3.84835	342
12	PLA2G2F	PLA2G2F	2.0794e-53	3.8413	12
13	LCE6A	LCE6A	1.29261e-52	3.82695	13
257	S100P	S100P	8.42243e-26	3.8213	257
429	MMP10	MMP10	9.1212e-17	3.81285	429
303	IRF6	IRF6	4.48124e-22	3.811	303
423	CKMT1A	CKMT1A	3.93675e-17	3.80965	423
148	CHP2	CHP2	6.76646e-33	3.7828	148
467	KIAA1543	KIAA1543	1.43414e-15	3.7789	467
596	PAPL	PAPL	5.55776e-11	3.7663	596
88	GJB4	GJB4	3.65912e-36	3.7619	88
233	ACER1	ACER1	5.60154e-27	3.76155	233
149	TP53AIP1	TP53AIP1	7.18705e-33	3.74125	149
169	IL20RB	IL20RB	1.08581e-31	3.7319	169
483	PAK6	PAK6	1.06023e-14	3.71985	483
581	MMP1	MMP1	2.02686e-11	3.7153	581
275	TGM5	TGM5	3.67723e-24	3.6964	275
299	ALDH3A1	ALDH3A1	1.99577e-22	3.69595	299
497	TMPRSS13	TMPRSS13	5.80993e-14	3.66445	497
234	SYT8	SYT8	5.96372e-27	3.6608	234
394	CDHR1	CDHR1	2.70225e-18	3.6475	394
265	C1orf172	C1orf172	9.72941e-25	3.6358	265
286	IL20RA	IL20RA	2.34398e-23	3.63545	286
222	SOX15	SOX15	1.63356e-27	3.62905	222
343	CPA4	CPA4	2.15407e-20	3.5839	343
301	PRSS22	PRSS22	3.08306e-22	3.5785	301
272	ENDOU	ENDOU	2.48893e-24	3.57145	272
430	IL22RA1	IL22RA1	9.70904e-17	3.56625	430
305	CLCA4	CLCA4	5.51772e-22	3.5603	305
362	FUT3	FUT3	1.28642e-19	3.55685	362
389	DEGS2	DEGS2	2.19579e-18	3.55075	389
308	DLX3	DLX3	7.2943e-22	3.5402	308
19	SPRR4	SPRR4	1.57251e-48	3.5371	19
218	FOXQ1	FOXQ1	6.2082e-28	3.52015	218
548	RASAL1	RASAL1	3.8345e-12	3.5047	548
464	C1orf106	C1orf106	6.86224e-16	3.48945	464
360	EREG	EREG	1.08993e-19	3.48145	360
370	FOXE1	FOXE1	5.17151e-19	3.4813	370
227	C6orf132	C6orf132	2.70344e-27	3.4658	227
331	IGFL2	IGFL2	1.17727e-20	3.45835	331
383	GSDMA	GSDMA	1.83721e-18	3.44815	383
128	KLK12	KLK12	1.01571e-34	3.43	128
58	AADACL2	AADACL2	1.01866e-38	3.4285	58
231	SOX21	SOX21	3.78684e-27	3.42665	231
180	DUOXA2	DUOXA2	6.24281e-31	3.4216	180
379	EPHA1	EPHA1	1.60117e-18	3.4125	379
348	ASPRV1	ASPRV1	3.97994e-20	3.4113	348
309	FAT2	FAT2	7.61444e-22	3.3885	309
40	DEFB4A	DEFB4A	2.55145e-42	3.38685	40
457	ATP12A	ATP12A	4.97368e-16	3.3868	457
477	FLG	FLG	4.71364e-15	3.38265	477
335	FGFR2	FGFR2	1.38881e-20	3.3795	335
330	GYLTL1B	GYLTL1B	1.01882e-20	3.3739	330
456	ARHGEF4	ARHGEF4	4.95321e-16	3.3675	456
281	CRABP2	CRABP2	1.04338e-23	3.3662	281
441	NMU	NMU	2.18672e-16	3.36545	441
280	USH1G	USH1G	5.99678e-24	3.29745	280
205	LCE1E	LCE1E	5.85171e-29	3.2906	205
2	CARD18	CARD18	2.23534e-62	3.28715	2
236	C9orf169	C9orf169	1.11604e-26	3.28675	236
304	ELF3	ELF3	4.57012e-22	3.2853	304
276	RAET1E	RAET1E	4.05769e-24	3.27155	276
1229	ADCY2	ADCY2	3.32261e-05	3.2582	1229
261	GRB7	GRB7	2.02364e-25	3.24	261
355	IGSF9	IGSF9	8.42513e-20	3.2359	355
380	PTK6	PTK6	1.63672e-18	3.22575	380
23	UNC93A	UNC93A	8.62819e-48	3.21365	23
317	UGT1A6	UGT1A6	2.4435e-21	3.20845	317
373	AKR1C2	AKR1C2	7.66571e-19	3.17595	373
99	DEFB103B	DEFB103B	7.66203e-36	3.1654	99
240	GRHL1	GRHL1	1.43376e-26	3.145	240
363	MASP1	MASP1	1.76844e-19	3.14175	363
51	UGT1A7	UGT1A7	1.14708e-39	3.125	51
329	S100A12	S100A12	9.50828e-21	3.1211	329
357	COL4A6	COL4A6	8.52179e-20	3.10815	357
400	ZBTB7C	ZBTB7C	4.24574e-18	3.09195	400
263	PSORS1C2	PSORS1C2	5.60911e-25	3.09075	263
684	MMP7	MMP7	3.93897e-09	3.0795	684
323	CLDN4	CLDN4	7.33936e-21	3.0646	323
587	CALB2	CALB2	2.67456e-11	3.05865	587
437	COL7A1	COL7A1	1.85937e-16	3.05795	437
277	SLC1A6	SLC1A6	4.74757e-24	3.05115	277
449	CLIC3	CLIC3	3.33778e-16	3.0403	449
563	AQP5	AQP5	7.68447e-12	3.0328	563
1	FAM25B	FAM25B	2.61026e-70	3.03235	1
302	KLC3	KLC3	4.05282e-22	3.01985	302
126	LCE1F	LCE1F	8.08555e-35	3.0131	126
47	FADS6	FADS6	4.4665e-40	3.0092	47
798	ACPP	ACPP	1.66553e-07	2.99715	798
167	HS3ST6	HS3ST6	1.03224e-31	2.99665	167
484	RHOD	RHOD	1.06023e-14	2.9826	484
26	EPGN	EPGN	1.35928e-46	2.97985	26
488	CRNN	CRNN	3.22466e-14	2.9498	488
364	CHMP4C	CHMP4C	2.12789e-19	2.94155	364
213	CD164L2	CD164L2	3.23031e-28	2.93945	213
422	ANKRD35	ANKRD35	3.68089e-17	2.93535	422
409	PADI1	PADI1	1.71262e-17	2.93145	409
711	C5orf38	C5orf38	1.43119e-08	2.92385	711
345	DUOX2	DUOX2	2.48396e-20	2.92175	345
359	CDA	CDA	1.06933e-19	2.91965	359
786	CLDN1	CLDN1	1.28818e-07	2.90275	786
320	ENTPD3	ENTPD3	4.14171e-21	2.88775	320
458	ITGB4	ITGB4	5.10058e-16	2.876	458
75	OVOL2	OVOL2	1.02642e-36	2.85655	75
250	CYP2C18	CYP2C18	3.67226e-26	2.8477	250
194	C1orf210	C1orf210	1.06417e-29	2.84185	194
324	?|729884	?|729884	7.38296e-21	2.82515	324
36	SERPINB12	SERPINB12	1.94886e-43	2.82345	36
326	PNPLA1	PNPLA1	7.76031e-21	2.81055	326
402	GPR109A	GPR109A	6.03051e-18	2.8028	402
436	BSPRY	BSPRY	1.46741e-16	2.7991	436
228	WNT7A	WNT7A	3.11245e-27	2.7986	228
451	DIO2	DIO2	4.26963e-16	2.78555	451
285	CRB3	CRB3	2.09196e-23	2.78365	285
407	KCNK1	KCNK1	1.62085e-17	2.77325	407
452	EPB41L4B	EPB41L4B	4.38402e-16	2.7619	452
434	XDH	XDH	1.09784e-16	2.76	434
536	CD1A	CD1A	1.64601e-12	2.75665	536
551	PPP1R14C	PPP1R14C	4.41134e-12	2.75275	551
247	SLC47A2	SLC47A2	2.96508e-26	2.7513	247
702	TFAP2B	TFAP2B	9.79352e-09	2.74375	702
283	HAS3	HAS3	1.52753e-23	2.73105	283
552	PLAC2	PLAC2	4.45514e-12	2.7152	552
717	KRT19	KRT19	1.62544e-08	2.71505	717
415	CXCR2	CXCR2	2.96694e-17	2.70975	415
1205	MMP13	MMP13	2.72898e-05	2.70665	1205
505	TPRXL	TPRXL	1.24839e-13	2.70575	505
300	ATP2C2	ATP2C2	2.82281e-22	2.70225	300
325	GDPD2	GDPD2	7.49913e-21	2.70015	325
382	LYPD6B	LYPD6B	1.72817e-18	2.69845	382
403	FAM84A	FAM84A	7.37715e-18	2.695	403
419	LAMA3	LAMA3	3.50375e-17	2.67355	419
371	TUBA4A	TUBA4A	6.1242e-19	2.67055	371
1407	TCN1	TCN1	9.50131e-05	2.66795	1407
114	LCE1A	LCE1A	3.14851e-35	2.66475	114
239	PCP4L1	PCP4L1	1.22556e-26	2.66475	239
1100	ANXA3	ANXA3	1.14003e-05	2.66275	1100
293	KCNK7	KCNK7	9.70839e-23	2.66195	293
374	CEACAM19	CEACAM19	8.54778e-19	2.655	374
568	KRT79	KRT79	1.17059e-11	2.65325	568
442	MPP7	MPP7	2.19566e-16	2.64835	442
654	CPA3	CPA3	1.13996e-09	2.64285	654
482	C5orf46	C5orf46	8.23396e-15	2.63365	482
833	IRX1	IRX1	3.36781e-07	2.6255	833
515	FAM160A1	FAM160A1	2.90268e-13	2.6082	515
206	FAM110C	FAM110C	7.06335e-29	2.58995	206
487	TFCP2L1	TFCP2L1	2.08065e-14	2.58885	487
424	PAX1	PAX1	4.24296e-17	2.58065	424
475	NKPD1	NKPD1	3.76416e-15	2.56415	475
508	CXCR1	CXCR1	1.4642e-13	2.56345	508
367	PLEKHG6	PLEKHG6	3.44162e-19	2.55675	367
414	ASPG	ASPG	2.44986e-17	2.5549	414
384	MYOM3	MYOM3	1.87414e-18	2.55085	384
731	CTSG	CTSG	2.05447e-08	2.54385	731
295	SPRR2F	SPRR2F	1.69295e-22	2.5269	295
491	PLCH2	PLCH2	4.14463e-14	2.52255	491
461	P2RY2	P2RY2	5.5449e-16	2.5086	461
411	TMEM125	TMEM125	1.87138e-17	2.496	411
781	SCUBE2	SCUBE2	1.0602e-07	2.49455	781
356	ATP13A4	ATP13A4	8.44358e-20	2.48085	356
478	HOPX	HOPX	5.53412e-15	2.4745	478
404	CDS1	CDS1	9.34426e-18	2.4676	404
203	SCNN1G	SCNN1G	4.42666e-29	2.45315	203
775	MST1R	MST1R	8.25345e-08	2.45315	775
358	WDR66	WDR66	1.05729e-19	2.4519	358
591	STMN2	STMN2	3.85664e-11	2.43565	591
340	SPINK6	SPINK6	1.78719e-20	2.43285	340
539	IL1RN	IL1RN	2.24573e-12	2.42295	539
207	C20orf151	C20orf151	8.71048e-29	2.4227	207
83	AKR1B15	AKR1B15	2.83942e-36	2.4205	83
679	NGEF	NGEF	3.55e-09	2.4205	679
579	CA12	CA12	1.67253e-11	2.4098	579
745	KNDC1	KNDC1	4.32011e-08	2.40065	745
605	B3GNT3	B3GNT3	7.13936e-11	2.39995	605
619	TPSB2	TPSB2	1.67824e-10	2.3893	619
349	JUP	JUP	4.17915e-20	2.3869	349
443	RAET1G	RAET1G	2.54587e-16	2.38035	443
590	TPSAB1	TPSAB1	3.57762e-11	2.37225	590
476	GDA	GDA	4.53883e-15	2.36715	476
841	CA9	CA9	4.43962e-07	2.3667	841
743	CRABP1	CRABP1	3.58691e-08	2.3582	743
470	NEBL	NEBL	1.62102e-15	2.35655	470
111	RAET1L	RAET1L	1.89848e-35	2.35055	111
509	SDR42E1	SDR42E1	1.68383e-13	2.35025	509
649	EPHB6	EPHB6	7.39181e-10	2.3498	649
669	SLC16A9	SLC16A9	2.32342e-09	2.3425	669
262	FUT2	FUT2	4.62192e-25	2.3315	262
288	MARVELD3	MARVELD3	2.87311e-23	2.3238	288
37	KRT31	KRT31	8.06043e-43	2.31625	37
159	KRT34	KRT34	3.66227e-32	2.3154	159
719	ARHGAP8	ARHGAP8	1.68594e-08	2.3108	719
621	FCER1A	FCER1A	1.94861e-10	2.30775	621
763	AREG	AREG	6.44907e-08	2.3077	763
792	NDRG4	NDRG4	1.54361e-07	2.30575	792
264	ADH7	ADH7	6.81379e-25	2.3018	264
714	PCSK9	PCSK9	1.4738e-08	2.29765	714
634	EPS8L2	EPS8L2	3.61492e-10	2.292	634
583	NRG1	NRG1	2.23073e-11	2.2906	583
131	IGFL3	IGFL3	1.70806e-34	2.28485	131
704	AHNAK2	AHNAK2	1.02558e-08	2.27795	704
855	SLC28A3	SLC28A3	5.56449e-07	2.2758	855
607	INA	INA	8.06564e-11	2.27395	607
514	ST14	ST14	2.59669e-13	2.26085	514
297	ANKRD56	ANKRD56	1.90373e-22	2.24945	297
535	MARVELD2	MARVELD2	1.64392e-12	2.23795	535
406	RNF39	RNF39	1.30556e-17	2.2379	406
312	RIMBP2	RIMBP2	1.21516e-21	2.23605	312
386	RASSF10	RASSF10	2.05931e-18	2.23605	386
153	SPINK7	SPINK7	1.73358e-32	2.2302	153
426	RHBDL2	RHBDL2	5.31478e-17	2.22985	426
336	PERP	PERP	1.38937e-20	2.2289	336
388	PRSS27	PRSS27	2.13839e-18	2.22485	388
513	HSD17B2	HSD17B2	2.21311e-13	2.22275	513
646	LYPD5	LYPD5	7.02048e-10	2.22255	646
542	CD207	CD207	2.33134e-12	2.2197	542
1358	NEFL	NEFL	7.55955e-05	2.21675	1358
418	CYP4F12	CYP4F12	3.41097e-17	2.21155	418
21	OTOP3	OTOP3	5.37454e-48	2.2111	21
248	NCRNA00162	NCRNA00162	3.20292e-26	2.20785	248
381	ELMO3	ELMO3	1.67721e-18	2.20325	381
871	LRRC15	LRRC15	7.66159e-07	2.2003	871
678	ADCYAP1	ADCYAP1	3.45256e-09	2.18355	678
523	GABRE	GABRE	4.69242e-13	2.1789	523
405	MPZL2	MPZL2	1.25799e-17	2.1755	405
163	LYPD2	LYPD2	4.41678e-32	2.1711	163
585	EGFR	EGFR	2.455e-11	2.16825	585
584	SPINT1	SPINT1	2.3653e-11	2.163	584
217	LCE1D	LCE1D	6.18585e-28	2.1565	217
459	SPINT2	SPINT2	5.15391e-16	2.1528	459
412	RSPO1	RSPO1	1.99841e-17	2.1525	412
408	KLF5	KLF5	1.62085e-17	2.1468	408
338	IL1F7	IL1F7	1.46049e-20	2.143	338
493	AKR1C1	AKR1C1	4.5728e-14	2.14045	493
703	ESYT3	ESYT3	1.01669e-08	2.1394	703
564	APCDD1	APCDD1	7.71266e-12	2.13095	564
528	IL1A	IL1A	9.07054e-13	2.12085	528
618	TPRG1	TPRG1	1.61359e-10	2.11005	618
956	CRYM	CRYM	2.53444e-06	2.10775	956
444	FABP5	FABP5	2.5482e-16	2.10605	444
663	USP43	USP43	1.47643e-09	2.10335	663
577	COL6A6	COL6A6	1.6242e-11	2.0992	577
432	ALS2CL	ALS2CL	9.74361e-17	2.0969	432
74	LOC100131726	LOC100131726	6.79793e-37	2.09485	74
421	SDC1	SDC1	3.62612e-17	2.09015	421
453	SFTPD	SFTPD	4.57536e-16	2.0899	453
561	RAB27B	RAB27B	6.5773e-12	2.0821	561
372	EDN2	EDN2	7.53823e-19	2.08185	372
339	FETUB	FETUB	1.70778e-20	2.0783	339
466	XKRX	XKRX	1.3816e-15	2.07565	466
141	PYDC1	PYDC1	2.60814e-33	2.0672	141
751	CDH3	CDH3	4.72027e-08	2.06665	751
588	SUSD4	SUSD4	2.7915e-11	2.04625	588
576	ENTPD2	ENTPD2	1.61512e-11	2.03185	576
994	CYP27C1	CYP27C1	4.06338e-06	2.0291	994
540	LOC554202	LOC554202	2.258e-12	2.02895	540
929	ANO9	ANO9	1.54009e-06	2.0231	929
650	LRRC8E	LRRC8E	8.93486e-10	2.0204	650
573	GPR1	GPR1	1.57698e-11	2.01735	573
900	TRPV3	TRPV3	1.14079e-06	1.9806	900
553	WNT4	WNT4	4.62924e-12	1.9775	553
480	GJA1	GJA1	5.64691e-15	1.9726	480
571	ARHGEF37	ARHGEF37	1.43408e-11	1.96865	571
137	KRT9	KRT9	1.11965e-33	1.96665	137
603	CDC42BPG	CDC42BPG	6.84857e-11	1.96145	603
839	PRODH	PRODH	4.26635e-07	1.95165	839
538	KCTD4	KCTD4	2.18199e-12	1.9492	538
547	VIPR1	VIPR1	3.58485e-12	1.94905	547
366	CYP4F3	CYP4F3	3.01594e-19	1.9477	366
387	SLC26A9	SLC26A9	2.09982e-18	1.94545	387
1230	MGST1	MGST1	3.38272e-05	1.9414	1230
938	SAA1	SAA1	1.77563e-06	1.94015	938
602	CNTNAP2	CNTNAP2	6.5598e-11	1.9336	602
1153	KRT4	KRT4	1.75017e-05	1.93065	1153
361	RDH16	RDH16	1.24447e-19	1.927	361
310	C1orf161	C1orf161	8.33193e-22	1.9077	310
499	MALL	MALL	6.79463e-14	1.9077	499
1170	LPAR3	LPAR3	1.99075e-05	1.9076	1170
474	TREX2	TREX2	3.57208e-15	1.90755	474
485	LOC643008	LOC643008	1.18882e-14	1.9055	485
997	CA6	CA6	4.14401e-06	1.9032	997
44	PIK3C2G	PIK3C2G	3.03158e-40	1.90175	44
127	SLC6A2	SLC6A2	8.96712e-35	1.90145	127
601	B3GNT4	B3GNT4	6.4917e-11	1.90015	601
1237	CXCL1	CXCL1	3.70051e-05	1.89935	1237
313	RAPGEFL1	RAPGEFL1	1.52568e-21	1.8963	313
327	CNGB1	CNGB1	8.99072e-21	1.8915	327
642	ELMOD1	ELMOD1	5.56499e-10	1.88305	642
630	PLEKHN1	PLEKHN1	3.2781e-10	1.8823	630
774	F2RL2	F2RL2	7.95369e-08	1.8794	774
737	SHANK2	SHANK2	2.57373e-08	1.87475	737
351	NTF4	NTF4	4.95993e-20	1.87125	351
644	GPR109B	GPR109B	6.22107e-10	1.86785	644
580	SH2D3A	SH2D3A	1.77384e-11	1.86705	580
385	UPK1B	UPK1B	2.04988e-18	1.8631	385
266	ARSF	ARSF	1.24685e-24	1.86125	266
532	KCNK10	KCNK10	1.0757e-12	1.85395	532
503	IL1RL2	IL1RL2	9.17884e-14	1.8524	503
341	SPRR2C	SPRR2C	1.95295e-20	1.8475	341
718	ST6GALNAC1	ST6GALNAC1	1.63561e-08	1.8473	718
462	FZD10	FZD10	5.5449e-16	1.83845	462
787	GCOM1	GCOM1	1.41177e-07	1.83805	787
637	CYP4B1	CYP4B1	4.08434e-10	1.83705	637
891	RUNDC3A	RUNDC3A	9.4852e-07	1.8369	891
546	MMP28	MMP28	3.4231e-12	1.83595	546
790	LYNX1	LYNX1	1.47748e-07	1.8338	790
524	EXPH5	EXPH5	5.55814e-13	1.83235	524
628	F2RL1	F2RL1	2.80765e-10	1.8285	628
626	PART1	PART1	2.55488e-10	1.8251	626
1087	LOC284837	LOC284837	1.044e-05	1.824	1087
629	CNKSR1	CNKSR1	2.95838e-10	1.8211	629
760	ANK3	ANK3	5.99064e-08	1.8203	760
353	ELF5	ELF5	8.07878e-20	1.8112	353
595	S1PR5	S1PR5	5.22718e-11	1.8105	595
611	WNT5A	WNT5A	1.15972e-10	1.80415	611
494	KLK14	KLK14	4.72579e-14	1.79715	494
574	C10orf116	C10orf116	1.61071e-11	1.7946	574
511	TRPV6	TRPV6	2.07973e-13	1.7866	511
531	TBX1	TBX1	1.01076e-12	1.7824	531
887	ELOVL7	ELOVL7	9.19485e-07	1.77925	887
431	ZNF185	ZNF185	9.74361e-17	1.77615	431
507	AGR2	AGR2	1.34713e-13	1.7746	507
647	VWA2	VWA2	7.16254e-10	1.7731	647
829	SPAG17	SPAG17	3.13161e-07	1.7675	829
739	EPCAM	EPCAM	2.99238e-08	1.76525	739
549	ABCG4	ABCG4	3.83585e-12	1.75945	549
793	SPTLC3	SPTLC3	1.54613e-07	1.75635	793
543	PITPNM3	PITPNM3	2.5648e-12	1.7499	543
440	BCL2L10	BCL2L10	2.1634e-16	1.7438	440
1101	RSPO4	RSPO4	1.14003e-05	1.7433	1101
1219	KRT27	KRT27	3.02116e-05	1.74045	1219
1052	OMG	OMG	7.43292e-06	1.73855	1052
648	MAP7	MAP7	7.3788e-10	1.73	648
861	SELE	SELE	6.38768e-07	1.72965	861
375	EVPLL	EVPLL	9.28807e-19	1.72295	375
710	COL29A1	COL29A1	1.37869e-08	1.7222	710
526	SP6	SP6	6.68817e-13	1.7221	526
410	SDCBP2	SDCBP2	1.76579e-17	1.71735	410
481	SGPP2	SGPP2	6.49047e-15	1.70885	481
736	KLF8	KLF8	2.5584e-08	1.70865	736
287	WNT3A	WNT3A	2.52227e-23	1.69985	287
1222	SLC5A10	SLC5A10	3.1807e-05	1.68925	1222
527	FUT6	FUT6	7.01419e-13	1.6883	527
512	GDPD3	GDPD3	2.11905e-13	1.6882	512
516	TMEM30B	TMEM30B	3.06071e-13	1.68815	516
1412	LIPH	LIPH	9.73909e-05	1.68375	1412
447	TMEM45A	TMEM45A	3.02321e-16	1.6836	447
1054	POU3F1	POU3F1	7.70857e-06	1.681	1054
1059	PSG4	PSG4	7.93539e-06	1.68015	1059
735	SLC24A3	SLC24A3	2.35996e-08	1.6773	735
687	BTBD11	BTBD11	5.06264e-09	1.66645	687
600	C6orf141	C6orf141	6.20492e-11	1.66365	600
749	GLB1L3	GLB1L3	4.68956e-08	1.66155	749
465	MICALCL	MICALCL	1.01141e-15	1.66115	465
661	IL1F8	IL1F8	1.41057e-09	1.65995	661
589	VSIG10L	VSIG10L	2.82834e-11	1.65735	589
582	WNT3	WNT3	2.15179e-11	1.6562	582
311	LOC285629	LOC285629	1.09325e-21	1.65525	311
1011	FAM167A	FAM167A	4.69273e-06	1.65185	1011
1235	STAC2	STAC2	3.576e-05	1.6446	1235
620	CCRL1	CCRL1	1.8438e-10	1.63735	620
273	SULT1E1	SULT1E1	3.12388e-24	1.63645	273
940	ELOVL4	ELOVL4	1.81715e-06	1.636	940
837	CXADR	CXADR	3.73555e-07	1.6342	837
1008	LGI3	LGI3	4.65801e-06	1.63295	1008
559	DNASE1L2	DNASE1L2	6.23755e-12	1.62565	559
463	C19orf21	C19orf21	6.37046e-16	1.6243	463
578	XG	XG	1.6283e-11	1.624	578
510	F3	F3	2.00047e-13	1.6197	510
599	SLC10A6	SLC10A6	6.0983e-11	1.6148	599
569	GPR110	GPR110	1.24009e-11	1.61115	569
664	WISP3	WISP3	1.53519e-09	1.59585	664
1135	LAMC3	LAMC3	1.40272e-05	1.57235	1135
397	LTB4R2	LTB4R2	3.39158e-18	1.5715	397
878	SYTL1	SYTL1	8.21005e-07	1.5711	878
560	GRIA3	GRIA3	6.47177e-12	1.5698	560
558	TNFAIP8L3	TNFAIP8L3	6.138e-12	1.5615	558
668	FAM83G	FAM83G	1.88329e-09	1.5509	668
344	ALOX12	ALOX12	2.17028e-20	1.5472	344
643	MAPK13	MAPK13	5.91779e-10	1.54635	643
732	AJAP1	AJAP1	2.10184e-08	1.5433	732
1152	WWC1	WWC1	1.74472e-05	1.53995	1152
395	PVRL1	PVRL1	2.82463e-18	1.53625	395
923	LSR	LSR	1.48479e-06	1.53355	923
1092	KY	KY	1.07366e-05	1.5273	1092
1287	CDH1	CDH1	5.3404e-05	1.5257	1287
724	KRTCAP3	KRTCAP3	1.9384e-08	1.52535	724
258	MMP27	MMP27	8.69498e-26	1.52425	258
635	COL23A1	COL23A1	3.78259e-10	1.5229	635
624	NDUFA4L2	NDUFA4L2	2.38671e-10	1.5225	624
396	VSIG8	VSIG8	3.26613e-18	1.52205	396
728	CASZ1	CASZ1	1.97822e-08	1.517	728
752	TWIST2	TWIST2	5.13578e-08	1.50405	752
525	SLC38A4	SLC38A4	6.21071e-13	1.5038	525
242	C6orf15	C6orf15	1.72947e-26	1.50235	242
819	FAAH2	FAAH2	2.65105e-07	1.50165	819
1188	NIPAL1	NIPAL1	2.37837e-05	1.49725	1188
1366	ST8SIA2	ST8SIA2	8.15956e-05	1.4972	1366
1303	SFTPC	SFTPC	5.90809e-05	1.49495	1303
521	CTSL2	CTSL2	4.2388e-13	1.4949	521
1013	KLK1	KLK1	4.81528e-06	1.49375	1013
914	FA2H	FA2H	1.41287e-06	1.47545	914
631	ANKK1	ANKK1	3.32418e-10	1.47245	631
469	PPP1R13L	PPP1R13L	1.55874e-15	1.4703	469
636	FAM3D	FAM3D	3.82657e-10	1.4656	636
676	TMEM154	TMEM154	3.11325e-09	1.4639	676
825	SERPINA9	SERPINA9	3.0146e-07	1.4563	825
498	NHLH2	NHLH2	6.56925e-14	1.4485	498
681	SPNS2	SPNS2	3.70687e-09	1.4392	681
28	LIPM	LIPM	6.85428e-46	1.4391	28
862	C12orf56	C12orf56	6.52304e-07	1.4373	862
700	HDC	HDC	8.446e-09	1.4364	700
765	LAMB3	LAMB3	6.98428e-08	1.4361	765
882	TRIM7	TRIM7	8.72968e-07	1.4277	882
1112	MPZL3	MPZL3	1.2369e-05	1.42325	1112
1154	LMTK3	LMTK3	1.75587e-05	1.4186	1154
943	GRAMD2	GRAMD2	1.92091e-06	1.4146	943
1105	PKP2	PKP2	1.18366e-05	1.4141	1105
1417	GAPDHS	GAPDHS	9.92211e-05	1.4128	1417
1158	DLX5	DLX5	1.81417e-05	1.41075	1158
677	BDKRB2	BDKRB2	3.30323e-09	1.41065	677
518	LCE5A	LCE5A	3.87286e-13	1.40925	518
597	ZFP42	ZFP42	5.8848e-11	1.4081	597
995	PLEK2	PLEK2	4.11253e-06	1.407	995
537	SLC13A5	SLC13A5	1.77903e-12	1.3915	537
985	AKR1C3	AKR1C3	3.61803e-06	1.38585	985
701	CCDC3	CCDC3	8.62422e-09	1.38225	701
454	RHBG	RHBG	4.89667e-16	1.3805	454
489	EPS8L1	EPS8L1	3.6105e-14	1.378	489
439	LTB4R	LTB4R	2.08479e-16	1.3775	439
1004	C3orf72	C3orf72	4.52288e-06	1.3771	1004
572	GSTO2	GSTO2	1.53758e-11	1.3693	572
608	DBC1	DBC1	8.2387e-11	1.366	608
653	PADI3	PADI3	9.97368e-10	1.36355	653
927	WNT10A	WNT10A	1.53513e-06	1.3601	927
1221	CBLN2	CBLN2	3.09652e-05	1.35915	1221
1396	FBXO27	FBXO27	9.05608e-05	1.35755	1396
842	CYP2E1	CYP2E1	4.55409e-07	1.35725	842
799	FAM46B	FAM46B	1.85635e-07	1.3496	799
908	APOB	APOB	1.1932e-06	1.3484	908
1390	NTN1	NTN1	9.03949e-05	1.3472	1390
666	CACNA1G	CACNA1G	1.70607e-09	1.3437	666
504	CXCL17	CXCL17	9.40736e-14	1.3414	504
520	ARL4D	ARL4D	4.23082e-13	1.33735	520
1239	TACR1	TACR1	3.74743e-05	1.33335	1239
609	SOX7	SOX7	8.24539e-11	1.3292	609
1017	PTGER3	PTGER3	4.93817e-06	1.3258	1017
905	OLFM2	OLFM2	1.15393e-06	1.3243	905
746	GNA15	GNA15	4.32011e-08	1.32425	746
640	HES5	HES5	4.46356e-10	1.3241	640
795	PAQR5	PAQR5	1.6246e-07	1.32265	795
556	ZC3H12A	ZC3H12A	5.09898e-12	1.3183	556
1347	ARHGEF5	ARHGEF5	7.13405e-05	1.3117	1347
378	STX19	STX19	1.51849e-18	1.3083	378
1068	MEGF6	MEGF6	8.3619e-06	1.3002	1068
670	LAMB4	LAMB4	2.46051e-09	1.29755	670
797	KCNK6	KCNK6	1.65361e-07	1.29575	797
1269	PRRG4	PRRG4	4.61582e-05	1.2934	1269
1006	MS4A2	MS4A2	4.57312e-06	1.29245	1006
939	TCHH	TCHH	1.78534e-06	1.2888	939
501	TNNT2	TNNT2	8.67099e-14	1.2859	501
917	SPTBN2	SPTBN2	1.4394e-06	1.284	917
972	EMX2	EMX2	3.24767e-06	1.2839	972
1002	ADAM33	ADAM33	4.42614e-06	1.28315	1002
555	ID1	ID1	5.05263e-12	1.27955	555
1246	S100A16	S100A16	3.87131e-05	1.27745	1246
570	TMPRSS11F	TMPRSS11F	1.24138e-11	1.276	570
696	CA2	CA2	7.04351e-09	1.27485	696
659	KLF4	KLF4	1.35761e-09	1.27285	659
500	IMPA2	IMPA2	8.11593e-14	1.2696	500
959	HOMER2	HOMER2	2.65174e-06	1.26795	959
688	SMPD3	SMPD3	5.0713e-09	1.2645	688
533	PRRG2	PRRG2	1.30131e-12	1.2626	533
966	PALMD	PALMD	2.88265e-06	1.26235	966
705	RIMS3	RIMS3	1.05644e-08	1.2623	705
328	TMEM79	TMEM79	9.00681e-21	1.2618	328
836	CYP26B1	CYP26B1	3.69911e-07	1.2614	836
594	ARTN	ARTN	4.99962e-11	1.25995	594
1033	REEP1	REEP1	6.31997e-06	1.25645	1033
715	HRNR	HRNR	1.56641e-08	1.2551	715
720	SLC6A9	SLC6A9	1.73208e-08	1.25295	720
45	OR7E91P	OR7E91P	3.12145e-40	1.25245	45
698	TUBAL3	TUBAL3	7.58566e-09	1.2515	698
691	IL17RE	IL17RE	5.98712e-09	1.2505	691
979	C11orf52	C11orf52	3.42734e-06	1.24525	979
886	HOXA9	HOXA9	9.12808e-07	1.2452	886
1023	EMX2OS	EMX2OS	5.64142e-06	1.237	1023
1319	PLEKHG5	PLEKHG5	6.22271e-05	1.2335	1319
657	EDN1	EDN1	1.26747e-09	1.2308	657
1157	F7	F7	1.79918e-05	1.22975	1157
1038	DLK2	DLK2	6.64753e-06	1.2271	1038
413	ESRP2	ESRP2	2.22998e-17	1.222	413
1338	GMPR	GMPR	6.76266e-05	1.22075	1338
907	DKFZp434J0226	DKFZp434J0226	1.18721e-06	1.2199	907
541	ESRP1	ESRP1	2.32162e-12	1.2175	541
846	SMAGP	SMAGP	4.83997e-07	1.2133	846
942	MKX	MKX	1.86026e-06	1.20905	942
896	FAM65C	FAM65C	1.096e-06	1.2086	896
695	KCNJ15	KCNJ15	6.81434e-09	1.20165	695
1000	HR	HR	4.29915e-06	1.1991	1000
11	IL1F10	IL1F10	3.34309e-54	1.1961	11
727	CHRNA9	CHRNA9	1.97695e-08	1.18885	727
1119	MC1R	MC1R	1.28288e-05	1.1872	1119
638	TMC5	TMC5	4.34633e-10	1.18125	638
828	C6orf105	C6orf105	3.09929e-07	1.1799	828
673	STON2	STON2	2.84992e-09	1.17965	673
1184	MSX2	MSX2	2.26552e-05	1.1777	1184
1063	WBSCR17	WBSCR17	8.13474e-06	1.1769	1063
1361	CXCL6	CXCL6	7.79493e-05	1.1761	1361
665	CRISP3	CRISP3	1.65693e-09	1.1732	665
1248	FAM131C	FAM131C	3.9436e-05	1.17075	1248
865	THBD	THBD	6.81396e-07	1.16755	865
617	CCBP2	CCBP2	1.60588e-10	1.1671	617
1282	WNT11	WNT11	5.2329e-05	1.1642	1282
1146	LGR6	LGR6	1.61323e-05	1.16385	1146
675	SLC46A2	SLC46A2	3.11325e-09	1.1627	675
1291	CITED4	CITED4	5.47561e-05	1.16195	1291
709	CMA1	CMA1	1.319e-08	1.1617	709
999	KIAA1217	KIAA1217	4.28116e-06	1.16135	999
1262	CYP24A1	CYP24A1	4.24947e-05	1.1603	1262
1026	ALG1L	ALG1L	5.71336e-06	1.16025	1026
892	LMO1	LMO1	1.02381e-06	1.15865	892
877	SCN3B	SCN3B	8.21005e-07	1.15735	877
682	C1orf177	C1orf177	3.81399e-09	1.1564	682
1200	PTHLH	PTHLH	2.68749e-05	1.15335	1200
1159	PRG2	PRG2	1.82153e-05	1.1429	1159
853	SLC38A5	SLC38A5	5.3374e-07	1.1406	853
697	EFNA3	EFNA3	7.32597e-09	1.13585	697
1165	PDPN	PDPN	1.90325e-05	1.1317	1165
741	KIAA1522	KIAA1522	3.32665e-08	1.1305	741
660	FUT1	FUT1	1.39134e-09	1.12375	660
306	NLRP10	NLRP10	7.19185e-22	1.1231	306
738	EDAR	EDAR	2.85577e-08	1.1188	738
1352	GOLGA7B	GOLGA7B	7.27378e-05	1.1188	1352
1097	PRRX2	PRRX2	1.10697e-05	1.11165	1097
802	FGF11	FGF11	1.97581e-07	1.10835	802
471	KLRG2	KLRG2	1.80313e-15	1.1078	471
1354	CSRP2	CSRP2	7.34734e-05	1.1073	1354
1318	LOC400931	LOC400931	6.18408e-05	1.1049	1318
843	GLIS1	GLIS1	4.57524e-07	1.1023	843
490	CCL27	CCL27	3.94033e-14	1.0977	490
845	IGFL4	IGFL4	4.68125e-07	1.09745	845
529	IL20	IL20	9.43062e-13	1.0924	529
812	TACC2	TACC2	2.50018e-07	1.0874	812
1370	SLC2A9	SLC2A9	8.20372e-05	1.0861	1370
1060	ABP1	ABP1	7.99756e-06	1.0741	1060
945	CARD14	CARD14	1.99546e-06	1.07305	945
868	SERINC2	SERINC2	7.29616e-07	1.0708	868
219	GPR111	GPR111	7.77785e-28	1.06675	219
801	C5orf27	C5orf27	1.96471e-07	1.06465	801
991	KCND3	KCND3	3.86186e-06	1.0639	991
926	MN1	MN1	1.5163e-06	1.062	926
713	CYP8B1	CYP8B1	1.45869e-08	1.0598	713
625	ARL14	ARL14	2.45086e-10	1.05685	625
1034	WNT16	WNT16	6.35502e-06	1.0562	1034
1310	SH2D5	SH2D5	6.03172e-05	1.05265	1310
1169	EYA2	EYA2	1.96285e-05	1.0493	1169
1368	EN1	EN1	8.17211e-05	1.04695	1368
692	C9orf84	C9orf84	6.07297e-09	1.0455	692
754	HSPB3	HSPB3	5.54842e-08	1.04315	754
756	ACE2	ACE2	5.65096e-08	1.04275	756
898	DQX1	DQX1	1.12448e-06	1.0378	898
962	KIAA1239	KIAA1239	2.80996e-06	1.0344	962
725	IRX3	IRX3	1.9384e-08	1.0262	725
445	GLTP	GLTP	2.72063e-16	1.02575	445
1348	FAAH	FAAH	7.14523e-05	1.02245	1348
1384	GPR12	GPR12	8.81352e-05	1.01995	1384
1018	GALNT3	GALNT3	5.03634e-06	1.0163	1018
783	CYP2W1	CYP2W1	1.14002e-07	1.0097	783
1286	GPR68	GPR68	5.3404e-05	1.00595	1286
565	TMEM61	TMEM61	1.00874e-11	1.00005	565
1394	CLDN7	CLDN7	9.05608e-05	0.9993	1394
1138	LGR5	LGR5	1.47713e-05	0.9982	1138
742	LLGL2	LLGL2	3.57136e-08	0.99795	742
615	C15orf62	C15orf62	1.50996e-10	0.9951	615
832	C21orf125	C21orf125	3.17796e-07	0.99105	832
1107	PTGS1	PTGS1	1.19137e-05	0.9891	1107
641	C2CD4A	C2CD4A	5.53862e-10	0.98535	641
68	NEU2	NEU2	9.34759e-38	0.9852	68
627	TUFT1	TUFT1	2.63756e-10	0.98495	627
1266	CCT6B	CCT6B	4.56173e-05	0.98275	1266
811	ANXA9	ANXA9	2.33369e-07	0.98215	811
953	CELSR1	CELSR1	2.32751e-06	0.97925	953
1199	COX6B2	COX6B2	2.66835e-05	0.97675	1199
1261	S100A3	S100A3	4.20614e-05	0.97675	1261
780	SEMA4B	SEMA4B	9.6382e-08	0.97435	780
1249	JAG2	JAG2	3.95488e-05	0.97285	1249
859	AMN	AMN	5.91008e-07	0.9723	859
1208	TJP3	TJP3	2.78897e-05	0.9681	1208
486	C11orf87	C11orf87	2.05976e-14	0.96455	486
1084	PSORS1C1	PSORS1C1	1.03325e-05	0.95985	1084
534	FAM83E	FAM83E	1.37249e-12	0.95835	534
826	SLC22A23	SLC22A23	3.0286e-07	0.9553	826
902	ASS1	ASS1	1.15393e-06	0.95185	902
1213	MT1X	MT1X	2.87201e-05	0.95175	1213
944	SLC2A1	SLC2A1	1.96584e-06	0.9513	944
1259	C1orf170	C1orf170	4.12393e-05	0.9509	1259
1127	DGAT2	DGAT2	1.33543e-05	0.94925	1127
822	CDH26	CDH26	2.78542e-07	0.9472	822
566	PGLYRP2	PGLYRP2	1.02374e-11	0.9471	566
54	LIPK	LIPK	2.29449e-39	0.9459	54
1051	CSTB	CSTB	7.40852e-06	0.9438	1051
835	STAP2	STAP2	3.62094e-07	0.9418	835
1003	VNN3	VNN3	4.49245e-06	0.9406	1003
550	MSMB	MSMB	3.90014e-12	0.93805	550
963	C9orf3	C9orf3	2.85377e-06	0.9363	963
1236	STEAP4	STEAP4	3.58199e-05	0.92865	1236
814	IRX5	IRX5	2.52576e-07	0.9277	814
1046	KRT3	KRT3	7.07873e-06	0.92585	1046
1176	PLEKHG4B	PLEKHG4B	2.09952e-05	0.92485	1176
838	OPN4	OPN4	3.96888e-07	0.9241	838
633	DUSP13	DUSP13	3.46766e-10	0.92335	633
428	UCA1	UCA1	6.83602e-17	0.92015	428
671	PPYR1	PPYR1	2.54802e-09	0.9182	671
851	HRH3	HRH3	5.2772e-07	0.9117	851
562	PARD6G	PARD6G	6.91888e-12	0.90695	562
1129	CD9	CD9	1.35983e-05	0.90655	1129
794	IL1RL1	IL1RL1	1.55527e-07	0.90545	794
517	DNAH17	DNAH17	3.84011e-13	0.8997	517
823	AADAC	AADAC	2.82181e-07	0.8888	823
1050	PDLIM1	PDLIM1	7.32178e-06	0.87975	1050
1251	CYP2S1	CYP2S1	3.98625e-05	0.878	1251
545	JMJD7-PLA2G4B	JMJD7-PLA2G4B	3.35467e-12	0.87575	545
1289	STYK1	STYK1	5.42337e-05	0.8727	1289
683	IFFO2	IFFO2	3.88908e-09	0.87165	683
226	VGLL1	VGLL1	2.70344e-27	0.86785	226
1128	PIP5KL1	PIP5KL1	1.34086e-05	0.86405	1128
782	EGLN3	EGLN3	1.07443e-07	0.864	782
598	FGF22	FGF22	5.92205e-11	0.859	598
776	C17orf91	C17orf91	8.61469e-08	0.856	776
667	CDH22	CDH22	1.8744e-09	0.8538	667
1295	SLC35F3	SLC35F3	5.73994e-05	0.84605	1295
831	EPO	EPO	3.17107e-07	0.84165	831
1076	TNFRSF6B	TNFRSF6B	9.63368e-06	0.84045	1076
885	GSTA3	GSTA3	8.9365e-07	0.83925	885
1265	DNAH3	DNAH3	4.48075e-05	0.8391	1265
1316	HABP2	HABP2	6.10616e-05	0.838	1316
759	RAB3D	RAB3D	5.99064e-08	0.8361	759
773	C9orf150	C9orf150	7.55243e-08	0.8341	773
729	FAM83H	FAM83H	2.00592e-08	0.83085	729
80	LCE3A	LCE3A	1.42884e-36	0.8293	80
1148	TMEM54	TMEM54	1.65035e-05	0.829	1148
530	TMPRSS11A	TMPRSS11A	9.97674e-13	0.8233	530
824	DUSP14	DUSP14	2.85219e-07	0.822	824
1147	SLCO2A1	SLCO2A1	1.61952e-05	0.82045	1147
1324	KCNA7	KCNA7	6.35012e-05	0.81895	1324
928	CDRT1	CDRT1	1.54009e-06	0.814	928
903	SLC23A1	SLC23A1	1.15393e-06	0.8119	903
1356	EMP3	EMP3	7.45595e-05	0.81095	1356
1215	ZNF488	ZNF488	2.95113e-05	0.8093	1215
292	LIPN	LIPN	7.00989e-23	0.8075	292
639	HYAL4	HYAL4	4.45995e-10	0.80725	639
958	DENND2C	DENND2C	2.5811e-06	0.80375	958
810	PRSS53	PRSS53	2.21932e-07	0.8009	810
1140	GPT	GPT	1.49067e-05	0.79895	1140
270	LOC283404	LOC283404	2.29608e-24	0.7935	270
890	CFTR	CFTR	9.41522e-07	0.7935	890
662	NLRX1	NLRX1	1.41057e-09	0.78615	662
813	KCTD11	KCTD11	2.50018e-07	0.7794	813
982	RAX	RAX	3.58385e-06	0.7772	982
876	H2AFJ	H2AFJ	8.18367e-07	0.77575	876
770	SSH3	SSH3	7.22268e-08	0.7753	770
610	DHRS1	DHRS1	8.82047e-11	0.7708	610
949	SH3GL3	SH3GL3	2.17621e-06	0.77025	949
910	ATP6V1C2	ATP6V1C2	1.28058e-06	0.76885	910
655	LGALS9B	LGALS9B	1.22009e-09	0.75975	655
612	TRIM15	TRIM15	1.27325e-10	0.75895	612
830	STARD5	STARD5	3.15379e-07	0.7576	830
919	PEX11G	PEX11G	1.45157e-06	0.7575	919
771	FLJ23867	FLJ23867	7.22268e-08	0.75635	771
1332	TJP2	TJP2	6.5154e-05	0.7536	1332
1223	HSPC159	HSPC159	3.19675e-05	0.74955	1223
1242	VTCN1	VTCN1	3.79974e-05	0.74885	1242
592	CLTB	CLTB	4.05629e-11	0.73595	592
816	FAM43A	FAM43A	2.60722e-07	0.7343	816
1117	NOS1	NOS1	1.2786e-05	0.7338	1117
554	BEST2	BEST2	4.88532e-12	0.7301	554
604	CYP4F2	CYP4F2	6.84857e-11	0.7301	604
1283	NRARP	NRARP	5.2329e-05	0.72925	1283
1061	GSTA4	GSTA4	8.00096e-06	0.7191	1061
734	TMEM105	TMEM105	2.31651e-08	0.71035	734
567	SLC18A3	SLC18A3	1.13598e-11	0.7102	567
1144	LIMK2	LIMK2	1.56862e-05	0.70595	1144
1048	TP53I3	TP53I3	7.1878e-06	0.70125	1048
694	BICD2	BICD2	6.48968e-09	0.7001	694
557	ZAN	ZAN	6.0708e-12	0.69905	557
1385	F11R	F11R	8.83297e-05	0.6983	1385
913	LPIN3	LPIN3	1.37312e-06	0.69465	913
1372	GSTZ1	GSTZ1	8.27425e-05	0.6945	1372
758	SLC6A4	SLC6A4	5.86707e-08	0.6936	758
733	AACS	AACS	2.15318e-08	0.6921	733
867	PRR15L	PRR15L	7.28609e-07	0.69085	867
1297	KRTAP9-2	KRTAP9-2	5.73994e-05	0.6887	1297
921	C10orf55	C10orf55	1.48467e-06	0.68565	921
1014	HSPB1	HSPB1	4.85143e-06	0.68535	1014
1374	IFNE	IFNE	8.27425e-05	0.6848	1374
235	C12orf54	C12orf54	6.74235e-27	0.6819	235
971	S100A11	S100A11	3.01491e-06	0.6798	971
1376	THSD1	THSD1	8.33839e-05	0.67845	1376
376	LRIT2	LRIT2	1.32136e-18	0.67805	376
912	FABP5L3	FABP5L3	1.35268e-06	0.67685	912
796	TOM1L2	TOM1L2	1.6414e-07	0.67605	796
1256	NDRG2	NDRG2	4.10448e-05	0.673	1256
173	CLEC2A	CLEC2A	1.60619e-31	0.6713	173
1415	LRFN2	LRFN2	9.83005e-05	0.6706	1415
1070	C17orf108	C17orf108	9.20262e-06	0.6666	1070
968	JUB	JUB	2.93795e-06	0.6653	968
1151	MYO1H	MYO1H	1.7003e-05	0.6636	1151
909	TMEM220	TMEM220	1.21762e-06	0.66255	909
1193	PLCD3	PLCD3	2.5019e-05	0.6601	1193
1032	OTUB2	OTUB2	6.15056e-06	0.65765	1032
613	PLD2	PLD2	1.28117e-10	0.6528	613
925	FAM129B	FAM129B	1.5163e-06	0.65255	925
1322	FANK1	FANK1	6.26662e-05	0.6485	1322
1363	KIAA0284	KIAA0284	7.85733e-05	0.64645	1363
1166	FOLR3	FOLR3	1.92321e-05	0.6447	1166
1409	CELSR2	CELSR2	9.57799e-05	0.6442	1409
834	FAM183A	FAM183A	3.60307e-07	0.6429	834
1039	ANXA2	ANXA2	6.64753e-06	0.6429	1039
427	CDH16	CDH16	6.63586e-17	0.6378	427
789	TAX1BP3	TAX1BP3	1.43294e-07	0.63695	789
936	KLF10	KLF10	1.69301e-06	0.63605	936
706	C3orf74	C3orf74	1.06288e-08	0.6344	706
1204	WNT2B	WNT2B	2.71766e-05	0.63405	1204
893	KCTD1	KCTD1	1.03852e-06	0.6325	893
614	CEACAM7	CEACAM7	1.4412e-10	0.631	614
1268	NWD1	NWD1	4.60311e-05	0.6307	1268
778	EFCAB1	EFCAB1	8.83672e-08	0.63055	778
1346	TEAD3	TEAD3	7.07364e-05	0.6289	1346
1035	?|653553	?|653553	6.35667e-06	0.62575	1035
522	KRT24	KRT24	4.29391e-13	0.6248	522
689	CCDC120	CCDC120	5.36021e-09	0.6191	689
969	SLC27A4	SLC27A4	2.98165e-06	0.61745	969
1183	PCOTH	PCOTH	2.25644e-05	0.61745	1183
645	TRIM16	TRIM16	6.28304e-10	0.6174	645
815	PLCD1	PLCD1	2.60299e-07	0.6162	815
864	TUBB6	TUBB6	6.81396e-07	0.61355	864
268	OTOP2	OTOP2	1.94163e-24	0.6089	268
1389	TBC1D2	TBC1D2	8.94966e-05	0.60575	1389
1349	C14orf176	C14orf176	7.15647e-05	0.60545	1349
960	SNTG2	SNTG2	2.65174e-06	0.60465	960
924	EMP2	EMP2	1.48718e-06	0.6038	924
952	CBR3	CBR3	2.31147e-06	0.60365	952
1337	HES1	HES1	6.75205e-05	0.59945	1337
996	OSTalpha	OSTalpha	4.11909e-06	0.5972	996
1089	ANXA2P2	ANXA2P2	1.04996e-05	0.5969	1089
1405	C3orf36	C3orf36	9.41996e-05	0.59395	1405
1082	GPT2	GPT2	1.01767e-05	0.59315	1082
393	SST	SST	2.70225e-18	0.59	393
656	HMGCS2	HMGCS2	1.25e-09	0.5884	656
1403	SIM1	SIM1	9.28666e-05	0.58685	1403
1021	TNKS1BP1	TNKS1BP1	5.27508e-06	0.586	1021
1181	CCDC85C	CCDC85C	2.23837e-05	0.5763	1181
438	CLDN8	CLDN8	1.94501e-16	0.57545	438
468	GABRA4	GABRA4	1.48624e-15	0.5748	468
747	UCHL3	UCHL3	4.57826e-08	0.5643	747
998	NBEAL2	NBEAL2	4.26323e-06	0.56285	998
1386	IER5	IER5	8.84679e-05	0.5622	1386
1317	TUBB2A	TUBB2A	6.14572e-05	0.55885	1317
1156	TMEM134	TMEM134	1.75587e-05	0.557	1156
1030	LOC284023	LOC284023	5.9911e-06	0.55655	1030
769	TMEM159	TMEM159	7.11422e-08	0.5485	769
575	C18orf26	C18orf26	1.61512e-11	0.5478	575
1150	MSRA	MSRA	1.68441e-05	0.5453	1150
1045	SRD5A1	SRD5A1	7.07873e-06	0.54135	1045
872	RABIF	RABIF	7.73816e-07	0.54105	872
1308	LOC153328	LOC153328	6.01747e-05	0.54005	1308
616	IPPK	IPPK	1.57053e-10	0.53925	616
1231	C17orf99	C17orf99	3.39837e-05	0.53585	1231
1118	MBOAT2	MBOAT2	1.28288e-05	0.53445	1118
817	TOLLIP	TOLLIP	2.64567e-07	0.52975	817
820	ITPKC	ITPKC	2.65105e-07	0.5272	820
1408	DOK4	DOK4	9.57799e-05	0.525	1408
788	CAPN1	CAPN1	1.42647e-07	0.5246	788
1397	TSSK1B	TSSK1B	9.05608e-05	0.52185	1397
1037	CCDC96	CCDC96	6.62639e-06	0.51905	1037
1116	MVK	MVK	1.27041e-05	0.5153	1116
791	TRIM10	TRIM10	1.49052e-07	0.51345	791
1402	CROT	CROT	9.28101e-05	0.51185	1402
947	CPLX3	CPLX3	2.05015e-06	0.51125	947
1331	CARHSP1	CARHSP1	6.49007e-05	0.5094	1331
1342	RETSAT	RETSAT	6.9325e-05	0.50715	1342
1160	TP53TG1	TP53TG1	1.82443e-05	0.5049	1160
1329	TECR	TECR	6.40993e-05	0.50485	1329
1330	CAPN8	CAPN8	6.46097e-05	0.49785	1330
496	KRT84	KRT84	5.6019e-14	0.4973	496
1326	ELOVL1	ELOVL1	6.4095e-05	0.49725	1326
1036	TSPO	TSPO	6.58211e-06	0.4932	1036
954	FAM57A	FAM57A	2.47787e-06	0.4916	954
750	ANKRD57	ANKRD57	4.71247e-08	0.4823	750
1227	BAIAP2	BAIAP2	3.248e-05	0.48025	1227
1275	SOST	SOST	4.7453e-05	0.48015	1275
460	SERPINB11	SERPINB11	5.23056e-16	0.475	460
1104	SMAD5OS	SMAD5OS	1.17096e-05	0.4744	1104
1253	EFNB1	EFNB1	4.0274e-05	0.47335	1253
1189	CYB5R1	CYB5R1	2.3799e-05	0.4679	1189
785	CTNNBIP1	CTNNBIP1	1.23475e-07	0.46705	785
1081	DIRC2	DIRC2	1.01606e-05	0.4563	1081
586	GFOD2	GFOD2	2.54798e-11	0.45065	586
1224	GIPC1	GIPC1	3.20948e-05	0.4501	1224
772	PGAP2	PGAP2	7.53991e-08	0.4476	772
916	CES7	CES7	1.4394e-06	0.44475	916
1305	CENPT	CENPT	5.96138e-05	0.4393	1305
186	KRT82	KRT82	1.4089e-30	0.43725	186
1012	AQP10	AQP10	4.75292e-06	0.43615	1012
777	CES2	CES2	8.6289e-08	0.43565	777
519	TEX101	TEX101	3.94105e-13	0.42865	519
721	PPP4R1	PPP4R1	1.81663e-08	0.4222	721
1096	ACOX3	ACOX3	1.10521e-05	0.4205	1096
1113	C10orf57	C10orf57	1.25493e-05	0.41975	1113
897	PSMD9	PSMD9	1.10378e-06	0.418	897
1388	TSPAN9	TSPAN9	8.87453e-05	0.4174	1388
1254	TMBIM1	TMBIM1	4.06255e-05	0.4141	1254
933	ARF5	ARF5	1.62267e-06	0.4095	933
1088	CYB561D1	CYB561D1	1.04829e-05	0.4088	1088
1161	RPS6KB2	RPS6KB2	1.8757e-05	0.4088	1161
658	NDEL1	NDEL1	1.29901e-09	0.40715	658
1044	KRT73	KRT73	7.03726e-06	0.40425	1044
1399	CTTN	CTTN	9.13262e-05	0.404	1399
1186	FAM160B2	FAM160B2	2.35514e-05	0.4006	1186
990	SEPX1	SEPX1	3.75336e-06	0.39795	990
417	LCE4A	LCE4A	3.3545e-17	0.39725	417
1058	HGSNAT	HGSNAT	7.93539e-06	0.3947	1058
976	NPBWR1	NPBWR1	3.3083e-06	0.39365	976
1172	SH3GLB2	SH3GLB2	2.08122e-05	0.39215	1172
1364	SUMF1	SUMF1	7.86965e-05	0.39175	1364
957	CLCA3P	CLCA3P	2.53652e-06	0.38885	957
852	PAQR7	PAQR7	5.28441e-07	0.3797	852
1406	PMVK	PMVK	9.46809e-05	0.379	1406
321	KRT74	KRT74	5.47217e-21	0.3788	321
1314	MYL6	MYL6	6.0743e-05	0.3695	1314
767	KIAA1609	KIAA1609	7.08151e-08	0.3665	767
699	HESRG	HESRG	8.38576e-09	0.3646	699
1339	MFSD5	MFSD5	6.83631e-05	0.36235	1339
1273	PXMP4	PXMP4	4.70002e-05	0.36035	1273
1168	DHRS7B	DHRS7B	1.95497e-05	0.35455	1168
1209	HMOX2	HMOX2	2.79265e-05	0.3491	1209
920	CYB5A	CYB5A	1.48161e-06	0.34875	920
1190	INO80C	INO80C	2.472e-05	0.3479	1190
808	SPACA4	SPACA4	2.1348e-07	0.34745	808
950	RBM3	RBM3	2.18478e-06	0.3433	950
806	TNFAIP1	TNFAIP1	2.12235e-07	0.34325	806
1134	CHMP1A	CHMP1A	1.39823e-05	0.3424	1134
1191	C18orf22	C18orf22	2.4919e-05	0.3302	1191
1016	SPPL3	SPPL3	4.91756e-06	0.3284	1016
1211	MANBAL	MANBAL	2.84231e-05	0.32595	1211
1323	TXNDC17	TXNDC17	6.34984e-05	0.32395	1323
1379	CCDC115	CCDC115	8.57193e-05	0.31985	1379
1212	DEGS1	DEGS1	2.86746e-05	0.3186	1212
1201	C18orf45	C18orf45	2.69825e-05	0.3157	1201
1245	BAG1	BAG1	3.85602e-05	0.31345	1245
1206	DYNLL1	DYNLL1	2.7794e-05	0.3101	1206
1272	ACVR1B	ACVR1B	4.67058e-05	0.30755	1272
1294	NAPA	NAPA	5.72447e-05	0.28665	1294
1103	TRAPPC3	TRAPPC3	1.16618e-05	0.27515	1103
977	C16orf70	C16orf70	3.34577e-06	0.2748	977
1163	DCTN2	DCTN2	1.88791e-05	0.2572	1163
1350	KCTD10	KCTD10	7.25096e-05	0.2499	1350
1072	ZDHHC3	ZDHHC3	9.35784e-06	0.21865	1072
316	B4GALNT2	B4GALNT2	2.42797e-21	0.1903	316
314	GLRA4	GLRA4	1.74691e-21	0	314
315	CYP4F8	CYP4F8	2.29074e-21	0	315
334	LCE3C	LCE3C	1.3645e-20	0	334
346	KRT33B	KRT33B	2.64595e-20	0	346
354	KRT37	KRT37	8.11872e-20	0	354
377	GPR78	GPR78	1.44153e-18	0	377
391	GAST	GAST	2.4097e-18	0	391
399	OTOP1	OTOP1	4.18661e-18	0	399
420	C8orf74	C8orf74	3.61021e-17	0	420
425	KRT33A	KRT33A	4.42153e-17	0	425
433	CYP4Z2P	CYP4Z2P	1.02509e-16	0	433
448	CLDN17	CLDN17	3.12368e-16	0	448
479	LOC643923	LOC643923	5.56439e-15	0	479
492	C12orf36	C12orf36	4.40628e-14	0	492
544	GPR144	GPR144	3.3378e-12	0	544
623	KRT26	KRT26	2.26212e-10	0	623
632	TMEM88B	TMEM88B	3.38491e-10	0	632
651	LY6G6D	LY6G6D	9.20353e-10	0	651
674	KRTAP9-9	KRTAP9-9	3.06122e-09	0	674
680	KRTAP4-3	KRTAP4-3	3.61776e-09	0	680
685	FABP9	FABP9	4.37756e-09	0	685
690	PNPLA5	PNPLA5	5.39769e-09	0	690
707	DSG4	DSG4	1.14679e-08	0	707
716	OVCH2	OVCH2	1.6143e-08	0	716
723	SRY	SRY	1.84662e-08	0	723
730	MT4	MT4	2.02318e-08	0	730
740	OPN1LW	OPN1LW	3.0311e-08	0	740
757	TCHHL1	TCHHL1	5.70652e-08	0	757
761	KRTAP10-8	KRTAP10-8	6.01548e-08	0	761
764	KRTAP4-8	KRTAP4-8	6.76108e-08	0	764
784	IL1F6	IL1F6	1.2199e-07	0	784
805	KRT71	KRT71	2.10087e-07	0	805
807	SPINK9	SPINK9	2.12235e-07	0	807
809	RPL3L	RPL3L	2.20316e-07	0	809
827	CAPZA3	CAPZA3	3.03129e-07	0	827
840	PIRT	PIRT	4.29419e-07	0	840
854	GOLGA6L1	GOLGA6L1	5.34987e-07	0	854
857	UGT1A9	UGT1A9	5.84257e-07	0	857
894	KRTAP2-4	KRTAP2-4	1.05019e-06	0	894
899	BPY2	BPY2	1.12966e-06	0	899
901	BSND	BSND	1.14246e-06	0	901
915	KRTAP5-4	KRTAP5-4	1.4323e-06	0	915
918	CT62	CT62	1.44966e-06	0	918
922	KRTAP4-5	KRTAP4-5	1.48467e-06	0	922
941	KRTAP9-4	KRTAP9-4	1.82185e-06	0	941
946	KRTAP17-1	KRTAP17-1	2.00026e-06	0	946
984	KRT38	KRT38	3.60341e-06	0	984
993	OCM2	OCM2	4.00977e-06	0	993
1015	VWC2	VWC2	4.87293e-06	0	1015
1019	CYP2C19	CYP2C19	5.2183e-06	0	1019
1020	KRTAP4-7	KRTAP4-7	5.27508e-06	0	1020
1029	KRT28	KRT28	5.96699e-06	0	1029
1040	LDLRAD1	LDLRAD1	6.69203e-06	0	1040
1053	KRTAP5-5	KRTAP5-5	7.43292e-06	0	1053
1056	KRTAP10-3	KRTAP10-3	7.86456e-06	0	1056
1086	ANXA8L1	ANXA8L1	1.03821e-05	0	1086
1108	IL17A	IL17A	1.19233e-05	0	1108
1131	MTNR1B	MTNR1B	1.38343e-05	0	1131
1142	KRTAP10-7	KRTAP10-7	1.5634e-05	0	1142
1167	CDX4	CDX4	1.94094e-05	0	1167
1175	OR10A6	OR10A6	2.09205e-05	0	1175
1182	AWAT1	AWAT1	2.24931e-05	0	1182
1187	SCGB2A1	SCGB2A1	2.35514e-05	0	1187
1196	C6orf25	C6orf25	2.56018e-05	0	1196
1216	GLTPD2	GLTPD2	2.95303e-05	0	1216
1247	G6PC	G6PC	3.9436e-05	0	1247
1255	TGM6	TGM6	4.07798e-05	0	1255
1285	LOC389493	LOC389493	5.3404e-05	0	1285
1290	SPATA19	SPATA19	5.47561e-05	0	1290
1313	DCD	DCD	6.05598e-05	0	1313
1315	GUCA2B	GUCA2B	6.07443e-05	0	1315
1373	PSG7	PSG7	8.27425e-05	0	1373
1377	ODF4	ODF4	8.39724e-05	0	1377
1381	SCGB2A2	SCGB2A2	8.66379e-05	0	1381
1383	FAM71E2	FAM71E2	8.80367e-05	0	1383
1395	KRTAP10-9	KRTAP10-9	9.05608e-05	0	1395
1418	SFTPA1	SFTPA1	9.9233e-05	0	1418
1252	GABPB1	GABPB1	4.01152e-05	-0.25415	1252
1301	ZNF143	ZNF143	5.89662e-05	-0.2917	1301
1400	OGG1	OGG1	9.14697e-05	-0.3025	1400
1240	BAZ1B	BAZ1B	3.76261e-05	-0.32845	1240
1065	STK4	STK4	8.25116e-06	-0.33195	1065
937	VPRBP	VPRBP	1.72788e-06	-0.34795	937
961	PAK2	PAK2	2.71988e-06	-0.35305	961
1122	CRNKL1	CRNKL1	1.29755e-05	-0.3572	1122
934	PIAS1	PIAS1	1.66954e-06	-0.365	934
1263	THAP1	THAP1	4.24947e-05	-0.37455	1263
1173	REG4	REG4	2.08951e-05	-0.3776	1173
844	FCRL4	FCRL4	4.61029e-07	-0.3791	844
1217	RGPD4	RGPD4	2.96778e-05	-0.38875	1217
1078	INTS8	INTS8	9.86101e-06	-0.39705	1078
978	CRLF3	CRLF3	3.41317e-06	-0.4013	978
1293	C1orf25	C1orf25	5.64914e-05	-0.4076	1293
1393	NSUN3	NSUN3	9.05608e-05	-0.4087	1393
1280	UNC45B	UNC45B	5.11161e-05	-0.41115	1280
1309	CCR9	CCR9	6.02398e-05	-0.42355	1309
1300	SKIV2L2	SKIV2L2	5.87368e-05	-0.424	1300
1304	EIF2C2	EIF2C2	5.92437e-05	-0.43795	1304
804	SPIC	SPIC	2.03303e-07	-0.4467	804
1091	TPR	TPR	1.07198e-05	-0.4482	1091
1336	KIAA1429	KIAA1429	6.64832e-05	-0.4546	1336
895	ALMS1	ALMS1	1.08832e-06	-0.4556	895
1232	HEATR1	HEATR1	3.48379e-05	-0.45775	1232
1124	ARID3A	ARID3A	1.30286e-05	-0.47095	1124
1306	MCM8	MCM8	5.97073e-05	-0.4711	1306
1258	ZNF148	ZNF148	4.11742e-05	-0.47395	1258
1041	C1orf55	C1orf55	6.82382e-06	-0.4751	1041
1007	LOC253724	LOC253724	4.60278e-06	-0.488	1007
1404	PPP1R12A	PPP1R12A	9.33144e-05	-0.48855	1404
1043	MYST4	MYST4	6.95121e-06	-0.51035	1043
1120	DENND4A	DENND4A	1.29134e-05	-0.51605	1120
987	ZNF460	ZNF460	3.67734e-06	-0.51635	987
1111	ARHGEF2	ARHGEF2	1.21103e-05	-0.5313	1111
1341	EIF2C3	EIF2C3	6.92162e-05	-0.5348	1341
1090	SMCHD1	SMCHD1	1.07198e-05	-0.53965	1090
1244	MOBKL1B	MOBKL1B	3.84996e-05	-0.5435	1244
1333	FNDC3B	FNDC3B	6.58647e-05	-0.54375	1333
1055	LRRC3B	LRRC3B	7.70857e-06	-0.5546	1055
1073	ZBTB38	ZBTB38	9.39642e-06	-0.5554	1073
1292	C14orf106	C14orf106	5.60089e-05	-0.55695	1292
1145	CEP120	CEP120	1.59851e-05	-0.55935	1145
1066	RBM27	RBM27	8.25116e-06	-0.5672	1066
1362	BDP1	BDP1	7.85733e-05	-0.58225	1362
1102	LBR	LBR	1.16618e-05	-0.59	1102
1250	NUDCD1	NUDCD1	3.97997e-05	-0.59235	1250
1139	KIF2A	KIF2A	1.48474e-05	-0.60535	1139
1401	ST6GAL1	ST6GAL1	9.2665e-05	-0.61135	1401
1077	ZBTB20	ZBTB20	9.82062e-06	-0.626	1077
973	ATF2	ATF2	3.26402e-06	-0.6267	973
906	PHF3	PHF3	1.15393e-06	-0.6334	906
1382	PRR5L	PRR5L	8.69155e-05	-0.64135	1382
1149	ELK4	ELK4	1.66114e-05	-0.6439	1149
1369	FCAMR	FCAMR	8.17211e-05	-0.6445	1369
1298	SMC4	SMC4	5.73994e-05	-0.6448	1298
1001	C10orf12	C10orf12	4.3964e-06	-0.6476	1001
1130	THAP2	THAP2	1.3756e-05	-0.6498	1130
1074	FLT1	FLT1	9.41136e-06	-0.6554	1074
1177	AKT3	AKT3	2.10809e-05	-0.66845	1177
1099	PDE1C	PDE1C	1.12161e-05	-0.6787	1099
911	CCDC102B	CCDC102B	1.35034e-06	-0.6914	911
866	EYS	EYS	6.93727e-07	-0.6995	866
1296	MUC13	MUC13	5.73994e-05	-0.7019	1296
1079	FILIP1	FILIP1	1.0027e-05	-0.70665	1079
1335	C5orf41	C5orf41	6.63792e-05	-0.70865	1335
1414	SYT11	SYT11	9.80842e-05	-0.7178	1414
1365	KLRG1	KLRG1	8.13977e-05	-0.72145	1365
1334	TM6SF1	TM6SF1	6.59682e-05	-0.72185	1334
884	KCTD16	KCTD16	8.90008e-07	-0.72665	884
965	TMEM233	TMEM233	2.87684e-06	-0.7394	965
847	ARID4B	ARID4B	4.88858e-07	-0.74245	847
869	SP4	SP4	7.49157e-07	-0.7434	869
1114	LIMS1	LIMS1	1.25693e-05	-0.7438	1114
1391	RBL1	RBL1	9.03949e-05	-0.7588	1391
1392	EBF2	EBF2	9.04368e-05	-0.76165	1392
1307	ITGAM	ITGAM	6.01747e-05	-0.7658	1307
1241	NLRP6	NLRP6	3.76403e-05	-0.7748	1241
1095	KCNE3	KCNE3	1.09519e-05	-0.7804	1095
1155	CEP97	CEP97	1.75587e-05	-0.78045	1155
1025	KLF12	KLF12	5.71336e-06	-0.78335	1025
1312	SLC7A7	SLC7A7	6.05529e-05	-0.7859	1312
1264	RASGRP3	RASGRP3	4.33753e-05	-0.79185	1264
1071	NHLRC2	NHLRC2	9.20262e-06	-0.80035	1071
1024	ADORA2A	ADORA2A	5.69516e-06	-0.8118	1024
1311	LPP	LPP	6.03172e-05	-0.82315	1311
980	TRIM56	TRIM56	3.43308e-06	-0.8259	980
1198	DOCK11	DOCK11	2.60242e-05	-0.82965	1198
1360	C5AR1	C5AR1	7.60737e-05	-0.8306	1360
1121	C1orf173	C1orf173	1.29263e-05	-0.844	1121
1367	P2RY8	P2RY8	8.17211e-05	-0.84485	1367
1344	AICDA	AICDA	7.0111e-05	-0.8449	1344
848	TAF1A	TAF1A	4.95153e-07	-0.8499	848
1411	GPR65	GPR65	9.71809e-05	-0.8566	1411
1067	ZC3H12B	ZC3H12B	8.32691e-06	-0.8623	1067
951	MIXL1	MIXL1	2.30223e-06	-0.8658	951
1380	LAPTM5	LAPTM5	8.58538e-05	-0.86925	1380
1133	SFMBT2	SFMBT2	1.396e-05	-0.8704	1133
1340	PLEK	PLEK	6.86294e-05	-0.87355	1340
1225	SAMHD1	SAMHD1	3.22228e-05	-0.8761	1225
1351	DUSP26	DUSP26	7.26958e-05	-0.8764	1351
967	RAPGEF6	RAPGEF6	2.92555e-06	-0.87855	967
1207	SRGN	SRGN	2.78382e-05	-0.8872	1207
873	THSD7B	THSD7B	7.84929e-07	-0.8892	873
1210	NMUR1	NMUR1	2.81713e-05	-0.89705	1210
1195	BTK	BTK	2.53428e-05	-0.90565	1195
1057	NLRC4	NLRC4	7.90986e-06	-0.9156	1057
1276	ARHGAP25	ARHGAP25	4.83101e-05	-0.9195	1276
1387	CYSLTR1	CYSLTR1	8.86066e-05	-0.9238	1387
1234	CD28	CD28	3.53679e-05	-0.9321	1234
1243	EAF2	EAF2	3.80752e-05	-0.9374	1243
860	ST8SIA4	ST8SIA4	6.10072e-07	-0.941	860
1194	GPR82	GPR82	2.50196e-05	-0.9476	1194
1279	VSIG4	VSIG4	4.86907e-05	-0.9502	1279
1320	CD300C	CD300C	6.24698e-05	-0.9509	1320
1085	AMPD1	AMPD1	1.03599e-05	-0.9559	1085
1398	LAIR1	LAIR1	9.05608e-05	-0.96055	1398
1302	HAVCR2	HAVCR2	5.90587e-05	-0.96335	1302
1192	TSHR	TSHR	2.4919e-05	-0.964	1192
1171	GPR34	GPR34	2.07792e-05	-0.9738	1171
1228	TNFSF8	TNFSF8	3.26867e-05	-0.9753	1228
850	RFX3	RFX3	5.26738e-07	-0.98605	850
1031	ENPP6	ENPP6	6.10393e-06	-0.99165	1031
1080	KLHL23	KLHL23	1.00931e-05	-0.9919	1080
1288	VPREB3	VPREB3	5.41019e-05	-0.9955	1288
755	HELB	HELB	5.58179e-08	-1.0096	755
1233	NCKAP1L	NCKAP1L	3.5228e-05	-1.01265	1233
930	KIF21B	KIF21B	1.55516e-06	-1.01625	930
1328	AKAP5	AKAP5	6.40993e-05	-1.0226	1328
1270	CD226	CD226	4.63391e-05	-1.02425	1270
1185	ZNF804A	ZNF804A	2.31279e-05	-1.0254	1185
970	C3AR1	C3AR1	3.0101e-06	-1.02745	970
1321	FAM105A	FAM105A	6.25678e-05	-1.02745	1321
1271	MS4A4A	MS4A4A	4.65227e-05	-1.0307	1271
1284	ITGB2	ITGB2	5.27811e-05	-1.032	1284
1143	CD80	CD80	1.56593e-05	-1.0377	1143
1410	CLECL1	CLECL1	9.65403e-05	-1.03825	1410
1174	CD53	CD53	2.09205e-05	-1.03925	1174
1115	CASS4	CASS4	1.26521e-05	-1.04735	1115
1257	IL2RA	IL2RA	4.11096e-05	-1.04905	1257
821	PLCL2	PLCL2	2.65105e-07	-1.0504	821
1042	MYO7A	MYO7A	6.94019e-06	-1.05395	1042
803	MARCH1	MARCH1	1.97902e-07	-1.05415	803
1136	MSR1	MSR1	1.40272e-05	-1.05745	1136
932	CD300A	CD300A	1.61137e-06	-1.0724	932
992	PKDCC	PKDCC	3.95666e-06	-1.07545	992
1357	IGSF6	IGSF6	7.51949e-05	-1.07645	1357
1202	ACRBP	ACRBP	2.70254e-05	-1.09085	1202
1267	TLR8	TLR8	4.57965e-05	-1.09325	1267
1371	SLC2A5	SLC2A5	8.21657e-05	-1.0944	1371
1238	SIGLEC9	SIGLEC9	3.72409e-05	-1.0959	1238
1009	SIGLEC5	SIGLEC5	4.69273e-06	-1.09665	1009
1278	POU2F2	POU2F2	4.85001e-05	-1.09845	1278
748	FFAR3	FFAR3	4.65046e-08	-1.1007	748
1178	ZNF678	ZNF678	2.11657e-05	-1.101	1178
1164	FAM159A	FAM159A	1.88818e-05	-1.11325	1164
1028	SLITRK4	SLITRK4	5.88052e-06	-1.1144	1028
768	P2RX5	P2RX5	7.08151e-08	-1.1191	768
1062	PTPRO	PTPRO	8.116e-06	-1.1275	1062
1126	C1QC	C1QC	1.3333e-05	-1.1296	1126
1359	AOAH	AOAH	7.56052e-05	-1.13345	1359
1179	SLA	SLA	2.19892e-05	-1.13355	1179
883	TBC1D9	TBC1D9	8.81598e-07	-1.13615	883
1137	SUCNR1	SUCNR1	1.43734e-05	-1.1385	1137
1260	KCNK13	KCNK13	4.14996e-05	-1.1489	1260
988	RCSD1	RCSD1	3.70252e-06	-1.1559	988
1047	CYBB	CYBB	7.08547e-06	-1.1607	1047
1419	TLR4	TLR4	9.99869e-05	-1.16495	1419
1277	C1QB	C1QB	4.83101e-05	-1.17255	1277
1106	CD72	CD72	1.18366e-05	-1.17755	1106
1125	RGS18	RGS18	1.31733e-05	-1.1837	1125
870	CD180	CD180	7.62882e-07	-1.1923	870
955	HK3	HK3	2.52826e-06	-1.1954	955
889	TIMD4	TIMD4	9.38176e-07	-1.19705	889
1132	C19orf38	C19orf38	1.38343e-05	-1.2341	1132
1355	SCN4A	SCN4A	7.44162e-05	-1.23605	1355
1327	ITGA4	ITGA4	6.40993e-05	-1.2527	1327
762	STC1	STC1	6.19156e-08	-1.25445	762
1010	SAMSN1	SAMSN1	4.69273e-06	-1.26235	1010
975	LILRA1	LILRA1	3.29272e-06	-1.26315	975
1069	DOCK2	DOCK2	8.81002e-06	-1.2698	1069
652	BCAT1	BCAT1	9.76571e-10	-1.27345	652
1203	ABCB1	ABCB1	2.71766e-05	-1.2779	1203
983	FAM163A	FAM163A	3.60219e-06	-1.28525	983
1274	OTOF	OTOF	4.71552e-05	-1.2882	1274
849	TGM2	TGM2	4.97341e-07	-1.2942	849
1093	FCER2	FCER2	1.09228e-05	-1.3029	1093
1049	TFEC	TFEC	7.31006e-06	-1.3056	1049
1197	APBB1IP	APBB1IP	2.56086e-05	-1.30855	1197
1226	SIGLEC14	SIGLEC14	3.2317e-05	-1.3158	1226
1416	CYTIP	CYTIP	9.86166e-05	-1.3373	1416
622	BEND4	BEND4	2.03888e-10	-1.3378	622
1218	TMEM150B	TMEM150B	2.98624e-05	-1.3418	1218
880	RAB39	RAB39	8.44601e-07	-1.34845	880
693	CXCR4	CXCR4	6.2388e-09	-1.3541	693
881	CLIC5	CLIC5	8.62048e-07	-1.35695	881
1123	LILRB4	LILRB4	1.29755e-05	-1.36265	1123
1375	CDK14	CDK14	8.32535e-05	-1.36405	1375
744	ZFPM2	ZFPM2	3.83994e-08	-1.36535	744
1220	C4A	C4A	3.03981e-05	-1.36615	1220
964	LIFR	LIFR	2.87345e-06	-1.37075	964
766	PIK3AP1	PIK3AP1	6.99581e-08	-1.37915	766
974	FCGR3A	FCGR3A	3.26924e-06	-1.3823	974
931	FCRL1	FCRL1	1.60453e-06	-1.39175	931
1378	PLAC8	PLAC8	8.42203e-05	-1.40815	1378
1345	ABCD2	ABCD2	7.01967e-05	-1.4244	1345
1162	GVIN1	GVIN1	1.8757e-05	-1.4349	1162
726	SLC8A1	SLC8A1	1.97158e-08	-1.44705	726
1022	C7orf58	C7orf58	5.50443e-06	-1.45405	1022
1214	KCNA3	KCNA3	2.95113e-05	-1.46675	1214
1110	TMEM156	TMEM156	1.19291e-05	-1.48215	1110
1353	TOX2	TOX2	7.28519e-05	-1.48295	1353
722	SIGLEC11	SIGLEC11	1.81828e-08	-1.4935	722
1413	PDK4	PDK4	9.74861e-05	-1.49855	1413
858	LILRB1	LILRB1	5.86545e-07	-1.50735	858
874	CD84	CD84	7.95791e-07	-1.51775	874
779	CR1	CR1	8.8895e-08	-1.52665	779
818	ESM1	ESM1	2.64567e-07	-1.5294	818
593	CD1D	CD1D	4.22331e-11	-1.53485	593
1180	SP140	SP140	2.22939e-05	-1.53515	1180
506	SHISA3	SHISA3	1.27329e-13	-1.54605	506
1027	WT1	WT1	5.87625e-06	-1.5486	1027
1109	SLC26A7	SLC26A7	1.19233e-05	-1.55355	1109
1083	SIGLEC10	SIGLEC10	1.02186e-05	-1.5568	1083
1094	PTPRC	PTPRC	1.09519e-05	-1.55935	1094
904	VNN2	VNN2	1.15393e-06	-1.5791	904
1141	PRKCB	PRKCB	1.51177e-05	-1.5844	1141
708	ADAMTSL3	ADAMTSL3	1.25903e-08	-1.62925	708
989	ENPP4	ENPP4	3.71815e-06	-1.63225	989
1075	FCRL2	FCRL2	9.42835e-06	-1.6323	1075
856	ADD2	ADD2	5.57627e-07	-1.6472	856
1343	FAM184A	FAM184A	6.95819e-05	-1.67485	1343
686	C17orf87	C17orf87	4.80457e-09	-1.6872	686
879	GPR174	GPR174	8.21487e-07	-1.6937	879
875	PIK3CG	PIK3CG	8.08113e-07	-1.7366	875
888	HNF4G	HNF4G	9.38176e-07	-1.7404	888
672	TNFSF11	TNFSF11	2.74161e-09	-1.7531	672
753	SIGLEC7	SIGLEC7	5.48125e-08	-1.764	753
800	CR2	CR2	1.93253e-07	-1.82395	800
712	DNAJC5B	DNAJC5B	1.44371e-08	-1.9105	712
935	LRCH2	LRCH2	1.67632e-06	-1.99105	935
1005	IKZF3	IKZF3	4.52288e-06	-2.02825	1005
863	CD38	CD38	6.69866e-07	-2.0676	863
1064	FCRL3	FCRL3	8.14627e-06	-2.09295	1064
981	CXCR2P1	CXCR2P1	3.46546e-06	-2.18645	981
1299	CD19	CD19	5.74788e-05	-2.2205	1299
1098	SFRP4	SFRP4	1.10873e-05	-2.22565	1098
1325	IGJ	IGJ	6.35501e-05	-2.25515	1325
986	PLA2G2D	PLA2G2D	3.63222e-06	-3.34445	986
495	C7	C7	5.00377e-14	-4.0545	495
1420	CCNT1	CCNT1	0.000100372	-0.978	1420
1421	ABHD12B	ABHD12B	0.000100418	1.46035	1421
1422	TMEM102	TMEM102	0.000101534	0.4944	1422
1423	MAP6D1	MAP6D1	0.000101534	0.7747	1423
1424	BDKRB1	BDKRB1	0.000102758	1.01505	1424
1425	HSPB8	HSPB8	0.000103485	2.0001	1425
1426	MAP3K6	MAP3K6	0.000104355	0.52635	1426
1427	ATF1	ATF1	0.000104994	-0.4503	1427
1428	SIRPB2	SIRPB2	0.000105397	-0.91945	1428
1429	TGFA	TGFA	0.000106283	1.1593	1429
1430	C1QA	C1QA	0.000106691	-1.14585	1430
1431	ESF1	ESF1	0.000107586	-0.5032	1431
1432	PAX5	PAX5	0.000107619	-1.0979	1432
1433	C1orf128	C1orf128	0.00010768	0.3026	1433
1434	LRG1	LRG1	0.000108583	1.15495	1434
1435	MAPK7	MAPK7	0.000108754	0.27555	1435
1436	DHRS12	DHRS12	0.000109171	0.50325	1436
1437	TSLP	TSLP	0.000110218	1.27225	1437
1438	LIPG	LIPG	0.000110433	1.0549	1438
1439	CES8	CES8	0.000110433	1.0589	1439
1440	GIMAP4	GIMAP4	0.000111282	-0.88405	1440
1441	MPHOSPH9	MPHOSPH9	0.000111282	-0.6763	1441
1442	JAKMIP2	JAKMIP2	0.000111319	-1.19465	1442
1443	TCF21	TCF21	0.00011208	-0.6771	1443
1444	NDUFA10	NDUFA10	0.00011208	0.309	1444
1445	TMEM11	TMEM11	0.000114023	0.3683	1445
1446	RPS6KA4	RPS6KA4	0.000114202	0.4346	1446
1447	AEBP1	AEBP1	0.000114302	0.66185	1447
1448	APOBEC3D	APOBEC3D	0.000114302	-0.8266	1448
1449	TP73	TP73	0.000115259	1.2124	1449
1450	STAR	STAR	0.000116485	0.7937	1450
1451	PHF6	PHF6	0.000117196	-0.49405	1451
1452	EMR1	EMR1	0.000117576	-1.16295	1452
1453	PARP15	PARP15	0.000117818	-1.1551	1453
1454	MYL12B	MYL12B	0.000118733	0.358	1454
1455	TMED3	TMED3	0.000118733	0.3431	1455
1456	MECR	MECR	0.000118919	0.29215	1456
1457	AHCTF1	AHCTF1	0.000119374	-0.3942	1457
1458	SACS	SACS	0.000119784	-0.3886	1458
1459	TGM4	TGM4	0.000119784	0.5098	1459
1460	KCNJ8	KCNJ8	0.000119937	-0.7561	1460
1461	PRSS12	PRSS12	0.000120389	1.19945	1461
1462	C6orf204	C6orf204	0.000120584	-0.71395	1462
1463	TNFRSF13B	TNFRSF13B	0.000121485	-1.4537	1463
1464	AK1	AK1	0.000121736	0.43915	1464
1465	FMO9P	FMO9P	0.000121736	0	1465
1466	DNMT3B	DNMT3B	0.000122165	0.5616	1466
1467	MEOX1	MEOX1	0.000123378	1.04975	1467
1468	GPR160	GPR160	0.000123378	-0.9874	1468
1469	TRPM4	TRPM4	0.000123572	0.69345	1469
1470	GNAL	GNAL	0.000123766	1.4961	1470
1471	CGB7	CGB7	0.000124304	1.1595	1471
1472	CXorf21	CXorf21	0.000124712	-0.98255	1472
1473	KIAA0513	KIAA0513	0.000125429	0.60615	1473
1474	AMTN	AMTN	0.000125429	0	1474
1475	SAA2	SAA2	0.000125817	1.2231	1475
1476	GRIA1	GRIA1	0.000126321	0.70145	1476
1477	?|57714	?|57714	0.000127115	-0.5567	1477
1478	CYP4F11	CYP4F11	0.000127945	1.6288	1478
1479	TFF3	TFF3	0.000128562	1.38295	1479
1480	STARD10	STARD10	0.000130027	0.81445	1480
1481	PHF23	PHF23	0.000130523	0.4185	1481
1482	ATP13A5	ATP13A5	0.000131117	0	1482
1483	PLCXD3	PLCXD3	0.0001313	-1.21625	1483
1484	PLCXD2	PLCXD2	0.000132824	-1.0019	1484
1485	RGPD3	RGPD3	0.000132824	-0.5104	1485
1486	TXLNG	TXLNG	0.000133241	-0.59465	1486
1487	PLLP	PLLP	0.000133241	0.8499	1487
1488	DTX4	DTX4	0.000134049	0.94115	1488
1489	ADH1B	ADH1B	0.000136121	-2.06095	1489
1490	PLSCR3	PLSCR3	0.000137512	0.3508	1490
1491	CD163	CD163	0.000137728	-0.96505	1491
1492	CEACAM21	CEACAM21	0.000138245	-1.12935	1492
1493	TMEM211	TMEM211	0.000138859	0	1493
1494	CCR1	CCR1	0.000139307	-0.72525	1494
1495	CD300LF	CD300LF	0.000141313	-1.2553	1495
1496	HSPA13	HSPA13	0.000141313	-0.62335	1496
1497	KIT	KIT	0.000141535	2.0806	1497
1498	PCSK2	PCSK2	0.000142433	2.2983	1498
1499	NOL3	NOL3	0.000143571	0.524	1499
1500	DEF8	DEF8	0.000144762	0.31725	1500
1501	FOXL2	FOXL2	0.000144868	1.37835	1501
1502	FHDC1	FHDC1	0.000146516	0.94355	1502
1503	GCC2	GCC2	0.000147401	-0.69455	1503
1504	C22orf31	C22orf31	0.000148214	0.77435	1504
1505	ELOVL3	ELOVL3	0.000149161	0.965	1505
1506	RAB3GAP2	RAB3GAP2	0.000151428	-0.55555	1506
1507	IL1R2	IL1R2	0.000152236	1.2995	1507
1508	IYD	IYD	0.000152236	0	1508
1509	FAM26F	FAM26F	0.000152478	-1.42685	1509
1510	ADAM15	ADAM15	0.000153195	0.419	1510
1511	ETS2	ETS2	0.000153195	0.4437	1511
1512	ZNF662	ZNF662	0.000153195	1.7808	1512
1513	NDUFC2	NDUFC2	0.000155737	0.4113	1513
1514	TNFRSF9	TNFRSF9	0.000155737	-1.69185	1514
1515	HEBP2	HEBP2	0.000155981	0.4743	1515
1516	PITPNA	PITPNA	0.000156572	0.2749	1516
1517	LRRC4	LRRC4	0.000157411	0.954	1517
1518	MPL	MPL	0.000157411	0.59695	1518
1519	C9orf47	C9orf47	0.000158234	-0.65875	1519
1520	TTC21B	TTC21B	0.000159312	-0.4663	1520
1521	JPH2	JPH2	0.000159912	0.99275	1521
1522	THEMIS	THEMIS	0.000161761	-1.2846	1522
1523	CEP110	CEP110	0.000161845	-0.403	1523
1524	KLHDC7A	KLHDC7A	0.000162484	0.6255	1524
1525	BHLHA15	BHLHA15	0.00016337	-0.93805	1525
1526	MINK1	MINK1	0.00016369	0.24515	1526
1527	DHX9	DHX9	0.000164309	-0.2277	1527
1528	C1orf54	C1orf54	0.000164931	-0.6859	1528
1529	KCNU1	KCNU1	0.000165499	0.7052	1529
1530	PHC3	PHC3	0.000166181	-0.38155	1530
1531	SYNC	SYNC	0.000166441	1.15515	1531
1532	STRBP	STRBP	0.000167071	-0.4971	1532
1533	ULBP2	ULBP2	0.000167223	1.44995	1533
1534	CD86	CD86	0.000167223	-0.7535	1534
1535	ZFR	ZFR	0.000167484	-0.41315	1535
1536	MTHFD2	MTHFD2	0.000168644	-0.3791	1536
1537	DDR2	DDR2	0.000168644	-1.04995	1537
1538	CCRL2	CCRL2	0.000168644	-0.99515	1538
1539	CCDC129	CCDC129	0.000171158	0.8612	1539
1540	MCART6	MCART6	0.00017143	-0.59015	1540
1541	ELL3	ELL3	0.000172841	0.40235	1541
1542	TNFSF15	TNFSF15	0.000173303	-1.019	1542
1543	BBX	BBX	0.000174533	-0.54465	1543
1544	ZNF267	ZNF267	0.000174807	-0.5594	1544
1545	ZNF791	ZNF791	0.000175467	-0.5478	1545
1546	KIAA0802	KIAA0802	0.000176519	0.84125	1546
1547	GEMIN5	GEMIN5	0.000178361	-0.2973	1547
1548	KLRC4	KLRC4	0.000179656	-1.176	1548
1549	LCOR	LCOR	0.000180903	-0.77145	1549
1550	TXN	TXN	0.000181584	0.5507	1550
1551	TOP1	TOP1	0.000181868	-0.2562	1551
1552	PPIA	PPIA	0.000186208	0.24295	1552
1553	ATP1B3	ATP1B3	0.000187321	0.3915	1553
1554	ADCK1	ADCK1	0.000187613	0.5272	1554
1555	RNGTT	RNGTT	0.000189862	-0.4561	1555
1556	FMO1	FMO1	0.000189862	1.248	1556
1557	CDCP1	CDCP1	0.000191416	1.41645	1557
1558	WIT1	WIT1	0.000191554	-0.4878	1558
1559	TMPO	TMPO	0.00019189	-0.4646	1559
1560	NELL2	NELL2	0.00019189	1.2452	1560
1561	ROS1	ROS1	0.000192031	0.54005	1561
1562	RTN4RL1	RTN4RL1	0.000192065	2.0749	1562
1563	NMD3	NMD3	0.000193211	-0.4934	1563
1564	CD4	CD4	0.000196511	-0.92195	1564
1565	KRTAP10-4	KRTAP10-4	0.000200162	0	1565
1566	GPR88	GPR88	0.000200162	-0.5793	1566
1567	CAMK4	CAMK4	0.000200916	-1.49845	1567
1568	SEC23B	SEC23B	0.000201238	-0.2865	1568
1569	PCDHAC2	PCDHAC2	0.000201416	-1.7065	1569
1570	OR2A7	OR2A7	0.000201416	0.9765	1570
1571	RIF1	RIF1	0.000201736	-0.73315	1571
1572	RAB11A	RAB11A	0.000202049	0.2693	1572
1573	TRANK1	TRANK1	0.000203254	-0.82315	1573
1574	RBM12B	RBM12B	0.00020357	-0.2903	1574
1575	COMTD1	COMTD1	0.000203758	0.77285	1575
1576	ADAM28	ADAM28	0.000203758	-0.96605	1576
1577	RARRES1	RARRES1	0.000204523	-1.03795	1577
1578	RBM15	RBM15	0.00020529	-0.3384	1578
1579	BIN2	BIN2	0.000206061	-0.81495	1579
1580	TNFRSF4	TNFRSF4	0.000206834	-0.8641	1580
1581	PGAP3	PGAP3	0.000208977	0.38985	1581
1582	C17orf106	C17orf106	0.00020917	0.4544	1582
1583	NCF1C	NCF1C	0.00020917	-1.3735	1583
1584	C18orf10	C18orf10	0.000209496	0.2652	1584
1585	C11orf80	C11orf80	0.000209822	0.3817	1585
1586	SULT1C3	SULT1C3	0.000210322	0	1586
1587	LOC284441	LOC284441	0.000211727	-0.39815	1587
1588	NCF1B	NCF1B	0.000211727	-0.89865	1588
1589	C8orf39	C8orf39	0.000212055	-0.5776	1589
1590	ZNF837	ZNF837	0.000212387	0.43835	1590
1591	PHIP	PHIP	0.00021365	-0.4691	1591
1592	RBP5	RBP5	0.000213982	-1.2244	1592
1593	LRRC25	LRRC25	0.000214316	-0.92465	1593
1594	S100PBP	S100PBP	0.000214649	-0.25235	1594
1595	STK19	STK19	0.000215454	0.37335	1595
1596	TMEM200A	TMEM200A	0.000217207	-0.77315	1596
1597	POLA1	POLA1	0.000220894	-0.3097	1597
1598	ZNF18	ZNF18	0.000221238	0.24905	1598
1599	MPPE1	MPPE1	0.000221582	0.28795	1599
1600	LOC100270710	LOC100270710	0.000222897	0.42435	1600
1601	CD40	CD40	0.000223731	-0.8908	1601
1602	MICALL1	MICALL1	0.000225549	0.40645	1602
1603	RHBDD1	RHBDD1	0.000225899	-0.2999	1603
1604	CSNK2A1P	CSNK2A1P	0.000226251	-0.3224	1604
1605	TIAF1	TIAF1	0.000226603	0.56215	1605
1606	TRIM44	TRIM44	0.000226956	-0.3465	1606
1607	VAV1	VAV1	0.000228515	-1.00675	1607
1608	NKX1-2	NKX1-2	0.000228515	0	1608
1609	MGAT4A	MGAT4A	0.000228515	-0.66135	1609
1610	TOP1P1	TOP1P1	0.000229868	-0.2716	1610
1611	RGPD1	RGPD1	0.000230083	-0.47315	1611
1612	GREM1	GREM1	0.000230083	0.93735	1612
1613	MYO5B	MYO5B	0.000231445	1.71365	1613
1614	HLF	HLF	0.000233832	0.8911	1614
1615	PCSK7	PCSK7	0.000234705	0.3977	1615
1616	CD79B	CD79B	0.000236608	-1.50545	1616
1617	SCML2	SCML2	0.000237861	-1.6765	1617
1618	ZBTB11	ZBTB11	0.000237861	-0.47645	1618
1619	CSF3	CSF3	0.000245945	0.8617	1619
1620	DRAM1	DRAM1	0.000246495	-0.62575	1620
1621	PLP2	PLP2	0.000247109	0.5514	1621
1622	APOL5	APOL5	0.000247109	0	1622
1623	PAPOLA	PAPOLA	0.000247109	-0.2687	1623
1624	MXD1	MXD1	0.00024734	0.32835	1624
1625	ELAC2	ELAC2	0.00024734	0.2711	1625
1626	TEX19	TEX19	0.000248218	-0.6749	1626
1627	AP1G2	AP1G2	0.000249186	0.4736	1627
1628	HSD11B1	HSD11B1	0.00025011	-1.231	1628
1629	PQLC1	PQLC1	0.00025159	0.3768	1629
1630	B4GALNT3	B4GALNT3	0.000252528	1.1164	1630
1631	CCL25	CCL25	0.000253019	-0.6351	1631
1632	C10orf95	C10orf95	0.000257041	0.51365	1632
1633	FBXW10	FBXW10	0.000258094	0.41885	1633
1634	LILRB3	LILRB3	0.000263615	-1.08145	1634
1635	BMP1	BMP1	0.000268623	0.42875	1635
1636	FAM98C	FAM98C	0.000270786	0.44435	1636
1637	psiTPTE22	psiTPTE22	0.000271204	0.9622	1637
1638	SLITRK6	SLITRK6	0.000271492	2.0485	1638
1639	TTBK1	TTBK1	0.000275145	-0.75435	1639
1640	FRMPD1	FRMPD1	0.000278926	1.3789	1640
1641	LATS1	LATS1	0.000279435	-0.5477	1641
1642	C6orf114	C6orf114	0.000282896	1.0817	1642
1643	NEFM	NEFM	0.000283771	1.9837	1643
1644	MAPKBP1	MAPKBP1	0.000283771	0.36565	1644
1645	TUBA1C	TUBA1C	0.000284037	0.4305	1645
1646	LYN	LYN	0.000284037	-0.75625	1646
1647	XRN1	XRN1	0.000285089	-0.43775	1647
1648	IL6ST	IL6ST	0.000285529	-1.11065	1648
1649	PRKAG3	PRKAG3	0.000286447	0.51725	1649
1650	FLJ40330	FLJ40330	0.000286447	-1.2293	1650
1651	SSTR2	SSTR2	0.000286856	-0.6471	1651
1652	GRB2	GRB2	0.000287298	-0.26435	1652
1653	ZBTB7B	ZBTB7B	0.000288188	0.5114	1653
1654	ATG9B	ATG9B	0.000288188	0.9425	1654
1655	LRMP	LRMP	0.000291752	-0.8231	1655
1656	SMARCA5	SMARCA5	0.00029346	-0.49055	1656
1657	IL21R	IL21R	0.000293914	-1.46125	1657
1658	HNRNPU	HNRNPU	0.000294367	-0.1877	1658
1659	BTLA	BTLA	0.000294734	-1.4848	1659
1660	FXYD3	FXYD3	0.000295279	1.62305	1660
1661	BAGE2	BAGE2	0.000295662	-0.97165	1661
1662	B3GNT8	B3GNT8	0.000296117	1.1176	1662
1663	ROCK1	ROCK1	0.000296117	-0.49395	1663
1664	GALNT8	GALNT8	0.000296117	-0.5234	1664
1665	PPBP	PPBP	0.000296117	0.7443	1665
1666	S100A10	S100A10	0.000296117	0.5148	1666
1667	TRAPPC2L	TRAPPC2L	0.000297211	0.4043	1667
1668	TLR7	TLR7	0.000298133	-0.8009	1668
1669	EBI3	EBI3	0.000298133	-0.99485	1669
1670	CCDC75	CCDC75	0.000298593	-0.748	1670
1671	RSF1	RSF1	0.000299056	-0.41865	1671
1672	CPN2	CPN2	0.000300674	0.8802	1672
1673	ZNF484	ZNF484	0.000305171	-0.44245	1673
1674	SPAG11A	SPAG11A	0.000306422	0	1674
1675	MS4A1	MS4A1	0.000307542	-1.90905	1675
1676	CLGN	CLGN	0.000308486	-1.1127	1676
1677	GPR39	GPR39	0.000308486	0.9514	1677
1678	PLIN3	PLIN3	0.00030952	0.37135	1678
1679	NAP1L1	NAP1L1	0.000309998	-0.3756	1679
1680	FUT11	FUT11	0.000310478	-0.43725	1680
1681	ZBTB37	ZBTB37	0.000310958	-0.47385	1681
1682	CCDC153	CCDC153	0.000315272	0.4078	1682
1683	WDR63	WDR63	0.000315272	1.69515	1683
1684	PLCB2	PLCB2	0.000316439	-1.07985	1684
1685	GAS2L2	GAS2L2	0.000317513	0.5775	1685
1686	ZCCHC11	ZCCHC11	0.000318096	-0.4509	1686
1687	BAG4	BAG4	0.0003184	-0.6098	1687
1688	DENND3	DENND3	0.0003184	-0.5202	1688
1689	NUP155	NUP155	0.000322126	-0.52085	1689
1690	REEP4	REEP4	0.000322126	0.42515	1690
1691	ARHGAP4	ARHGAP4	0.000324506	-0.7774	1691
1692	CYB561	CYB561	0.000324506	0.39765	1692
1693	TRIM23	TRIM23	0.000327095	-0.5393	1693
1694	HMGXB4	HMGXB4	0.000333238	-0.29215	1694
1695	OPN1MW	OPN1MW	0.000336286	0	1695
1696	UBXN7	UBXN7	0.000337849	-0.58695	1696
1697	OR5P3	OR5P3	0.000338439	0	1697
1698	KRTAP10-5	KRTAP10-5	0.000338439	0	1698
1699	KIF1C	KIF1C	0.000340138	0.3114	1699
1700	USP2	USP2	0.000341389	0.64545	1700
1701	RAD21	RAD21	0.000341915	-0.3388	1701
1702	COBL	COBL	0.000343701	1.759	1702
1703	DARC	DARC	0.000343701	1.495	1703
1704	DEFA6	DEFA6	0.000345417	0	1704
1705	C15orf59	C15orf59	0.000348986	1.5204	1705
1706	NAGLU	NAGLU	0.000348986	0.4665	1706
1707	KHDC1L	KHDC1L	0.000350064	0.76315	1707
1708	RBP1	RBP1	0.000350064	1.0708	1708
1709	DCTN3	DCTN3	0.000350603	0.3324	1709
1710	FAM127A	FAM127A	0.000351143	0.4113	1710
1711	ZBTB26	ZBTB26	0.000352434	-0.52375	1711
1712	WIBG	WIBG	0.000355989	0.34865	1712
1713	ANKRD32	ANKRD32	0.000356331	-0.5164	1713
1714	HYAL1	HYAL1	0.000356331	1.20625	1714
1715	NOC3L	NOC3L	0.000357638	-0.33535	1715
1716	GPX3	GPX3	0.000358951	1.1674	1716
1717	KRTAP9-8	KRTAP9-8	0.000362272	0	1717
1718	SOX9	SOX9	0.000366223	1.51695	1718
1719	EBP	EBP	0.000368928	0.35105	1719
1720	IL19	IL19	0.000368928	0.5523	1720
1721	REEP6	REEP6	0.000369266	0.7013	1721
1722	TMED7-TICAM2	TMED7-TICAM2	0.000369266	-0.8536	1722
1723	P2RY10	P2RY10	0.000369438	-1.49055	1723
1724	S1PR3	S1PR3	0.00036962	-0.7427	1724
1725	ASCL4	ASCL4	0.000370051	0.556	1725
1726	TAF5	TAF5	0.000373915	-0.3487	1726
1727	ITPR1	ITPR1	0.00037449	-1.03735	1727
1728	APOM	APOM	0.000375862	0.70915	1728
1729	ACAA1	ACAA1	0.000378038	0.22045	1729
1730	KIFC3	KIFC3	0.000378621	0.3526	1730
1731	C15orf56	C15orf56	0.000382182	1.41015	1731
1732	C3orf42	C3orf42	0.000383015	0.49305	1732
1733	ULK1	ULK1	0.000384415	0.28105	1733
1734	CD3G	CD3G	0.000384934	-1.5731	1734
1735	IL12A	IL12A	0.000384958	-1.00815	1735
1736	ETHE1	ETHE1	0.000385378	0.3398	1736
1737	BLOC1S3	BLOC1S3	0.00038575	0.2695	1737
1738	SAMD9L	SAMD9L	0.00038575	-0.9407	1738
1739	MS4A6A	MS4A6A	0.000388801	-0.62695	1739
1740	KRTAP10-10	KRTAP10-10	0.000389775	0	1740
1741	C14orf145	C14orf145	0.000389775	-0.5774	1741
1742	SEL1L3	SEL1L3	0.000389775	-1.2917	1742
1743	NUDT8	NUDT8	0.000391201	0.7671	1743
1744	VWA3A	VWA3A	0.000392878	0.5213	1744
1745	STAMBPL1	STAMBPL1	0.000399089	-0.51555	1745
1746	PURG	PURG	0.000399219	-0.8172	1746
1747	SLFN11	SLFN11	0.000400319	-1.21385	1747
1748	FBXL8	FBXL8	0.000403478	0.5541	1748
1749	EIF4A2	EIF4A2	0.000404099	-0.5005	1749
1750	GTSF1	GTSF1	0.000404882	-1.1482	1750
1751	TLR10	TLR10	0.000407868	-0.8244	1751
1752	SLFN14	SLFN14	0.000408016	-0.4294	1752
1753	ENAM	ENAM	0.000408016	-0.4101	1753
1754	REST	REST	0.000408936	-0.72655	1754
1755	PPP1R2P1	PPP1R2P1	0.000409185	-0.5007	1755
1756	COCH	COCH	0.000416778	-1.33715	1756
1757	TMEM132E	TMEM132E	0.000419015	-0.55795	1757
1758	GATA3	GATA3	0.000420211	0.83845	1758
1759	DACT2	DACT2	0.000423604	0.9481	1759
1760	LRRN2	LRRN2	0.000426842	-1.0929	1760
1761	CDC73	CDC73	0.000428407	-0.3881	1761
1762	PID1	PID1	0.000429066	0.8253	1762
1763	SMC3	SMC3	0.000429724	-0.4332	1763
1764	NFXL1	NFXL1	0.000431288	-0.307	1764
1765	CCDC112	CCDC112	0.000432614	-0.62215	1765
1766	CSF1R	CSF1R	0.000432614	-0.7997	1766
1767	NEK4	NEK4	0.000434188	-0.2702	1767
1768	ARL4A	ARL4A	0.000439444	0.3861	1768
1769	SGK2	SGK2	0.000439861	1.0405	1769
1770	LOC100131551	LOC100131551	0.000440389	0.8363	1770
1771	C20orf54	C20orf54	0.000441469	1.0568	1771
1772	MGA	MGA	0.000444936	-0.3704	1772
1773	GPR116	GPR116	0.000449372	-0.6604	1773
1774	DNER	DNER	0.00045064	1.69595	1774
1775	FAM98B	FAM98B	0.000451695	-0.2351	1775
1776	NEUROG3	NEUROG3	0.000457074	0	1776
1777	ZSWIM7	ZSWIM7	0.000457074	0.3239	1777
1778	KCNT2	KCNT2	0.000459511	-0.8879	1778
1779	TAGAP	TAGAP	0.000460217	-1.04955	1779
1780	TNK1	TNK1	0.000460663	1.3265	1780
1781	UHMK1	UHMK1	0.000460663	-0.98025	1781
1782	CWC22	CWC22	0.000461367	-0.3765	1782
1783	CST11	CST11	0.0004615	0	1783
1784	LOC100130015	LOC100130015	0.000463752	0.53945	1784
1785	EVI5L	EVI5L	0.000464463	0.37485	1785
1786	PIGW	PIGW	0.000467124	0.335	1786
1787	STAP1	STAP1	0.000471509	-0.99495	1787
1788	OTX1	OTX1	0.00047247	0.8528	1788
1789	SEMA3F	SEMA3F	0.000477915	0.64515	1789
1790	DCLRE1A	DCLRE1A	0.000477915	-0.3926	1790
1791	SLFN12L	SLFN12L	0.000478006	-0.99545	1791
1792	VPS13C	VPS13C	0.000478378	-0.4336	1792
1793	PIBF1	PIBF1	0.000479111	-0.5646	1793
1794	GCNT1	GCNT1	0.000482859	-0.667	1794
1795	TLR6	TLR6	0.000483598	-0.96315	1795
1796	CETN2	CETN2	0.000484336	0.23195	1796
1797	DDX50	DDX50	0.000487107	-0.31535	1797
1798	CNGA1	CNGA1	0.000492666	0.8157	1798
1799	BTBD16	BTBD16	0.000499177	0.36745	1799
1800	CEP290	CEP290	0.000500693	-0.8067	1800
1801	LYSMD4	LYSMD4	0.0005046	0.4114	1801
1802	TOPBP1	TOPBP1	0.000506424	-0.3952	1802
1803	MYL3	MYL3	0.000509911	0.46775	1803
1804	PREPL	PREPL	0.000510089	-0.50265	1804
1805	ANKHD1	ANKHD1	0.000510586	-0.27425	1805
1806	TM7SF2	TM7SF2	0.000510586	1.0031	1806
1807	DDX28	DDX28	0.000511365	0.27055	1807
1808	COQ4	COQ4	0.000515068	0.44255	1808
1809	PPP1R16B	PPP1R16B	0.000515068	-1.0114	1809
1810	SUZ12	SUZ12	0.000518002	-0.3711	1810
1811	CRTAM	CRTAM	0.000520666	-1.0107	1811
1812	C12orf24	C12orf24	0.000520666	-0.4373	1812
1813	SLC13A2	SLC13A2	0.000522019	0	1813
1814	TCL6	TCL6	0.000522768	-1.572	1814
1815	ACAD9	ACAD9	0.000522768	0.2495	1815
1816	CCDC8	CCDC8	0.000522768	1.28105	1816
1817	SNRNP35	SNRNP35	0.000524654	0.3242	1817
1818	C12orf63	C12orf63	0.00052474	-0.6535	1818
1819	LNPEP	LNPEP	0.000527063	-0.6194	1819
1820	GXYLT2	GXYLT2	0.000527063	-0.9942	1820
1821	SLC22A3	SLC22A3	0.000528905	1.04955	1821
1822	SEC24A	SEC24A	0.000530872	-0.41645	1822
1823	ANAPC1	ANAPC1	0.000531683	-0.31565	1823
1824	ZNF292	ZNF292	0.0005336	-0.79135	1824
1825	PSMB6	PSMB6	0.000536637	0.28245	1825
1826	UGT1A10	UGT1A10	0.000538837	0	1826
1827	ATP6V0D1	ATP6V0D1	0.000541338	0.29635	1827
1828	SETX	SETX	0.000541338	-0.34255	1828
1829	AFAP1	AFAP1	0.000542165	-0.5966	1829
1830	MUC1	MUC1	0.000544119	0.7794	1830
1831	PIGY	PIGY	0.000548345	0.39785	1831
1832	GTF2H2C	GTF2H2C	0.000548883	-0.37015	1832
1833	SLIT1	SLIT1	0.000548883	-0.6542	1833
1834	IRF2	IRF2	0.000549563	-0.25345	1834
1835	LOC100240734	LOC100240734	0.000549563	-0.3677	1835
1836	TEX264	TEX264	0.000550259	0.3538	1836
1837	RNF135	RNF135	0.000551099	0.22205	1837
1838	PTPN22	PTPN22	0.000555379	-1.02715	1838
1839	ZC3H12D	ZC3H12D	0.000556211	-0.93235	1839
1840	EI24	EI24	0.000558228	0.3969	1840
1841	PRSS16	PRSS16	0.000559317	1.3405	1841
1842	MCPH1	MCPH1	0.000559935	-0.3593	1842
1843	NCF1	NCF1	0.000564278	-1.18125	1843
1844	LCP1	LCP1	0.000567479	-0.85175	1844
1845	LYSMD2	LYSMD2	0.000569521	-0.33095	1845
1846	TTBK2	TTBK2	0.000571569	-0.61675	1846
1847	IRX6	IRX6	0.000572416	0.8211	1847
1848	MDFI	MDFI	0.000576876	1.6523	1848
1849	RXRA	RXRA	0.000580145	0.4296	1849
1850	ZDHHC12	ZDHHC12	0.000581029	0.4341	1850
1851	GABRP	GABRP	0.00059027	1.89435	1851
1852	N4BP2	N4BP2	0.000596171	-0.9104	1852
1853	ABHD5	ABHD5	0.000598307	0.32165	1853
1854	SLC40A1	SLC40A1	0.000599221	-1.2056	1854
1855	HAMP	HAMP	0.000601187	-1.37645	1855
1856	SSTR3	SSTR3	0.000601187	-0.7497	1856
1857	RAB20	RAB20	0.000610369	-1.0074	1857
1858	TIMP3	TIMP3	0.000610369	-0.61975	1858
1859	PCM1	PCM1	0.000613816	-0.53095	1859
1860	FOXG1	FOXG1	0.000616057	-0.9437	1860
1861	LCMT1	LCMT1	0.000616951	0.2476	1861
1862	IL10RA	IL10RA	0.000619161	-0.81945	1862
1863	ISOC2	ISOC2	0.00061977	0.34485	1863
1864	MXD4	MXD4	0.00061977	0.41405	1864
1865	TNFSF13B	TNFSF13B	0.000620712	-1.0557	1865
1866	TYR	TYR	0.000622934	0.5132	1866
1867	IL7R	IL7R	0.000625097	-1.5732	1867
1868	RBBP5	RBBP5	0.000637793	-0.4146	1868
1869	QRFPR	QRFPR	0.000638401	0.89775	1869
1870	MBD5	MBD5	0.00063939	-0.42775	1870
1871	GIMAP2	GIMAP2	0.00063939	-0.7656	1871
1872	LOC440461	LOC440461	0.000640019	0.59915	1872
1873	FAM109A	FAM109A	0.000640019	0.43695	1873
1874	ZNRF1	ZNRF1	0.000640992	0.3803	1874
1875	PAPOLG	PAPOLG	0.000641965	-0.241	1875
1876	PLCE1	PLCE1	0.00064294	-1.03455	1876
1877	HSPD1	HSPD1	0.000643917	-0.27705	1877
1878	KIAA1524	KIAA1524	0.000649169	-0.6829	1878
1879	EVI2B	EVI2B	0.000649169	-0.9261	1879
1880	FCGR2A	FCGR2A	0.000649169	-0.8045	1880
1881	APRT	APRT	0.000649169	0.35665	1881
1882	AGA	AGA	0.000652824	0.33225	1882
1883	ABLIM1	ABLIM1	0.000655156	0.9461	1883
1884	SMURF2	SMURF2	0.000655456	-0.3405	1884
1885	GIMAP8	GIMAP8	0.000655456	-0.6055	1885
1886	NEDD1	NEDD1	0.000655456	-0.2826	1886
1887	CKAP5	CKAP5	0.000657799	-0.2446	1887
1888	SLCO2B1	SLCO2B1	0.000660148	-0.9186	1888
1889	IPCEF1	IPCEF1	0.000660929	-0.97155	1889
1890	SPATC1	SPATC1	0.000660929	-0.6267	1890
1891	AFG3L1	AFG3L1	0.000661804	0.38585	1891
1892	CDH13	CDH13	0.000665528	0.8334	1892
1893	LTBP1	LTBP1	0.000667904	0.6602	1893
1894	LOC100240735	LOC100240735	0.000668146	-0.4564	1894
1895	SPG11	SPG11	0.000668566	-0.3706	1895
1896	NUBP2	NUBP2	0.000669581	0.3078	1896
1897	SBNO1	SBNO1	0.000671972	-0.59035	1897
1898	ILDR2	ILDR2	0.000672019	-0.5671	1898
1899	SIRPD	SIRPD	0.000672102	-0.4828	1899
1900	NLRP4	NLRP4	0.000672102	-0.5463	1900
1901	IKZF1	IKZF1	0.000672102	-1.29265	1901
1902	TRAT1	TRAT1	0.000673567	-1.47415	1902
1903	EIF2AK2	EIF2AK2	0.000673974	-0.4759	1903
1904	NFE2	NFE2	0.000679131	0.7958	1904
1905	CTDP1	CTDP1	0.000682608	0.2734	1905
1906	HOOK2	HOOK2	0.000682608	0.29405	1906
1907	CASP8AP2	CASP8AP2	0.000683646	-0.7222	1907
1908	CP110	CP110	0.000686084	-0.4273	1908
1909	ASAP3	ASAP3	0.000688531	0.5761	1909
1910	CCDC88A	CCDC88A	0.000689577	-0.5926	1910
1911	SIN3A	SIN3A	0.000690621	-0.23275	1911
1912	HRAS	HRAS	0.000697342	0.4962	1912
1913	POLK	POLK	0.000708439	-0.5609	1913
1914	PROKR2	PROKR2	0.000712089	0	1914
1915	DUSP7	DUSP7	0.000713492	0.3806	1915
1916	ZBTB32	ZBTB32	0.00071599	-0.85015	1916
1917	PTPRQ	PTPRQ	0.000719719	0	1917
1918	LIN28B	LIN28B	0.000724874	-0.4753	1918
1919	KLHL8	KLHL8	0.000729617	-0.48315	1919
1920	C3orf54	C3orf54	0.000731448	0.70975	1920
1921	FBXO38	FBXO38	0.000731448	-0.31965	1921
1922	AKAP13	AKAP13	0.000731448	-0.3387	1922
1923	MYCL1	MYCL1	0.000732557	0.66855	1923
1924	DDX18	DDX18	0.00073516	-0.227	1924
1925	FAM151A	FAM151A	0.000737036	-0.8178	1925
1926	TAF1L	TAF1L	0.000737388	-0.381	1926
1927	GCNT4	GCNT4	0.000737682	1.17225	1927
1928	CNR2	CNR2	0.000742411	-0.78235	1928
1929	TTC17	TTC17	0.000745275	-0.3263	1929
1930	ARNTL2	ARNTL2	0.000747791	1.14935	1930
1931	RANBP2	RANBP2	0.000749055	-0.29505	1931
1932	JMJD6	JMJD6	0.000751299	-0.3023	1932
1933	GAB3	GAB3	0.000751299	-0.6998	1933
1934	BRAF	BRAF	0.000751299	-0.52385	1934
1935	SH2D1A	SH2D1A	0.000751299	-1.2528	1935
1936	MMP17	MMP17	0.000751299	0.8125	1936
1937	ZG16B	ZG16B	0.000751299	1.2442	1937
1938	WDFY4	WDFY4	0.000753966	-0.9499	1938
1939	SPOCK2	SPOCK2	0.000756643	-1.1331	1939
1940	FAM49A	FAM49A	0.000757788	-0.90875	1940
1941	KRTAP4-4	KRTAP4-4	0.000758273	0	1941
1942	DGCR6	DGCR6	0.000764332	0.57165	1942
1943	BTNL9	BTNL9	0.000764332	-1.0014	1943
1944	ERBB2	ERBB2	0.000766661	0.4587	1944
1945	FLJ45983	FLJ45983	0.000766661	0.5938	1945
1946	LOC158376	LOC158376	0.000769369	-0.6392	1946
1947	TTC37	TTC37	0.000772099	-0.49355	1947
1948	DTHD1	DTHD1	0.00077263	-0.9595	1948
1949	DDO	DDO	0.000772703	-1.24095	1949
1950	CD200R1	CD200R1	0.000773998	-1.0975	1950
1951	PIM2	PIM2	0.000784642	-0.6483	1951
1952	KLHL4	KLHL4	0.000784642	-0.9321	1952
1953	RHBDF1	RHBDF1	0.000784675	0.37025	1953
1954	TLR1	TLR1	0.000784675	-0.6484	1954
1955	C20orf94	C20orf94	0.000784675	-0.6086	1955
1956	RSPO2	RSPO2	0.000789951	-0.3569	1956
1957	UHRF1BP1L	UHRF1BP1L	0.000796667	-0.6004	1957
1958	EP300	EP300	0.000802729	-0.2734	1958
1959	HCLS1	HCLS1	0.00080557	-0.7019	1959
1960	OVCA2	OVCA2	0.000808421	0.309	1960
1961	SNRPB2	SNRPB2	0.000810869	-0.33405	1961
1962	SULF1	SULF1	0.000810869	-1.11535	1962
1963	IWS1	IWS1	0.00081168	-0.2138	1963
1964	ADRB2	ADRB2	0.00081168	0.71075	1964
1965	TAF3	TAF3	0.000812908	-0.2565	1965
1966	LPPR4	LPPR4	0.000814137	1.0475	1966
1967	LOC100286793	LOC100286793	0.000815369	-0.5431	1967
1968	ADI1	ADI1	0.000818253	0.4093	1968
1969	CDH20	CDH20	0.000830064	0.30945	1969
1970	CYP1B1	CYP1B1	0.00083073	-1.18185	1970
1971	PTGFRN	PTGFRN	0.000835347	0.6773	1971
1972	ECHDC3	ECHDC3	0.000835762	0.517	1972
1973	FAM63B	FAM63B	0.000835762	-0.97965	1973
1974	NEXN	NEXN	0.000835762	-0.8316	1974
1975	CEP350	CEP350	0.000837024	-0.4737	1975
1976	RLTPR	RLTPR	0.00083829	-1.417	1976
1977	CORO6	CORO6	0.000839553	0.81705	1977
1978	CEBPZ	CEBPZ	0.000840826	-0.3496	1978
1979	ZNF208	ZNF208	0.00084457	-0.99	1979
1980	FKBPL	FKBPL	0.000846773	0.3388	1980
1981	ARSD	ARSD	0.000849056	0.3476	1981
1982	XPOT	XPOT	0.000849056	-0.38555	1982
1983	FAM163B	FAM163B	0.000849056	0	1983
1984	KPNA5	KPNA5	0.000849762	-0.59705	1984
1985	CD97	CD97	0.000849762	-0.39455	1985
1986	SSB	SSB	0.00085019	-0.29335	1986
1987	SGK196	SGK196	0.00085019	-0.87095	1987
1988	UBR1	UBR1	0.00085019	-0.42795	1988
1989	JMJD1C	JMJD1C	0.000851474	-0.42605	1989
1990	ARID4A	ARID4A	0.000851908	-0.3282	1990
1991	AIM1	AIM1	0.000851908	1.13675	1991
1992	PTH1R	PTH1R	0.000851908	0.67725	1992
1993	ADA	ADA	0.000856639	-0.6087	1993
1994	CLEC17A	CLEC17A	0.000859765	-0.69795	1994
1995	PARP1	PARP1	0.000864434	-0.3124	1995
1996	CD81	CD81	0.000865739	0.33815	1996
1997	TUBG2	TUBG2	0.000868792	0.2408	1997
1998	LOC284578	LOC284578	0.000870648	0.63295	1998
1999	CD63	CD63	0.000871422	0.40275	1999
[truncated: 18,228 more rows]

## Sheet: 3 (Melanogenesis-low) vs. 1,2,4
id	Probeset Id	Gene Symbol	Test: Ranksum test on Subtypes [Melanogenesis-low](n=118) vs. [Immune,Keratin,Melanogenesis-high](n=351)	FC	Pvalue Rank
121	EDN3	EDN3	9.90769e-21	6.1697	121
1548	MAGEA10	MAGEA10	3.44187e-10	5.78045	1548
105	ABCA8	ABCA8	2.46004e-21	5.6014	105
179	TMEM195	TMEM195	4.48642e-19	5.20075	179
25	C1QTNF3	C1QTNF3	6.77744e-26	5.05985	25
1921	MAGEA1	MAGEA1	2.93203e-09	4.9237	1921
4621	NELL1	NELL1	1.48296e-05	4.80135	4621
5060	DSCR8	DSCR8	3.50445e-05	4.6782	5060
501	IL13RA2	IL13RA2	4.83046e-15	4.58155	501
2249	OLIG2	OLIG2	1.41079e-08	4.5452	2249
637	SEMA3E	SEMA3E	4.97273e-14	4.478	637
101	RNF175	RNF175	1.76035e-21	4.3727	101
270	SCRG1	SCRG1	2.41965e-17	4.37005	270
2007	EYA1	EYA1	4.92036e-09	4.32405	2007
256	FREM1	FREM1	1.20272e-17	4.31055	256
15	GRIA2	GRIA2	8.43797e-27	4.3041	15
2295	ZNF536	ZNF536	1.67387e-08	4.30265	2295
24	SEMA3A	SEMA3A	4.10117e-26	4.28015	24
957	DNAH9	DNAH9	2.8593e-12	4.2721	957
33	NCRNA00189	NCRNA00189	6.51213e-25	4.2697	33
1865	LRRTM4	LRRTM4	2.23473e-09	4.2647	1865
48	HAPLN1	HAPLN1	3.73839e-24	4.1829	48
2583	CMTM5	CMTM5	5.40907e-08	4.1602	2583
5232	MAGEC2	MAGEC2	5.1237e-05	4.1226	5232
135	SYTL5	SYTL5	2.57224e-20	4.0529	135
380	SERPINA3	SERPINA3	3.77595e-16	3.97805	380
77	ANO3	ANO3	2.4756e-22	3.9242	77
771	NCAM1	NCAM1	3.71406e-13	3.9168	771
942	GRIK3	GRIK3	2.56702e-12	3.91355	942
47	GDNF	GDNF	3.26968e-24	3.8907	47
397	LOXL4	LOXL4	5.08708e-16	3.8632	397
787	NPTX2	NPTX2	4.68387e-13	3.83645	787
8	MMP16	MMP16	1.14548e-30	3.77485	8
2817	PPP1R3C	PPP1R3C	1.23744e-07	3.76885	2817
967	ANO4	ANO4	3.19557e-12	3.7258	967
113	PCSK1	PCSK1	4.86108e-21	3.69285	113
1482	GABRA3	GABRA3	2.07856e-10	3.6881	1482
439	AKAP6	AKAP6	1.17243e-15	3.6801	439
258	FREM2	FREM2	1.29969e-17	3.6652	258
35	ANGPT1	ANGPT1	7.93996e-25	3.62525	35
3014	GFRA3	GFRA3	2.48143e-07	3.6054	3014
144	ABCA6	ABCA6	5.6694e-20	3.56855	144
167	FLRT3	FLRT3	2.30492e-19	3.4988	167
4287	LOC100128675	LOC100128675	7.77158e-06	3.48855	4287
328	SLITRK6	SLITRK6	1.12049e-16	3.45045	328
869	SERPINA5	SERPINA5	1.12653e-12	3.41945	869
976	TFAP2B	TFAP2B	3.4239e-12	3.35835	976
1005	DNALI1	DNALI1	4.57586e-12	3.358	1005
814	DNAH2	DNAH2	6.66921e-13	3.3519	814
600	SFRP1	SFRP1	2.48565e-14	3.3333	600
3299	CSAG2	CSAG2	6.18603e-07	3.3281	3299
343	GLRB	GLRB	1.58846e-16	3.3102	343
802	ATP1B2	ATP1B2	5.72594e-13	3.304	802
169	GAP43	GAP43	2.70959e-19	3.3033	169
350	ITIH5	ITIH5	1.92233e-16	3.278	350
399	PHKA1	PHKA1	5.30892e-16	3.27495	399
762	BAALC	BAALC	3.06217e-13	3.25305	762
22	LOC399959	LOC399959	2.19965e-26	3.23545	22
115	LOXL3	LOXL3	6.59621e-21	3.2311	115
209	LRCH2	LRCH2	2.06657e-18	3.2203	209
2361	TF	TF	2.25088e-08	3.20725	2361
145	MEOX2	MEOX2	6.26869e-20	3.1816	145
423	C1orf114	C1orf114	9.0156e-16	3.1804	423
131	ANKRD45	ANKRD45	2.07998e-20	3.16945	131
2288	LOC643763	LOC643763	1.62276e-08	3.16315	2288
554	PRKAA2	PRKAA2	1.36364e-14	3.1518	554
1608	PCDHB5	PCDHB5	5.01393e-10	3.139	1608
606	HNF4G	HNF4G	2.66155e-14	3.13315	606
1758	EFS	EFS	1.20362e-09	3.124	1758
127	PTN	PTN	1.527e-20	3.1183	127
278	COL9A3	COL9A3	2.86186e-17	3.11675	278
1806	NR0B1	NR0B1	1.51285e-09	3.1023	1806
1628	PRIMA1	PRIMA1	5.58663e-10	3.0936	1628
900	CHRM3	CHRM3	1.704e-12	3.08415	900
102	GPC4	GPC4	2.14922e-21	3.07225	102
139	LIFR	LIFR	4.28666e-20	3.0526	139
4504	COL4A5	COL4A5	1.19417e-05	3.05255	4504
162	SCN9A	SCN9A	1.56869e-19	3.04365	162
658	CNTN4	CNTN4	7.2936e-14	3.03115	658
479	SORCS2	SORCS2	2.91232e-15	3.0249	479
465	ART3	ART3	2.47521e-15	2.97895	465
2688	MEGF10	MEGF10	7.97226e-08	2.97825	2688
1222	ITGA10	ITGA10	2.74864e-11	2.95635	1222
728	BDNF	BDNF	1.7781e-13	2.95265	728
143	GALNT5	GALNT5	5.35983e-20	2.94415	143
335	ALDH1A3	ALDH1A3	1.3907e-16	2.93525	335
625	FAM135B	FAM135B	4.12103e-14	2.9325	625
803	HS6ST2	HS6ST2	5.76879e-13	2.90085	803
2400	HCN1	HCN1	2.59252e-08	2.88385	2400
614	FRAS1	FRAS1	3.03076e-14	2.8611	614
129	TRIL	TRIL	1.86908e-20	2.8513	129
2704	SLCO1A2	SLCO1A2	8.34162e-08	2.841	2704
989	LOC286002	LOC286002	3.85897e-12	2.8261	989
5304	FMN2	FMN2	6.01641e-05	2.791	5304
2637	COL11A2	COL11A2	6.68674e-08	2.7869	2637
2489	COL22A1	COL22A1	3.61552e-08	2.77985	2489
2370	COL19A1	COL19A1	2.36861e-08	2.7763	2370
118	ITGB3	ITGB3	7.23233e-21	2.7716	118
180	EFHC2	EFHC2	5.00837e-19	2.7563	180
1350	DMRTA1	DMRTA1	7.43015e-11	2.75365	1350
163	CFI	CFI	1.6394e-19	2.75025	163
2115	ITIH5L	ITIH5L	7.76347e-09	2.7482	2115
5146	COL9A1	COL9A1	4.37383e-05	2.73025	5146
176	ST8SIA5	ST8SIA5	3.55489e-19	2.71865	176
875	PCDHB2	PCDHB2	1.17396e-12	2.71475	875
955	CHRDL1	CHRDL1	2.84324e-12	2.71295	955
463	COL8A1	COL8A1	2.31617e-15	2.7095	463
382	CLDN11	CLDN11	3.78197e-16	2.70905	382
3024	MAGEA2	MAGEA2	2.61885e-07	2.7044	3024
3667	CSAG3	CSAG3	1.66197e-06	2.6974	3667
282	IGFBP2	IGFBP2	3.01827e-17	2.69145	282
2578	FAM133A	FAM133A	5.30028e-08	2.6581	2578
330	NEGR1	NEGR1	1.25432e-16	2.6474	330
905	LGI4	LGI4	1.80016e-12	2.64535	905
3530	MAGEA4	MAGEA4	1.17381e-06	2.64325	3530
849	MYBPC1	MYBPC1	1.02837e-12	2.63375	849
579	THBS2	THBS2	1.99743e-14	2.6179	579
324	GPC6	GPC6	1.08079e-16	2.6161	324
11	PLCE1	PLCE1	1.2474e-27	2.6153	11
159	DZIP1	DZIP1	1.43866e-19	2.6152	159
29	PPP1R1C	PPP1R1C	1.67667e-25	2.61485	29
235	EDIL3	EDIL3	5.20781e-18	2.5977	235
239	PALM3	PALM3	6.12619e-18	2.5785	239
224	SV2A	SV2A	3.61048e-18	2.5663	224
626	ACOX2	ACOX2	4.21741e-14	2.5617	626
111	HOXD13	HOXD13	3.53109e-21	2.53755	111
61	TMEM100	TMEM100	2.98167e-23	2.53365	61
987	ADAMTS3	ADAMTS3	3.83882e-12	2.53315	987
737	DNAJC12	DNAJC12	2.12497e-13	2.5187	737
3101	SALL1	SALL1	3.3803e-07	2.518	3101
917	STAC2	STAC2	2.07419e-12	2.5166	917
3461	MAGEA12	MAGEA12	9.41777e-07	2.5135	3461
821	CDH2	CDH2	7.22099e-13	2.49995	821
2162	LTK	LTK	9.67289e-09	2.4984	2162
1003	NDST3	NDST3	4.54882e-12	2.4848	1003
244	SOX2OT	SOX2OT	8.97755e-18	2.48465	244
2450	C9orf125	C9orf125	3.20754e-08	2.4839	2450
283	ARHGAP6	ARHGAP6	3.34527e-17	2.4794	283
93	MAP9	MAP9	8.23767e-22	2.4788	93
749	GAL3ST1	GAL3ST1	2.55272e-13	2.47675	749
1697	GFRA1	GFRA1	7.98385e-10	2.47035	1697
1875	MRAP2	MRAP2	2.37789e-09	2.46345	1875
165	FGF2	FGF2	2.18355e-19	2.45055	165
1041	SEMA3D	SEMA3D	6.12167e-12	2.4418	1041
1112	MGP	MGP	1.1691e-11	2.43845	1112
456	KANK4	KANK4	2.04452e-15	2.42745	456
178	NDP	NDP	4.42104e-19	2.42365	178
612	PRSS35	PRSS35	3.02664e-14	2.423	612
262	FOLH1	FOLH1	1.51474e-17	2.40925	262
1097	CYP26A1	CYP26A1	1.06915e-11	2.4001	1097
1092	ZSCAN23	ZSCAN23	1.03837e-11	2.3999	1092
916	KLHL13	KLHL13	2.06419e-12	2.39515	916
522	KLHDC8A	KLHDC8A	7.29245e-15	2.3928	522
467	EPHA3	EPHA3	2.47933e-15	2.3913	467
556	KCNIP1	KCNIP1	1.39044e-14	2.3841	556
1734	FXYD1	FXYD1	1.00924e-09	2.3803	1734
3494	HOXA7	HOXA7	1.05765e-06	2.37935	3494
3092	ISL2	ISL2	3.27685e-07	2.37605	3092
319	LPAR1	LPAR1	8.70174e-17	2.3671	319
702	STRA6	STRA6	1.37312e-13	2.36705	702
1462	PPP1R1B	PPP1R1B	1.89997e-10	2.3649	1462
1416	HS3ST5	HS3ST5	1.26137e-10	2.35785	1416
271	C8orf85	C8orf85	2.42639e-17	2.3561	271
114	DLX1	DLX1	4.97292e-21	2.3555	114
3759	NKX2-5	NKX2-5	2.11175e-06	2.3371	3759
1364	SLC25A21	SLC25A21	8.19723e-11	2.3368	1364
1794	MPV17L	MPV17L	1.40848e-09	2.33385	1794
3591	BAI1	BAI1	1.37654e-06	2.3318	3591
1612	CMBL	CMBL	5.21799e-10	2.32465	1612
2056	SLC35F1	SLC35F1	5.92918e-09	2.3199	2056
191	THRB	THRB	8.10229e-19	2.31125	191
261	AQP7P1	AQP7P1	1.46041e-17	2.3087	261
1392	NGEF	NGEF	1.05532e-10	2.30725	1392
5184	MAGEA3	MAGEA3	4.78275e-05	2.29705	5184
680	LCTL	LCTL	9.5886e-14	2.29275	680
527	C8orf31	C8orf31	7.96395e-15	2.29015	527
323	PCOLCE	PCOLCE	1.03969e-16	2.2776	323
245	KCNMB4	KCNMB4	9.04928e-18	2.27745	245
605	RAPGEF4	RAPGEF4	2.60345e-14	2.2722	605
719	ZFHX4	ZFHX4	1.62159e-13	2.26635	719
474	LPPR1	LPPR1	2.72799e-15	2.26175	474
300	SYT1	SYT1	5.75232e-17	2.2614	300
64	PCDH9	PCDH9	5.12395e-23	2.25135	64
1883	ACSS3	ACSS3	2.56277e-09	2.23805	1883
2406	HOXB9	HOXB9	2.61199e-08	2.23735	2406
20	PDGFC	PDGFC	1.51521e-26	2.237	20
4760	MAGEA6	MAGEA6	1.99753e-05	2.23395	4760
1095	FAM38B	FAM38B	1.04298e-11	2.2319	1095
1367	B4GALNT4	B4GALNT4	8.32409e-11	2.2268	1367
629	PCDHB17	PCDHB17	4.4375e-14	2.2135	629
14	SPRY4	SPRY4	6.5635e-27	2.2123	14
36	PPP1R9A	PPP1R9A	8.09405e-25	2.21125	36
2005	PLCB4	PLCB4	4.84642e-09	2.2092	2005
5336	TTYH1	TTYH1	6.30966e-05	2.20825	5336
669	ST6GALNAC5	ST6GALNAC5	8.33298e-14	2.19825	669
836	NDRG4	NDRG4	8.84601e-13	2.19695	836
124	ESM1	ESM1	1.2622e-20	2.18705	124
215	TMEM47	TMEM47	2.62883e-18	2.18495	215
1468	SCUBE3	SCUBE3	1.94751e-10	2.18135	1468
194	SOX11	SOX11	9.67384e-19	2.18005	194
150	EPHB3	EPHB3	7.28273e-20	2.17435	150
3504	RIMS2	RIMS2	1.08873e-06	2.1738	3504
4641	OGN	OGN	1.53492e-05	2.16895	4641
1809	SLC44A5	SLC44A5	1.52995e-09	2.16505	1809
2772	C17orf93	C17orf93	1.0526e-07	2.16385	2772
1543	ACPP	ACPP	3.32928e-10	2.15525	1543
416	HMGA2	HMGA2	7.351e-16	2.15465	416
2631	RNF128	RNF128	6.51933e-08	2.1532	2631
1527	ZSCAN12P1	ZSCAN12P1	3.01651e-10	2.15115	1527
515	TMPRSS9	TMPRSS9	6.18442e-15	2.14285	515
1330	TAGLN3	TAGLN3	6.70427e-11	2.14005	1330
276	DLX2	DLX2	2.71372e-17	2.1388	276
321	CDH19	CDH19	9.75609e-17	2.13575	321
126	HOXA3	HOXA3	1.46878e-20	2.13405	126
748	TESC	TESC	2.53688e-13	2.1307	748
909	ZNF204P	ZNF204P	2.00703e-12	2.12865	909
2556	VIT	VIT	4.75004e-08	2.12235	2556
4212	HOXB13	HOXB13	6.41926e-06	2.1196	4212
7	B3GNT5	B3GNT5	2.49287e-31	2.11125	7
694	TRPM3	TRPM3	1.2203e-13	2.10845	694
228	PDE7B	PDE7B	4.16426e-18	2.10015	228
268	PDZD2	PDZD2	2.28122e-17	2.0961	268
855	PCDHB6	PCDHB6	1.06838e-12	2.0902	855
413	PDGFA	PDGFA	7.28041e-16	2.08865	413
214	RBMS3	RBMS3	2.53676e-18	2.08835	214
1034	RARB	RARB	5.73551e-12	2.0861	1034
2335	C21orf90	C21orf90	1.99729e-08	2.0854	2335
710	ZNF521	ZNF521	1.47243e-13	2.07845	710
3156	COCH	COCH	3.98833e-07	2.0716	3156
107	LRRC17	LRRC17	2.99916e-21	2.06235	107
295	OSMR	OSMR	5.04536e-17	2.06025	295
781	KCNA2	KCNA2	4.21373e-13	2.055	781
2963	IL1RAPL1	IL1RAPL1	2.09268e-07	2.05485	2963
42	ADAMTS9	ADAMTS9	1.93343e-24	2.0543	42
4484	?|652919	?|652919	1.16194e-05	2.0539	4484
1086	THBS4	THBS4	9.97505e-12	2.05145	1086
1522	SHROOM3	SHROOM3	2.9862e-10	2.05115	1522
827	CNKSR2	CNKSR2	7.95009e-13	2.0466	827
679	TSPAN5	TSPAN5	9.56518e-14	2.0452	679
1830	CLGN	CLGN	1.76519e-09	2.0421	1830
1690	CYP27C1	CYP27C1	7.76401e-10	2.0362	1690
18	ERRFI1	ERRFI1	8.56283e-27	2.03055	18
372	SCN1A	SCN1A	3.18783e-16	2.02185	372
287	BMPER	BMPER	3.61845e-17	2.0183	287
1471	LRRIQ1	LRRIQ1	1.97802e-10	2.01705	1471
1188	SPP1	SPP1	2.11777e-11	2.0154	1188
219	ADRB1	ADRB1	2.70191e-18	2.0139	219
727	PLCB1	PLCB1	1.76617e-13	2.0129	727
623	NLGN3	NLGN3	4.04634e-14	2.01005	623
277	PCDHB10	PCDHB10	2.86186e-17	2.0081	277
4609	TFPI2	TFPI2	1.45667e-05	2.0073	4609
3	ZEB1	ZEB1	6.13108e-33	2.00305	3
1858	FST	FST	2.12849e-09	1.99735	1858
208	SLC45A1	SLC45A1	1.94567e-18	1.9941	208
656	PTX3	PTX3	7.1801e-14	1.9932	656
542	PCDHB11	PCDHB11	1.02838e-14	1.9918	542
813	SRPX2	SRPX2	6.66921e-13	1.9901	813
3292	MDFI	MDFI	6.08943e-07	1.98805	3292
2366	FAM181B	FAM181B	2.32853e-08	1.9872	2366
1363	TFAP2C	TFAP2C	8.09897e-11	1.98635	1363
1044	GPR37	GPR37	6.12779e-12	1.98505	1044
805	POSTN	POSTN	5.82755e-13	1.97885	805
2505	PLEKHB1	PLEKHB1	3.77091e-08	1.97	2505
763	LOC100190938	LOC100190938	3.06759e-13	1.96675	763
1068	UNC80	UNC80	7.93967e-12	1.9635	1068
237	PDE1C	PDE1C	5.43648e-18	1.9625	237
73	IGFBP3	IGFBP3	1.04533e-22	1.961	73
285	VCAN	VCAN	3.44162e-17	1.95345	285
138	ZNF660	ZNF660	3.74687e-20	1.9528	138
280	VAT1L	VAT1L	2.90023e-17	1.951	280
1214	SULT1C4	SULT1C4	2.53595e-11	1.945	1214
223	SNAI1	SNAI1	3.57411e-18	1.94375	223
2567	DDO	DDO	4.93085e-08	1.9341	2567
430	PTPRZ1	PTPRZ1	1.03891e-15	1.9298	430
341	IGFBP5	IGFBP5	1.54899e-16	1.92945	341
1337	TGFB2	TGFB2	6.89796e-11	1.92905	1337
3524	DLX6	DLX6	1.15832e-06	1.9284	3524
192	C16orf45	C16orf45	8.27256e-19	1.92235	192
225	SLC26A10	SLC26A10	3.64673e-18	1.92015	225
674	AFAP1L2	AFAP1L2	8.86712e-14	1.91855	674
1244	HOTAIR	HOTAIR	3.15669e-11	1.918	1244
3190	CNTN3	CNTN3	4.47678e-07	1.9155	3190
1339	SORCS1	SORCS1	6.94494e-11	1.9117	1339
630	SNED1	SNED1	4.53786e-14	1.9115	630
3958	PI15	PI15	3.33289e-06	1.91005	3958
1136	SOD3	SOD3	1.4943e-11	1.90675	1136
134	CDK14	CDK14	2.57224e-20	1.9063	134
5002	ANGPTL7	ANGPTL7	3.16395e-05	1.90455	5002
1207	SLC26A4	SLC26A4	2.48512e-11	1.9028	1207
538	TSPYL3	TSPYL3	9.70484e-15	1.902	538
336	HOXD10	HOXD10	1.41424e-16	1.8956	336
5531	MSI1	MSI1	8.78386e-05	1.8874	5531
174	LPAR4	LPAR4	2.85277e-19	1.87875	174
562	SORL1	SORL1	1.50887e-14	1.8783	562
404	FHL1	FHL1	5.96775e-16	1.87675	404
633	TNFAIP6	TNFAIP6	4.72945e-14	1.87615	633
3240	ZNF334	ZNF334	5.23437e-07	1.8756	3240
3045	CNR1	CNR1	2.80594e-07	1.87555	3045
3788	SPATA18	SPATA18	2.30494e-06	1.8692	3788
1675	FAM198A	FAM198A	7.01995e-10	1.86885	1675
5135	EYA4	EYA4	4.22463e-05	1.8685	5135
97	PRRX1	PRRX1	9.69233e-22	1.86835	97
991	KIAA1549	KIAA1549	3.87993e-12	1.86195	991
960	MAB21L1	MAB21L1	2.88129e-12	1.8617	960
1497	LPHN2	LPHN2	2.30756e-10	1.85615	1497
1295	KIF5C	KIF5C	4.8654e-11	1.8551	1295
246	GRIA4	GRIA4	9.08014e-18	1.8538	246
628	SLC9A7	SLC9A7	4.22281e-14	1.85025	628
424	B3GALT1	B3GALT1	9.12359e-16	1.8465	424
547	PCDHB8	PCDHB8	1.165e-14	1.8448	547
146	TRIM9	TRIM9	6.3225e-20	1.83715	146
1556	CYP2J2	CYP2J2	3.66256e-10	1.83625	1556
530	NRK	NRK	8.48206e-15	1.8354	530
607	RGS4	RGS4	2.83878e-14	1.83285	607
1512	ZNF883	ZNF883	2.71394e-10	1.8267	1512
2874	RND2	RND2	1.47098e-07	1.8254	2874
1362	ENPP4	ENPP4	8.06029e-11	1.8235	1362
3718	KRT18	KRT18	1.9193e-06	1.8198	3718
1576	RBP1	RBP1	4.13654e-10	1.81945	1576
2840	TMEM59L	TMEM59L	1.34272e-07	1.81455	2840
867	PDZRN4	PDZRN4	1.12107e-12	1.81155	867
2036	LOC283174	LOC283174	5.51706e-09	1.81085	2036
4528	PDLIM4	PDLIM4	1.23645e-05	1.80485	4528
4904	OPLAH	OPLAH	2.68101e-05	1.8045	4904
914	RPSAP52	RPSAP52	2.05341e-12	1.804	914
1050	C7orf58	C7orf58	6.74593e-12	1.8028	1050
117	TNFRSF19	TNFRSF19	7.23233e-21	1.7994	117
2997	GPR173	GPR173	2.35595e-07	1.79815	2997
398	SDC2	SDC2	5.21463e-16	1.7953	398
1290	TGFBI	TGFBI	4.56755e-11	1.7918	1290
1549	JPH1	JPH1	3.46391e-10	1.7896	1549
2031	HECW1	HECW1	5.41979e-09	1.7877	2031
302	CREB5	CREB5	6.17369e-17	1.78585	302
733	TSPAN11	TSPAN11	1.87568e-13	1.785	733
1845	GABRG2	GABRG2	1.92e-09	1.7847	1845
1951	F2RL2	F2RL2	3.51144e-09	1.78035	1951
2408	SLITRK5	SLITRK5	2.64695e-08	1.77595	2408
1691	RCOR2	RCOR2	7.76401e-10	1.77075	1691
2176	PLCXD3	PLCXD3	1.02291e-08	1.77035	2176
1029	KIF5A	KIF5A	5.58832e-12	1.7695	1029
532	ADAMTS20	ADAMTS20	8.6029e-15	1.76905	532
741	COL9A2	COL9A2	2.24883e-13	1.76495	741
940	ANGPTL1	ANGPTL1	2.49114e-12	1.75885	940
89	ANKH	ANKH	4.72283e-22	1.75225	89
1285	ASAM	ASAM	4.31169e-11	1.75035	1285
2432	XKR5	XKR5	3.03e-08	1.7454	2432
4007	C6orf138	C6orf138	3.78582e-06	1.7438	4007
4861	PCDHA11	PCDHA11	2.46444e-05	1.7437	4861
1119	INHBA	INHBA	1.25912e-11	1.743	1119
453	WIF1	WIF1	1.9589e-15	1.74265	453
742	TMC7	TMC7	2.2738e-13	1.74145	742
3637	SEC14L4	SEC14L4	1.50088e-06	1.7413	3637
301	TRHDE	TRHDE	6.07274e-17	1.73995	301
815	STEAP2	STEAP2	6.80418e-13	1.7361	815
1565	ODZ1	ODZ1	3.85511e-10	1.73455	1565
1315	PCDHB3	PCDHB3	6.02062e-11	1.73225	1315
4706	ARHGEF16	ARHGEF16	1.75746e-05	1.73135	4706
1126	LYVE1	LYVE1	1.37555e-11	1.73035	1126
1063	DKK3	DKK3	7.74955e-12	1.7277	1063
358	PCDHB12	PCDHB12	2.27269e-16	1.72495	358
2668	WNK4	WNK4	7.42463e-08	1.72255	2668
831	SLC22A17	SLC22A17	8.37688e-13	1.71895	831
444	LOC728819	LOC728819	1.33606e-15	1.7179	444
765	EMILIN1	EMILIN1	3.30433e-13	1.7149	765
964	PPP2R2B	PPP2R2B	3.08685e-12	1.7128	964
81	C9orf110	C9orf110	3.51851e-22	1.70865	81
894	PCDHB7	PCDHB7	1.56481e-12	1.70635	894
110	HSPC072	HSPC072	3.33184e-21	1.7023	110
675	GABRB2	GABRB2	8.86712e-14	1.702	675
50	CCDC46	CCDC46	4.62153e-24	1.6982	50
2462	ULBP3	ULBP3	3.30431e-08	1.69765	2462
451	SCML2	SCML2	1.88827e-15	1.6972	451
2718	PRG4	PRG4	8.76034e-08	1.69705	2718
636	PLN	PLN	4.96854e-14	1.6963	636
2053	LRRN3	LRRN3	5.8518e-09	1.694	2053
2605	EPHX4	EPHX4	5.85977e-08	1.6915	2605
754	ANGPT2	ANGPT2	2.84753e-13	1.6912	754
123	KIAA1377	KIAA1377	1.2622e-20	1.69075	123
830	FAM131B	FAM131B	8.13688e-13	1.6865	830
1111	ACAN	ACAN	1.16344e-11	1.68385	1111
210	CADM4	CADM4	2.06657e-18	1.6824	210
4853	KLHL14	KLHL14	2.41871e-05	1.6816	4853
798	TBX3	TBX3	5.37461e-13	1.6809	798
1184	PLCH1	PLCH1	2.05368e-11	1.6779	1184
1140	TMEM22	TMEM22	1.55434e-11	1.6698	1140
1730	STK33	STK33	9.85434e-10	1.66815	1730
775	CNTN6	CNTN6	3.74589e-13	1.66785	775
2800	B4GALNT1	B4GALNT1	1.17285e-07	1.6642	2800
2621	LPL	LPL	6.37963e-08	1.663	2621
482	HOXD11	HOXD11	3.26959e-15	1.662	482
3106	HRASLS5	HRASLS5	3.46945e-07	1.65755	3106
1178	PDGFD	PDGFD	2.01772e-11	1.657	1178
1224	COL12A1	COL12A1	2.80686e-11	1.65345	1224
5382	SFRP4	SFRP4	6.76248e-05	1.65085	5382
91	NID1	NID1	6.58731e-22	1.64795	91
3066	ARHGAP20	ARHGAP20	2.99984e-07	1.6438	3066
825	SLC38A11	SLC38A11	7.87781e-13	1.643	825
550	CADM1	CADM1	1.27735e-14	1.6422	550
2151	C3orf50	C3orf50	9.19087e-09	1.6412	2151
2057	GAS2	GAS2	5.92918e-09	1.63865	2057
198	CPE	CPE	1.16078e-18	1.63645	198
1253	PDK4	PDK4	3.38729e-11	1.6356	1253
317	KLHL23	KLHL23	8.46955e-17	1.63365	317
913	PHLDB2	PHLDB2	2.0526e-12	1.63235	913
3763	AREG	AREG	2.15075e-06	1.63	3763
2495	RASL10B	RASL10B	3.69325e-08	1.62875	2495
2939	FAM184A	FAM184A	1.90298e-07	1.62645	2939
2047	PLA2R1	PLA2R1	5.6966e-09	1.6242	2047
1256	PCDHB9	PCDHB9	3.46581e-11	1.62005	1256
1861	C4orf19	C4orf19	2.14807e-09	1.6193	1861
1850	SLC30A8	SLC30A8	1.96761e-09	1.6154	1850
4065	PCDHA6	PCDHA6	4.47251e-06	1.61485	4065
1380	PRKG1	PRKG1	9.28272e-11	1.6142	1380
811	CAMK2B	CAMK2B	6.51305e-13	1.6121	811
703	ACCN4	ACCN4	1.37893e-13	1.6074	703
499	SLIT2	SLIT2	4.75457e-15	1.60675	499
548	KIAA1383	KIAA1383	1.17811e-14	1.6061	548
4296	TPD52L1	TPD52L1	7.83e-06	1.60515	4296
2929	NOX4	NOX4	1.82535e-07	1.6017	2929
1229	PDE1A	PDE1A	2.9493e-11	1.5994	1229
2147	PCYT1B	PCYT1B	9.08717e-09	1.59895	2147
396	JAM3	JAM3	4.96263e-16	1.59875	396
329	PCDHB18	PCDHB18	1.17317e-16	1.5953	329
1490	FAM84B	FAM84B	2.14817e-10	1.5904	1490
40	DOCK4	DOCK4	1.78758e-24	1.5898	40
2931	ARNTL2	ARNTL2	1.84474e-07	1.5874	2931
284	LOX	LOX	3.3811e-17	1.58665	284
1540	FOXA3	FOXA3	3.26395e-10	1.5866	1540
241	FAM171B	FAM171B	6.84086e-18	1.5858	241
226	HOXA2	HOXA2	3.89647e-18	1.585	226
3795	LEPREL1	LEPREL1	2.35877e-06	1.58455	3795
388	SNX22	SNX22	4.1974e-16	1.58385	388
817	MAP1B	MAP1B	7.065e-13	1.5808	817
5168	SHISA2	SHISA2	4.57226e-05	1.58045	5168
67	ITGA1	ITGA1	6.91989e-23	1.5792	67
1006	DKFZp686O24166	DKFZp686O24166	4.81873e-12	1.57905	1006
546	C3orf70	C3orf70	1.11881e-14	1.57565	546
635	C5orf13	C5orf13	4.91358e-14	1.57375	635
1812	ABCA9	ABCA9	1.54799e-09	1.5728	1812
5253	PCDHAC2	PCDHAC2	5.43974e-05	1.571	5253
3416	LIMCH1	LIMCH1	8.52776e-07	1.56935	3416
265	RGS5	RGS5	2.1404e-17	1.56865	265
1036	ZNF391	ZNF391	5.786e-12	1.56755	1036
850	COLEC12	COLEC12	1.02837e-12	1.5638	850
641	ROR1	ROR1	5.88843e-14	1.5627	641
575	BEND6	BEND6	1.88563e-14	1.562	575
2911	LONRF2	LONRF2	1.74445e-07	1.56145	2911
525	KCNA4	KCNA4	7.713e-15	1.5602	525
2958	NIPAL1	NIPAL1	2.02406e-07	1.55945	2958
65	WWTR1	WWTR1	5.41245e-23	1.5593	65
393	RGAG4	RGAG4	4.71862e-16	1.55885	393
619	MEX3A	MEX3A	3.53895e-14	1.5557	619
1205	PCDHB16	PCDHB16	2.48016e-11	1.5547	1205
236	PCDHB19P	PCDHB19P	5.33536e-18	1.5542	236
415	PCNXL2	PCNXL2	7.34432e-16	1.5514	415
2509	SERTAD4	SERTAD4	3.78129e-08	1.5503	2509
1011	ADAMTS4	ADAMTS4	5.03945e-12	1.548	1011
3097	NT5E	NT5E	3.33265e-07	1.5467	3097
184	SLC5A3	SLC5A3	5.52044e-19	1.54515	184
2340	GPR81	GPR81	2.01043e-08	1.5406	2340
5283	RBM20	RBM20	5.73831e-05	1.54035	5283
3785	CDO1	CDO1	2.29527e-06	1.53995	3785
2343	C4orf39	C4orf39	2.06318e-08	1.53655	2343
644	THSD7A	THSD7A	6.01113e-14	1.5362	644
580	KCNT2	KCNT2	2.03476e-14	1.5342	580
999	C5orf58	C5orf58	4.34094e-12	1.53235	999
2751	LIF	LIF	9.71435e-08	1.5307	2751
832	SFRS13B	SFRS13B	8.49421e-13	1.53055	832
2359	NGFR	NGFR	2.2207e-08	1.52745	2359
496	ARSJ	ARSJ	4.57658e-15	1.52545	496
2104	CHL1	CHL1	7.33897e-09	1.5249	2104
188	ADAMTS5	ADAMTS5	7.1731e-19	1.5248	188
160	TEKT2	TEKT2	1.44821e-19	1.52475	160
3662	ABCA13	ABCA13	1.64984e-06	1.5235	3662
3113	EFCAB4B	EFCAB4B	3.54998e-07	1.5212	3113
1342	OSBP2	OSBP2	6.98743e-11	1.51955	1342
3707	MOSC1	MOSC1	1.88552e-06	1.5194	3707
4244	TNNI1	TNNI1	6.92176e-06	1.5178	4244
1998	TIMP4	TIMP4	4.5222e-09	1.51735	1998
2934	SYT17	SYT17	1.86015e-07	1.5154	2934
1915	SHC3	SHC3	2.86779e-09	1.512	1915
5396	ZNF415	ZNF415	6.926e-05	1.511	5396
1027	PXDN	PXDN	5.54344e-12	1.50675	1027
1013	MRO	MRO	5.11836e-12	1.50535	1013
338	EFEMP2	EFEMP2	1.4622e-16	1.50515	338
2	AFAP1	AFAP1	5.35273e-33	1.50155	2
3280	PTPRN	PTPRN	5.88739e-07	1.50045	3280
1191	NDRG1	NDRG1	2.14873e-11	1.4982	1191
3452	DLX6AS	DLX6AS	9.27127e-07	1.4979	3452
561	MRC2	MRC2	1.50887e-14	1.4976	561
582	HOXA6	HOXA6	2.0727e-14	1.49605	582
943	MACROD2	MACROD2	2.6555e-12	1.4956	943
572	SIX4	SIX4	1.84395e-14	1.4949	572
2551	PEX5L	PEX5L	4.67083e-08	1.49465	2551
1440	PCDHB15	PCDHB15	1.60657e-10	1.494	1440
1434	XYLT1	XYLT1	1.50307e-10	1.49385	1434
3529	RAP1GAP2	RAP1GAP2	1.17381e-06	1.4928	3529
4357	GREB1L	GREB1L	9.04089e-06	1.4911	4357
520	P2RY1	P2RY1	6.89674e-15	1.49045	520
4382	SH2D4A	SH2D4A	9.40329e-06	1.48805	4382
880	FNDC4	FNDC4	1.26974e-12	1.48655	880
3312	NUDT11	NUDT11	6.49933e-07	1.48635	3312
2793	DIO2	DIO2	1.1418e-07	1.48535	2793
45	LAMA4	LAMA4	2.60374e-24	1.4843	45
842	SCHIP1	SCHIP1	9.4038e-13	1.48165	842
1122	DCHS2	DCHS2	1.28681e-11	1.4804	1122
1718	MDK	MDK	8.94156e-10	1.48005	1718
3826	SPON1	SPON1	2.45344e-06	1.47815	3826
692	GABRR1	GABRR1	1.13058e-13	1.4757	692
797	EBF2	EBF2	5.30369e-13	1.47555	797
3073	PCOLCE2	PCOLCE2	3.061e-07	1.47295	3073
910	ADAMTS6	ADAMTS6	2.02066e-12	1.4729	910
3680	LOC285735	LOC285735	1.77067e-06	1.4729	3680
1323	KCNK5	KCNK5	6.21691e-11	1.4723	1323
1807	STEAP3	STEAP3	1.52451e-09	1.472	1807
4247	MAGEA11	MAGEA11	6.9558e-06	1.47135	4247
1085	HOXA10	HOXA10	9.97505e-12	1.4707	1085
3058	BBOX1	BBOX1	2.89105e-07	1.4705	3058
200	SCN7A	SCN7A	1.23372e-18	1.46995	200
2316	GPR126	GPR126	1.83012e-08	1.46745	2316
1918	LPHN3	LPHN3	2.88749e-09	1.46715	1918
4878	TRPM8	TRPM8	2.5766e-05	1.46565	4878
1059	ID4	ID4	7.52746e-12	1.4639	1059
4370	MT1M	MT1M	9.19348e-06	1.46145	4370
1509	PALM2	PALM2	2.64045e-10	1.4558	1509
403	SPRED3	SPRED3	5.74597e-16	1.4542	403
433	SYTL4	SYTL4	1.07073e-15	1.45235	433
4910	CPA3	CPA3	2.70988e-05	1.45135	4910
28	RIN2	RIN2	1.52142e-25	1.4509	28
1782	BMP2	BMP2	1.34116e-09	1.45045	1782
1322	PABPC4L	PABPC4L	6.19183e-11	1.45025	1322
75	PRICKLE2	PRICKLE2	2.35246e-22	1.4479	75
1345	SAMD14	SAMD14	7.18742e-11	1.44765	1345
524	FEZ1	FEZ1	7.453e-15	1.4446	524
3824	RELN	RELN	2.44969e-06	1.44425	3824
983	HEY2	HEY2	3.79819e-12	1.44415	983
2539	ELOVL4	ELOVL4	4.35213e-08	1.4428	2539
59	LOC338758	LOC338758	2.15629e-23	1.4423	59
1173	PRTFDC1	PRTFDC1	1.9472e-11	1.44005	1173
3303	ARC	ARC	6.30972e-07	1.43935	3303
1255	GLIS3	GLIS3	3.42978e-11	1.4392	1255
297	STK32B	STK32B	5.60938e-17	1.43845	297
818	HOXB2	HOXB2	7.065e-13	1.4384	818
2731	ATP1A2	ATP1A2	9.12941e-08	1.4369	2731
1114	NTN4	NTN4	1.17711e-11	1.4368	1114
3450	MAOA	MAOA	9.2516e-07	1.4334	3450
901	PVRL3	PVRL3	1.70844e-12	1.43315	901
511	B4GALT6	B4GALT6	5.66897e-15	1.4302	511
234	PSD3	PSD3	4.97423e-18	1.4293	234
1778	F5	F5	1.32347e-09	1.42885	1778
2873	FLRT2	FLRT2	1.4619e-07	1.4284	2873
534	FSCN1	FSCN1	8.69819e-15	1.4242	534
1480	ZP1	ZP1	2.07652e-10	1.4241	1480
3043	RGMA	RGMA	2.79158e-07	1.42165	3043
197	SPRY1	SPRY1	1.05318e-18	1.42075	197
667	CSMD3	CSMD3	8.2813e-14	1.41955	667
4790	OSR1	OSR1	2.20943e-05	1.41745	4790
975	HOXC10	HOXC10	3.39397e-12	1.4104	975
41	DGKB	DGKB	1.78758e-24	1.4097	41
1061	KCND2	KCND2	7.54767e-12	1.4078	1061
2323	HSPA7	HSPA7	1.85122e-08	1.40775	2323
1427	MAGI1	MAGI1	1.42642e-10	1.4059	1427
1368	TGFA	TGFA	8.38725e-11	1.40415	1368
3211	IBSP	IBSP	4.81669e-07	1.4041	3211
801	EFNA5	EFNA5	5.561e-13	1.40365	801
31	PRKCA	PRKCA	3.34352e-25	1.40235	31
431	PCDH18	PCDH18	1.04001e-15	1.40235	431
3582	NLRP11	NLRP11	1.36029e-06	1.4013	3582
1872	MEST	MEST	2.34112e-09	1.40075	1872
1449	TMSB15B	TMSB15B	1.7274e-10	1.3987	1449
2063	NTM	NTM	6.09116e-09	1.3987	2063
1686	ZDBF2	ZDBF2	7.54587e-10	1.39655	1686
1402	SCN2A	SCN2A	1.14163e-10	1.3965	1402
686	PLAC1	PLAC1	1.04879e-13	1.39525	686
3903	CLCN4	CLCN4	2.92579e-06	1.3943	3903
3511	LOC441666	LOC441666	1.10448e-06	1.39295	3511
327	PCDHB14	PCDHB14	1.10887e-16	1.3915	327
1709	POU5F1B	POU5F1B	8.46975e-10	1.3912	1709
4048	SPEG	SPEG	4.27951e-06	1.3892	4048
1143	CSGALNACT1	CSGALNACT1	1.56362e-11	1.38795	1143
253	LOC220930	LOC220930	1.12349e-17	1.3876	253
1142	DNM1	DNM1	1.56052e-11	1.3873	1142
5104	MOXD1	MOXD1	3.94022e-05	1.38655	5104
1877	IRAK3	IRAK3	2.42594e-09	1.38635	1877
1693	TMEM229A	TMEM229A	7.82746e-10	1.3858	1693
1204	RASSF9	RASSF9	2.46313e-11	1.38305	1204
1051	KALRN	KALRN	6.75926e-12	1.38155	1051
3295	EMILIN3	EMILIN3	6.16033e-07	1.37955	3295
1404	LOC149134	LOC149134	1.14596e-10	1.37765	1404
2919	MYT1	MYT1	1.78203e-07	1.37655	2919
921	MLLT11	MLLT11	2.16592e-12	1.3754	921
978	RAB3IP	RAB3IP	3.45406e-12	1.37515	978
1701	OPCML	OPCML	8.17167e-10	1.3746	1701
311	ZNF157	ZNF157	7.48077e-17	1.3738	311
695	ITGA2	ITGA2	1.23544e-13	1.3734	695
846	PAK3	PAK3	1.00133e-12	1.3728	846
2594	PODNL1	PODNL1	5.53947e-08	1.37265	2594
3315	CNIH3	CNIH3	6.53579e-07	1.37205	3315
3820	REG3G	REG3G	2.44328e-06	1.37135	3820
785	PCDH17	PCDH17	4.55436e-13	1.37075	785
2920	MGC42105	MGC42105	1.78268e-07	1.36975	2920
5524	CYTL1	CYTL1	8.70979e-05	1.3697	5524
309	LOC286467	LOC286467	6.70454e-17	1.3689	309
1109	GABRA2	GABRA2	1.15931e-11	1.36345	1109
985	PCDH19	PCDH19	3.82415e-12	1.3629	985
2804	LRFN5	LRFN5	1.1811e-07	1.36145	2804
2990	PROX1	PROX1	2.3252e-07	1.35985	2990
776	EHD3	EHD3	3.81009e-13	1.35835	776
3081	XK	XK	3.17545e-07	1.3574	3081
1254	ZNF695	ZNF695	3.39005e-11	1.35695	1254
5589	NUDT10	NUDT10	9.71186e-05	1.35355	5589
2878	C2orf40	C2orf40	1.48941e-07	1.3532	2878
409	CMTM8	CMTM8	6.37437e-16	1.35255	409
1401	ADAMTS7	ADAMTS7	1.12669e-10	1.3515	1401
1166	SATB1	SATB1	1.92573e-11	1.34925	1166
2653	SLC1A1	SLC1A1	7.07899e-08	1.3483	2653
3508	DPY19L2	DPY19L2	1.10163e-06	1.3472	3508
3982	MOG	MOG	3.51893e-06	1.3468	3982
822	SERPINE2	SERPINE2	7.25609e-13	1.3452	822
854	ADAM12	ADAM12	1.06838e-12	1.3439	854
1192	TSPAN13	TSPAN13	2.15303e-11	1.34385	1192
1048	ABCC9	ABCC9	6.45158e-12	1.33565	1048
3352	ELOVL2	ELOVL2	7.16701e-07	1.3352	3352
3046	RNF180	RNF180	2.8137e-07	1.3347	3046
1410	VWA2	VWA2	1.18171e-10	1.3337	1410
4836	SCRN1	SCRN1	2.37849e-05	1.3333	4836
1236	C10orf72	C10orf72	3.04228e-11	1.3326	1236
1756	GPLD1	GPLD1	1.20362e-09	1.3326	1756
4660	NLGN4X	NLGN4X	1.59043e-05	1.33255	4660
3738	MYOZ2	MYOZ2	2.04246e-06	1.3311	3738
752	ANKRD20A3	ANKRD20A3	2.71582e-13	1.3304	752
2078	PLA2G5	PLA2G5	6.59692e-09	1.32705	2078
5294	RYR2	RYR2	5.82932e-05	1.327	5294
2203	GPD1	GPD1	1.13825e-08	1.3267	2203
4122	PTGIS	PTGIS	5.16343e-06	1.3261	4122
166	LARP6	LARP6	2.30492e-19	1.32305	166
37	ZFP37	ZFP37	1.1253e-24	1.3222	37
2712	APCDD1L	APCDD1L	8.55563e-08	1.322	2712
1151	PLAGL1	PLAGL1	1.69169e-11	1.3211	1151
17	DIXDC1	DIXDC1	8.43797e-27	1.3205	17
231	DPYSL3	DPYSL3	4.61787e-18	1.3192	231
513	HECW2	HECW2	5.79741e-15	1.3191	513
1925	NSUN7	NSUN7	3.05818e-09	1.3184	1925
2591	P4HA3	P4HA3	5.52004e-08	1.31755	2591
2526	COL13A1	COL13A1	4.16353e-08	1.3138	2526
1225	STARD4	STARD4	2.84444e-11	1.3115	1225
446	SLC26A2	SLC26A2	1.39796e-15	1.3105	446
3158	EMID1	EMID1	4.03655e-07	1.3102	3158
1	ATP2B1	ATP2B1	4.90807e-33	1.31015	1
4540	CNTNAP3	CNTNAP3	1.29644e-05	1.31015	4540
1808	KLHL4	KLHL4	1.52934e-09	1.3099	1808
3359	ATP10B	ATP10B	7.276e-07	1.30975	3359
4278	IGF2BP1	IGF2BP1	7.58442e-06	1.30975	4278
68	LRRC49	LRRC49	6.91989e-23	1.3091	68
3457	GNGT1	GNGT1	9.34179e-07	1.3073	3457
419	DCHS1	DCHS1	7.62786e-16	1.30405	419
1088	SLC22A4	SLC22A4	1.00815e-11	1.3017	1088
4027	C3orf15	C3orf15	4.06602e-06	1.30115	4027
2189	ZNF214	ZNF214	1.08495e-08	1.3003	2189
1018	PDGFRL	PDGFRL	5.24445e-12	1.2998	1018
1532	CSRNP3	CSRNP3	3.09433e-10	1.2991	1532
2497	B3GALNT1	B3GALNT1	3.71359e-08	1.2984	2497
3283	KIAA1199	KIAA1199	5.9351e-07	1.29775	3283
3133	IGSF9B	IGSF9B	3.75301e-07	1.29735	3133
2240	ADAM22	ADAM22	1.32482e-08	1.2973	2240
306	C9orf109	C9orf109	6.37788e-17	1.29685	306
1681	C5orf62	C5orf62	7.39163e-10	1.29565	1681
4218	DCX	DCX	6.50411e-06	1.29505	4218
649	RFTN2	RFTN2	6.51804e-14	1.29455	649
1866	FAM20A	FAM20A	2.24316e-09	1.29425	1866
839	SALL2	SALL2	9.33519e-13	1.29385	839
76	FZD1	FZD1	2.37891e-22	1.2894	76
990	RND3	RND3	3.87244e-12	1.28895	990
1329	HGF	HGF	6.69384e-11	1.2873	1329
1441	CRISPLD1	CRISPLD1	1.63187e-10	1.28675	1441
2193	LAYN	LAYN	1.08614e-08	1.2865	2193
966	FNDC5	FNDC5	3.18205e-12	1.2847	966
316	MAP1A	MAP1A	8.37931e-17	1.2846	316
859	LOC100271722	LOC100271722	1.10253e-12	1.2829	859
4721	HAPLN4	HAPLN4	1.80264e-05	1.282	4721
4946	UGT8	UGT8	2.89357e-05	1.2813	4946
758	C13orf18	C13orf18	2.85884e-13	1.27965	758
3272	PCDHA8	PCDHA8	5.78291e-07	1.27935	3272
3609	ZNF853	ZNF853	1.41976e-06	1.27835	3609
88	ETV1	ETV1	4.68101e-22	1.2748	88
1550	COL1A2	COL1A2	3.47103e-10	1.27425	1550
3198	DPY19L2P4	DPY19L2P4	4.60262e-07	1.27325	3198
545	AKAP12	AKAP12	1.10996e-14	1.27155	545
2469	TNN	TNN	3.42497e-08	1.27095	2469
639	HTR2A	HTR2A	5.58927e-14	1.26745	639
604	OXTR	OXTR	2.5994e-14	1.26625	604
2003	SSPO	SSPO	4.76344e-09	1.2662	2003
4052	MT3	MT3	4.32537e-06	1.265	4052
104	KHDRBS3	KHDRBS3	2.31888e-21	1.2646	104
872	TRPC1	TRPC1	1.15215e-12	1.2643	872
87	SPRY2	SPRY2	4.60271e-22	1.2642	87
3977	FAM189A1	FAM189A1	3.46923e-06	1.26165	3977
3809	NOVA1	NOVA1	2.41294e-06	1.26095	3809
584	TRPS1	TRPS1	2.08515e-14	1.26035	584
3542	FLNC	FLNC	1.21766e-06	1.2591	3542
2044	OLFM3	OLFM3	5.67677e-09	1.259	2044
1486	C11orf70	C11orf70	2.09703e-10	1.25675	1486
2129	ZNF860	ZNF860	8.42762e-09	1.25655	2129
141	TUSC3	TUSC3	4.98563e-20	1.25465	141
759	LMO7	LMO7	2.98099e-13	1.25415	759
2753	GABRQ	GABRQ	9.72022e-08	1.25255	2753
3556	FAM43B	FAM43B	1.25926e-06	1.25245	3556
291	GPX7	GPX7	4.30257e-17	1.25165	291
120	PGAP1	PGAP1	9.65447e-21	1.2516	120
780	MYH15	MYH15	4.20414e-13	1.2513	780
3777	HYDIN	HYDIN	2.2605e-06	1.25085	3777
455	DYNLT3	DYNLT3	2.03488e-15	1.2499	455
812	DDAH1	DDAH1	6.64512e-13	1.24425	812
3901	ZIC1	ZIC1	2.9161e-06	1.24245	3901
1212	FGFR1	FGFR1	2.53157e-11	1.24205	1212
2684	KCNA6	KCNA6	7.88546e-08	1.2415	2684
1046	TMTC2	TMTC2	6.31514e-12	1.2396	1046
979	NFE2L3	NFE2L3	3.48116e-12	1.23935	979
770	PAM	PAM	3.67825e-13	1.23785	770
2613	GALNT13	GALNT13	6.18896e-08	1.2373	2613
724	CLEC18B	CLEC18B	1.68491e-13	1.23675	724
729	GEM	GEM	1.81695e-13	1.23675	729
4268	CAPN6	CAPN6	7.40493e-06	1.2367	4268
1231	HEYL	HEYL	2.96969e-11	1.23555	1231
274	AQP7P3	AQP7P3	2.49928e-17	1.2341	274
1643	C13orf33	C13orf33	6.07889e-10	1.2331	1643
1885	ZNF385B	ZNF385B	2.57445e-09	1.2327	1885
1654	TSHZ2	TSHZ2	6.43278e-10	1.23145	1654
2448	UNC5C	UNC5C	3.20175e-08	1.23105	2448
116	LAMB1	LAMB1	6.90908e-21	1.23085	116
5556	PKIA	PKIA	9.04502e-05	1.22895	5556
1269	SLC5A12	SLC5A12	3.83141e-11	1.2287	1269
3466	RCAN2	RCAN2	9.55077e-07	1.22805	3466
3475	RASGEF1C	RASGEF1C	9.87291e-07	1.22805	3475
1895	ADAMTS12	ADAMTS12	2.6673e-09	1.22745	1895
2520	DPYD	DPYD	4.07621e-08	1.227	2520
2326	CSPG5	CSPG5	1.89854e-08	1.22585	2326
665	SNTB1	SNTB1	8.13766e-14	1.22565	665
3293	MATN3	MATN3	6.12531e-07	1.2253	3293
4586	TREM1	TREM1	1.39862e-05	1.22525	4586
4180	H19	H19	5.94461e-06	1.2248	4180
2790	SLC38A3	SLC38A3	1.1296e-07	1.22465	2790
862	FBN1	FBN1	1.11536e-12	1.2237	862
5319	AZGP1	AZGP1	6.16239e-05	1.2237	5319
1371	PKDCC	PKDCC	8.53204e-11	1.2231	1371
2579	ECM2	ECM2	5.31716e-08	1.2227	2579
516	FAM46A	FAM46A	6.29854e-15	1.22175	516
2550	MEG3	MEG3	4.66941e-08	1.2211	2550
599	NANOS3	NANOS3	2.45937e-14	1.22055	599
2864	ITPKA	ITPKA	1.43637e-07	1.2203	2864
1514	PCDHB4	PCDHB4	2.7254e-10	1.22025	1514
2799	HOXC12	HOXC12	1.17127e-07	1.22015	2799
986	SLC4A3	SLC4A3	3.83882e-12	1.2197	986
1754	SGEF	SGEF	1.19702e-09	1.2192	1754
1742	GLI2	GLI2	1.06118e-09	1.21855	1742
2446	CCDC144B	CCDC144B	3.17596e-08	1.2185	2446
3210	SLC26A7	SLC26A7	4.814e-07	1.2182	3210
3423	ANO1	ANO1	8.60163e-07	1.21755	3423
94	DLG4	DLG4	9.13332e-22	1.21685	94
4251	PTPRD	PTPRD	7.03434e-06	1.2159	4251
3262	C1orf130	C1orf130	5.5169e-07	1.21505	3262
953	MGAT4C	MGAT4C	2.74332e-12	1.21195	953
837	SOX5	SOX5	9.18944e-13	1.21185	837
751	FZD7	FZD7	2.66302e-13	1.211	751
487	C17orf57	C17orf57	3.72268e-15	1.2095	487
2569	PDIA2	PDIA2	4.94327e-08	1.20835	2569
318	LOC121838	LOC121838	8.70174e-17	1.2082	318
1064	EBF1	EBF1	7.76475e-12	1.20325	1064
2022	AVPR1A	AVPR1A	5.10311e-09	1.20235	2022
1408	CCDC89	CCDC89	1.16597e-10	1.2011	1408
4345	DGKI	DGKI	8.7737e-06	1.1988	4345
1375	ZDHHC15	ZDHHC15	8.7294e-11	1.19785	1375
1755	NXPH3	NXPH3	1.20256e-09	1.19765	1755
1137	STC1	STC1	1.52755e-11	1.197	1137
788	SLC10A4	SLC10A4	4.72857e-13	1.1967	788
539	PPAP2B	PPAP2B	9.72395e-15	1.19645	539
980	EDNRA	EDNRA	3.50846e-12	1.19465	980
2161	C13orf29	C13orf29	9.60715e-09	1.1935	2161
3618	MLXIPL	MLXIPL	1.43801e-06	1.19285	3618
4302	DMGDH	DMGDH	7.89279e-06	1.19255	4302
1932	FLJ42709	FLJ42709	3.17265e-09	1.19015	1932
4328	ZIC4	ZIC4	8.37409e-06	1.18685	4328
1585	PLEKHH2	PLEKHH2	4.56247e-10	1.1827	1585
2877	SDPR	SDPR	1.47985e-07	1.1807	2877
1698	LGI2	LGI2	8.00004e-10	1.1796	1698
745	CASP12	CASP12	2.31262e-13	1.1793	745
1150	PCDHGC5	PCDHGC5	1.69169e-11	1.17815	1150
3458	TPBG	TPBG	9.35151e-07	1.1754	3458
1369	C9orf50	C9orf50	8.389e-11	1.175	1369
2397	ITGA8	ITGA8	2.57834e-08	1.17475	2397
2870	C4orf6	C4orf6	1.44995e-07	1.17395	2870
3227	SEMA3C	SEMA3C	4.96853e-07	1.1736	3227
2389	FAM13C	FAM13C	2.5076e-08	1.17335	2389
4901	HOXA13	HOXA13	2.67263e-05	1.173	4901
1529	BCAT1	BCAT1	3.05331e-10	1.17185	1529
5492	CA12	CA12	8.24116e-05	1.1696	5492
158	AADAT	AADAT	1.22962e-19	1.16795	158
5252	FER1L4	FER1L4	5.41268e-05	1.1665	5252
2117	PYGO1	PYGO1	8.00881e-09	1.16635	2117
3367	TLX2	TLX2	7.36904e-07	1.16545	3367
427	PLOD2	PLOD2	9.43196e-16	1.1644	427
472	ZNF300	ZNF300	2.6749e-15	1.1641	472
1904	CDC42EP5	CDC42EP5	2.74388e-09	1.16315	1904
1672	ALS2CR11	ALS2CR11	6.9166e-10	1.16145	1672
4900	LRRTM2	LRRTM2	2.667e-05	1.16135	4900
2247	SYNM	SYNM	1.37651e-08	1.16105	2247
1801	DNAH7	DNAH7	1.46305e-09	1.16005	1801
1245	CDH13	CDH13	3.20436e-11	1.159	1245
4548	ASB4	ASB4	1.30843e-05	1.15855	4548
2554	C4orf31	C4orf31	4.71797e-08	1.1569	2554
1627	PTHLH	PTHLH	5.58206e-10	1.1565	1627
973	S1PR3	S1PR3	3.3119e-12	1.1558	973
54	BACH1	BACH1	8.19682e-24	1.15555	54
2018	PCDHB13	PCDHB13	5.06236e-09	1.1552	2018
2119	CDH8	CDH8	8.04519e-09	1.15425	2119
3252	LRP4	LRP4	5.38983e-07	1.15365	3252
1000	GLIPR1	GLIPR1	4.34961e-12	1.1535	1000
387	C6orf204	C6orf204	4.13688e-16	1.1515	387
2155	LOC84856	LOC84856	9.4143e-09	1.1507	2155
563	ARRDC3	ARRDC3	1.5608e-14	1.1505	563
1321	PSD	PSD	6.19183e-11	1.1498	1321
4729	PHEX	PHEX	1.83263e-05	1.1497	4729
2482	MUM1L1	MUM1L1	3.54243e-08	1.1489	2482
3134	SYT12	SYT12	3.75828e-07	1.14875	3134
4054	GRB14	GRB14	4.35307e-06	1.1481	4054
136	AMOTL1	AMOTL1	2.57224e-20	1.1479	136
892	CTHRC1	CTHRC1	1.52666e-12	1.1478	892
968	STC2	STC2	3.20377e-12	1.1475	968
3978	KCNH2	KCNH2	3.48038e-06	1.1458	3978
1237	FGFRL1	FGFRL1	3.05699e-11	1.14515	1237
2794	GPC3	GPC3	1.1436e-07	1.14515	2794
3189	LGALS12	LGALS12	4.46858e-07	1.1446	3189
624	VEGFA	VEGFA	4.0657e-14	1.1423	624
2747	DHH	DHH	9.59827e-08	1.1422	2747
1131	TCF4	TCF4	1.41332e-11	1.14205	1131
4856	MYO5C	MYO5C	2.43118e-05	1.14065	4856
2603	ZNF595	ZNF595	5.78425e-08	1.1372	2603
5279	FHAD1	FHAD1	5.72111e-05	1.13345	5279
3041	ADORA1	ADORA1	2.76871e-07	1.1328	3041
1073	HOXA4	HOXA4	8.48869e-12	1.1319	1073
2948	FRMD3	FRMD3	1.96272e-07	1.1319	2948
492	GABRB1	GABRB1	4.39257e-15	1.13165	492
1523	RGPD5	RGPD5	2.99159e-10	1.1315	1523
3236	SH3RF3	SH3RF3	5.20883e-07	1.1311	3236
2762	ITPRIPL1	ITPRIPL1	1.00874e-07	1.1307	2762
1185	NHSL2	NHSL2	2.08713e-11	1.12695	1185
457	LOC100192378	LOC100192378	2.04487e-15	1.1266	457
746	LRP1B	LRP1B	2.46315e-13	1.1261	746
2126	ISLR2	ISLR2	8.3786e-09	1.1237	2126
432	ANKRD20B	ANKRD20B	1.04281e-15	1.12335	432
5498	FLRT1	FLRT1	8.30439e-05	1.1231	5498
903	LOC374491	LOC374491	1.74071e-12	1.12255	903
1547	USP53	USP53	3.43159e-10	1.12175	1547
1607	RUNX2	RUNX2	4.99053e-10	1.12145	1607
5453	SMAD9	SMAD9	7.657e-05	1.1195	5453
3300	ITGA4	ITGA4	6.20734e-07	1.1172	3300
1378	HS3ST1	HS3ST1	8.75009e-11	1.1169	1378
738	NRXN1	NRXN1	2.15706e-13	1.11665	738
4261	ACSM3	ACSM3	7.35322e-06	1.1166	4261
4739	TMEM158	TMEM158	1.89607e-05	1.1166	4739
2184	LAMA2	LAMA2	1.07685e-08	1.1139	2184
1456	CYBRD1	CYBRD1	1.84992e-10	1.11385	1456
1499	C6orf141	C6orf141	2.35862e-10	1.1127	1499
3503	SCD5	SCD5	1.08469e-06	1.1114	3503
3701	DENND2A	DENND2A	1.84932e-06	1.11075	3701
454	NBEA	NBEA	2.01903e-15	1.10995	454
2395	EMCN	EMCN	2.5498e-08	1.1098	2395
3561	FZD8	FZD8	1.2874e-06	1.10765	3561
3426	ZNF483	ZNF483	8.65995e-07	1.1068	3426
5181	TMEM200C	TMEM200C	4.77756e-05	1.1052	5181
1818	IGFBP6	IGFBP6	1.59543e-09	1.1047	1818
640	C8orf84	C8orf84	5.76828e-14	1.10285	640
344	PTPN13	PTPN13	1.63919e-16	1.10265	344
4196	TMEM25	TMEM25	6.18532e-06	1.1008	4196
2529	IL27RA	IL27RA	4.19796e-08	1.10075	2529
3773	TRPV4	TRPV4	2.24033e-06	1.0985	3773
2876	FAM19A2	FAM19A2	1.47255e-07	1.09735	2876
2153	HRH1	HRH1	9.40429e-09	1.09675	2153
2049	LOC285548	LOC285548	5.79417e-09	1.0961	2049
519	ZDHHC20	ZDHHC20	6.59985e-15	1.0955	519
941	DEPDC6	DEPDC6	2.50329e-12	1.09455	941
2210	DSCR6	DSCR6	1.19749e-08	1.0942	2210
3931	ME1	ME1	3.1265e-06	1.0942	3931
3149	ANKRD43	ANKRD43	3.91574e-07	1.09395	3149
2148	PREX2	PREX2	9.08717e-09	1.09365	2148
1197	TLE4	TLE4	2.29516e-11	1.09355	1197
4922	PRLR	PRLR	2.76109e-05	1.09355	4922
1420	CRIM1	CRIM1	1.31263e-10	1.09265	1420
3984	SCARA3	SCARA3	3.52646e-06	1.0923	3984
4437	SULT1A1	SULT1A1	1.06756e-05	1.091	4437
578	ADAMTS1	ADAMTS1	1.98801e-14	1.09075	578
4280	EBF3	EBF3	7.61865e-06	1.09055	4280
677	ARL10	ARL10	9.181e-14	1.08945	677
3641	FAM106A	FAM106A	1.50676e-06	1.0889	3641
315	STARD13	STARD13	8.11661e-17	1.0887	315
536	SEC14L2	SEC14L2	9.26365e-15	1.0884	536
3177	TIAM2	TIAM2	4.27551e-07	1.08755	3177
1656	NFIA	NFIA	6.63127e-10	1.0871	1656
3278	MGC16703	MGC16703	5.8802e-07	1.08545	3278
2410	RGS17	RGS17	2.69129e-08	1.0854	2410
2961	LIN7A	LIN7A	2.06006e-07	1.0854	2961
3687	TM7SF4	TM7SF4	1.79619e-06	1.08525	3687
883	PRDM5	PRDM5	1.30379e-12	1.08385	883
2015	CABYR	CABYR	5.032e-09	1.08315	2015
2559	BDKRB1	BDKRB1	4.76998e-08	1.08295	2559
2828	FAM180A	FAM180A	1.29113e-07	1.08295	2828
1156	TFPI	TFPI	1.78836e-11	1.0829	1156
730	HOMER1	HOMER1	1.83144e-13	1.07915	730
458	CHN1	CHN1	2.09725e-15	1.0789	458
4415	BICC1	BICC1	1.0203e-05	1.07615	4415
2319	MGC16121	MGC16121	1.84102e-08	1.07565	2319
1227	KIF7	KIF7	2.88018e-11	1.0752	1227
2261	FCGR2C	FCGR2C	1.48585e-08	1.0752	2261
2942	H2BFXP	H2BFXP	1.91799e-07	1.0752	2942
435	REP15	REP15	1.10982e-15	1.0747	435
571	ICA1L	ICA1L	1.74589e-14	1.0733	571
4057	INHA	INHA	4.3827e-06	1.073	4057
1271	ENPEP	ENPEP	3.87531e-11	1.0728	1271
4579	C14orf39	C14orf39	1.38136e-05	1.0728	4579
4912	KCNAB3	KCNAB3	2.7208e-05	1.07255	4912
2272	FAT3	FAT3	1.53531e-08	1.072	2272
4364	GRIP2	GRIP2	9.17837e-06	1.07165	4364
2487	SPEF2	SPEF2	3.57563e-08	1.0707	2487
4024	RTN1	RTN1	4.06043e-06	1.07035	4024
2827	FAM95B1	FAM95B1	1.29053e-07	1.07015	2827
3912	F13A1	F13A1	2.97382e-06	1.06955	3912
1388	RFX8	RFX8	1.02258e-10	1.0683	1388
1103	C5	C5	1.10953e-11	1.0674	1103
5354	NPY1R	NPY1R	6.48476e-05	1.0655	5354
2142	SPATA17	SPATA17	8.86516e-09	1.0642	2142
2736	IGSF1	IGSF1	9.24973e-08	1.06405	2736
760	SYT11	SYT11	3.02327e-13	1.06345	760
1270	RNF152	RNF152	3.85663e-11	1.06315	1270
2986	KCNQ1OT1	KCNQ1OT1	2.28197e-07	1.0629	2986
269	KDELC1	KDELC1	2.28122e-17	1.062	269
1147	NR4A2	NR4A2	1.6783e-11	1.06175	1147
2984	SCG2	SCG2	2.26824e-07	1.0614	2984
3465	TPTE2P1	TPTE2P1	9.54591e-07	1.0601	3465
3192	RCVRN	RCVRN	4.53076e-07	1.0595	3192
2128	FCGR2A	FCGR2A	8.41611e-09	1.05925	2128
2609	SERPINE1	SERPINE1	6.00438e-08	1.059	2609
2043	C2orf66	C2orf66	5.67677e-09	1.05875	2043
823	EGFLAM	EGFLAM	7.79426e-13	1.05715	823
1784	LOC84740	LOC84740	1.3669e-09	1.05545	1784
1609	FOXC1	FOXC1	5.07764e-10	1.05495	1609
272	CDK6	CDK6	2.49231e-17	1.0549	272
3201	ZNF354C	ZNF354C	4.61067e-07	1.0543	3201
4116	FAM171A1	FAM171A1	5.04882e-06	1.0541	4116
2066	ATP1B1	ATP1B1	6.17386e-09	1.05285	2066
459	AHR	AHR	2.13504e-15	1.05235	459
3332	MAP2	MAP2	6.84534e-07	1.0509	3332
3069	PGM2L1	PGM2L1	3.01022e-07	1.05	3069
965	AMIGO1	AMIGO1	3.09278e-12	1.0499	965
1001	CDR2L	CDR2L	4.50086e-12	1.048	1001
700	DAB1	DAB1	1.308e-13	1.04775	700
3337	LOC441046	LOC441046	6.94024e-07	1.0472	3337
3486	SLFN11	SLFN11	1.02939e-06	1.0463	3486
3427	HAND2	HAND2	8.69727e-07	1.04415	3427
4989	FMOD	FMOD	3.11073e-05	1.044	4989
5344	HOXC11	HOXC11	6.39314e-05	1.0422	5344
2745	SULF1	SULF1	9.5618e-08	1.04215	2745
2906	CABP4	CABP4	1.70411e-07	1.0418	2906
5126	CLEC1A	CLEC1A	4.14351e-05	1.0414	5126
1882	SNORD116-4	SNORD116-4	2.53252e-09	1.03885	1882
3878	F2R	F2R	2.77627e-06	1.0388	3878
720	ANTXR2	ANTXR2	1.63454e-13	1.03845	720
2754	WNT16	WNT16	9.74855e-08	1.03755	2754
1983	FAP	FAP	4.07994e-09	1.03625	1983
2783	NKX3-2	NKX3-2	1.0921e-07	1.036	2783
1680	GATM	GATM	7.29959e-10	1.03595	1680
1706	SIX1	SIX1	8.41263e-10	1.0358	1706
512	RASL12	RASL12	5.75174e-15	1.0356	512
5053	EML1	EML1	3.4788e-05	1.03175	5053
3727	PMEPA1	PMEPA1	1.98682e-06	1.0312	3727
613	HOXA5	HOXA5	3.03076e-14	1.03055	613
3417	LUZP2	LUZP2	8.5522e-07	1.03005	3417
3402	PAPPA	PAPPA	8.08276e-07	1.0292	3402
3074	SCN3A	SCN3A	3.07112e-07	1.02665	3074
1279	FBXL13	FBXL13	4.1528e-11	1.02625	1279
569	FAM92A1	FAM92A1	1.65295e-14	1.02255	569
783	MAGEA5	MAGEA5	4.46993e-13	1.02235	783
2396	MYCBPAP	MYCBPAP	2.57399e-08	1.022	2396
3413	NAALADL2	NAALADL2	8.37275e-07	1.0217	3413
4828	PCDHA7	PCDHA7	2.3534e-05	1.02115	4828
3660	HAPLN2	HAPLN2	1.64938e-06	1.02035	3660
2179	RHOU	RHOU	1.05577e-08	1.0185	2179
1760	LOXL2	LOXL2	1.21165e-09	1.01835	1760
3241	CCDC74B	CCDC74B	5.25735e-07	1.0161	3241
1058	THSD7B	THSD7B	7.50173e-12	1.01605	1058
4777	BMP8B	BMP8B	2.10466e-05	1.0155	4777
2899	CBLN4	CBLN4	1.614e-07	1.01535	2899
4067	FAM169A	FAM169A	4.4852e-06	1.01485	4067
1586	ARHGAP29	ARHGAP29	4.61761e-10	1.0129	1586
1953	MERTK	MERTK	3.54345e-09	1.0122	1953
1579	DIRC3	DIRC3	4.18626e-10	1.01085	1579
1475	NID2	NID2	2.03366e-10	1.0102	1475
3677	CD36	CD36	1.76038e-06	1.00855	3677
4224	C1orf175	C1orf175	6.58272e-06	1.0064	4224
4463	IL11	IL11	1.12772e-05	1.0063	4463
4552	ARMCX2	ARMCX2	1.31771e-05	1.0056	4552
2077	LTBP1	LTBP1	6.56742e-09	1.0054	2077
951	PTPRG	PTPRG	2.73937e-12	1.00475	951
2282	SLC2A10	SLC2A10	1.59488e-08	1.00455	2282
1094	FBLIM1	FBLIM1	1.04298e-11	1.00395	1094
462	MAML2	MAML2	2.31617e-15	1.00355	462
3304	C7orf46	C7orf46	6.32143e-07	1.00335	3304
4978	PCDHGB1	PCDHGB1	3.0834e-05	1.0024	4978
590	CD302	CD302	2.22981e-14	1.00045	590
2107	CXCR7	CXCR7	7.51216e-09	1.0003	2107
4170	BAGE	BAGE	5.75158e-06	0.9984	4170
2733	LOC285419	LOC285419	9.14391e-08	0.99665	2733
505	NRP1	NRP1	5.19688e-15	0.9966	505
2413	NFE2	NFE2	2.81767e-08	0.9962	2413
203	FLT1	FLT1	1.35385e-18	0.99385	203
2638	FBN2	FBN2	6.68674e-08	0.99305	2638
2225	COL5A2	COL5A2	1.26719e-08	0.9925	2225
5082	ZNF486	ZNF486	3.65349e-05	0.9918	5082
3365	ZFPM2	ZFPM2	7.35503e-07	0.9889	3365
5225	PCDHGA2	PCDHGA2	5.09022e-05	0.9886	5225
2149	KIAA1107	KIAA1107	9.12908e-09	0.9879	2149
959	ARHGEF6	ARHGEF6	2.86507e-12	0.987	959
2076	ARHGAP22	ARHGAP22	6.5543e-09	0.9864	2076
858	LOC283392	LOC283392	1.08175e-12	0.9862	858
130	GOLIM4	GOLIM4	1.89842e-20	0.98555	130
1331	TTC25	TTC25	6.73966e-11	0.985	1331
997	IL6ST	IL6ST	4.22416e-12	0.9843	997
1813	CLIP3	CLIP3	1.57125e-09	0.9839	1813
2051	ZNF239	ZNF239	5.84088e-09	0.98365	2051
4012	LOC440905	LOC440905	3.88235e-06	0.9835	4012
1930	PLSCR4	PLSCR4	3.14394e-09	0.9806	1930
367	NAALAD2	NAALAD2	2.59792e-16	0.97945	367
2023	KITLG	KITLG	5.1777e-09	0.9792	2023
3949	NCRNA00086	NCRNA00086	3.24122e-06	0.9775	3949
668	STAMBPL1	STAMBPL1	8.28177e-14	0.97705	668
443	APLP2	APLP2	1.33372e-15	0.9743	443
4443	HMCN1	HMCN1	1.07854e-05	0.974	4443
3439	HFE	HFE	9.08563e-07	0.97365	3439
2304	PAR5	PAR5	1.75039e-08	0.973	2304
1467	LOC286367	LOC286367	1.94341e-10	0.97235	1467
3764	SPARCL1	SPARCL1	2.15502e-06	0.9711	3764
1779	FAM78B	FAM78B	1.32615e-09	0.9707	1779
4427	NTS	NTS	1.05288e-05	0.9705	4427
3474	HEPACAM	HEPACAM	9.83738e-07	0.9704	3474
2734	PEG10	PEG10	9.23231e-08	0.9701	2734
984	XIRP2	XIRP2	3.80199e-12	0.96835	984
2711	ATP8B1	ATP8B1	8.5108e-08	0.96745	2711
3480	BDKRB2	BDKRB2	9.96746e-07	0.96695	3480
1886	BAGE2	BAGE2	2.60203e-09	0.96685	1886
1087	RNF217	RNF217	9.97505e-12	0.96675	1087
2244	ABCC6P2	ABCC6P2	1.33217e-08	0.96655	2244
804	ZNF177	ZNF177	5.78173e-13	0.96615	804
1625	RAPGEF5	RAPGEF5	5.57419e-10	0.9656	1625
2716	FADS2	FADS2	8.7302e-08	0.9655	2716
1149	TRO	TRO	1.69169e-11	0.96535	1149
622	PALLD	PALLD	3.90068e-14	0.9652	622
5469	ST6GAL2	ST6GAL2	7.94038e-05	0.965	5469
3407	BHMT2	BHMT2	8.25513e-07	0.96485	3407
587	PM20D2	PM20D2	2.15627e-14	0.9648	587
1292	GRM8	GRM8	4.6381e-11	0.9635	1292
4385	CITED4	CITED4	9.44525e-06	0.96335	4385
320	ZCCHC24	ZCCHC24	8.84324e-17	0.9628	320
3035	BRSK1	BRSK1	2.68925e-07	0.9618	3035
3835	PRDM16	PRDM16	2.49263e-06	0.9616	3835
5333	C1orf187	C1orf187	6.27435e-05	0.9614	5333
3950	PACRG	PACRG	3.25067e-06	0.96115	3950
3400	SPSB4	SPSB4	8.02665e-07	0.961	3400
3088	IL1RAP	IL1RAP	3.25394e-07	0.9598	3088
835	ZNF678	ZNF678	8.80317e-13	0.95975	835
4426	DPF3	DPF3	1.05178e-05	0.9592	4426
1338	ELTD1	ELTD1	6.93108e-11	0.9583	1338
5490	TLE2	TLE2	8.21537e-05	0.9578	5490
408	TANC2	TANC2	6.32519e-16	0.95725	408
3467	SVEP1	SVEP1	9.71176e-07	0.9568	3467
2516	FAM106C	FAM106C	3.92607e-08	0.9558	2516
963	BHLHB9	BHLHB9	3.0538e-12	0.9555	963
1494	DCLK3	DCLK3	2.23851e-10	0.95505	1494
2650	FAM134B	FAM134B	7.03788e-08	0.9547	2650
1312	NCRNA00085	NCRNA00085	5.61355e-11	0.95255	1312
3442	SESN3	SESN3	9.0971e-07	0.9519	3442
4041	ANGPTL4	ANGPTL4	4.2176e-06	0.95175	4041
634	HOXB3	HOXB3	4.79776e-14	0.95135	634
310	KDELC2	KDELC2	7.14367e-17	0.9513	310
267	RPGR	RPGR	2.24168e-17	0.9506	267
3310	TXLNB	TXLNB	6.44757e-07	0.94785	3310
1578	MARCH10	MARCH10	4.18375e-10	0.9477	1578
503	RNF157	RNF157	4.99878e-15	0.94715	503
3117	TSPAN12	TSPAN12	3.6152e-07	0.9461	3117
5326	IGSF21	IGSF21	6.21897e-05	0.946	5326
5410	CPXM1	CPXM1	7.09327e-05	0.9439	5410
466	KCTD12	KCTD12	2.47933e-15	0.94365	466
4220	REM1	REM1	6.52536e-06	0.9433	4220
247	LAMC1	LAMC1	9.17217e-18	0.9419	247
934	N4BP2	N4BP2	2.43387e-12	0.94015	934
2215	PPFIA2	PPFIA2	1.21469e-08	0.9397	2215
2196	ZNF844	ZNF844	1.09216e-08	0.939	2196
370	SGCE	SGCE	2.9775e-16	0.93895	370
1796	FAM20C	FAM20C	1.4343e-09	0.93715	1796
1944	DEPDC7	DEPDC7	3.46233e-09	0.93655	1944
5029	NFATC2	NFATC2	3.3453e-05	0.93615	5029
1098	KCNJ8	KCNJ8	1.07362e-11	0.93605	1098
2388	LGR5	LGR5	2.50372e-08	0.9351	2388
3002	HOXB8	HOXB8	2.37815e-07	0.935	3002
469	DCAF4L2	DCAF4L2	2.64858e-15	0.93455	469
5035	CD163L1	CD163L1	3.37754e-05	0.93445	5035
1210	EFNB2	EFNB2	2.51936e-11	0.93315	1210
1303	PHACTR2	PHACTR2	5.27215e-11	0.9314	1303
1053	TRPC6	TRPC6	6.9454e-12	0.93135	1053
1737	VASH2	VASH2	1.01814e-09	0.9312	1737
4150	AGPAT4	AGPAT4	5.50919e-06	0.9297	4150
405	TMEM136	TMEM136	6.01408e-16	0.9286	405
1746	GRIK4	GRIK4	1.08732e-09	0.9285	1746
3952	NR2F1	NR2F1	3.27178e-06	0.92785	3952
4136	FIGNL2	FIGNL2	5.40834e-06	0.92745	4136
275	CMTM1	CMTM1	2.71372e-17	0.9256	275
4889	ITGA11	ITGA11	2.63808e-05	0.9255	4889
4440	PCDHGB2	PCDHGB2	1.07511e-05	0.92425	4440
2918	FAM110B	FAM110B	1.77998e-07	0.9234	2918
1195	SLC16A2	SLC16A2	2.23469e-11	0.9227	1195
2756	KIAA0040	KIAA0040	9.85741e-08	0.92195	2756
1602	C7orf63	C7orf63	4.87514e-10	0.92165	1602
82	SSFA2	SSFA2	3.94083e-22	0.92145	82
3497	PTPN3	PTPN3	1.0683e-06	0.92135	3497
5244	MST4	MST4	5.28713e-05	0.9208	5244
173	ELK3	ELK3	2.85277e-19	0.92065	173
4114	GALNTL2	GALNTL2	5.03118e-06	0.91945	4114
5166	CA2	CA2	4.55757e-05	0.91915	5166
3276	DUSP5	DUSP5	5.80966e-07	0.9186	3276
1327	LRRCC1	LRRCC1	6.57509e-11	0.9181	1327
4475	BAI3	BAI3	1.14969e-05	0.918	4475
2801	CPT1C	CPT1C	1.17285e-07	0.91745	2801
4517	CCDC74A	CCDC74A	1.21618e-05	0.91715	4517
3265	GCNT1	GCNT1	5.65515e-07	0.9158	3265
83	HDGFRP3	HDGFRP3	4.07065e-22	0.91495	83
779	HOXB5	HOXB5	3.90166e-13	0.91455	779
709	SERPINH1	SERPINH1	1.46991e-13	0.91365	709
5558	REEP2	REEP2	9.07329e-05	0.9133	5558
2181	ALCAM	ALCAM	1.06308e-08	0.913	2181
840	SPRY3	SPRY3	9.35227e-13	0.9124	840
2470	GPR156	GPR156	3.43254e-08	0.91125	2470
1496	E2F8	E2F8	2.29668e-10	0.91045	1496
3775	SLC18A1	SLC18A1	2.24894e-06	0.91025	3775
240	SLC39A10	SLC39A10	6.38941e-18	0.9102	240
3929	ABHD1	ABHD1	3.11512e-06	0.90865	3929
2552	ULBP1	ULBP1	4.67805e-08	0.9083	2552
2213	SLC6A1	SLC6A1	1.21041e-08	0.9064	2213
4073	FAM198B	FAM198B	4.53494e-06	0.9049	4073
5059	ASTN1	ASTN1	3.50274e-05	0.9045	5059
935	STL	STL	2.43975e-12	0.90435	935
3933	MBNL3	MBNL3	3.1488e-06	0.904	3933
5102	DNAH6	DNAH6	3.90795e-05	0.9039	5102
4862	B3GNT7	B3GNT7	2.46913e-05	0.9038	4862
1317	LOC400804	LOC400804	6.03825e-11	0.9035	1317
3879	GNAZ	GNAZ	2.78122e-06	0.903	3879
3620	LOC92973	LOC92973	1.45142e-06	0.9025	3620
1783	BMP6	BMP6	1.3649e-09	0.90225	1783
376	ZAK	ZAK	3.50271e-16	0.9004	376
4043	SMAGP	SMAGP	4.22503e-06	0.89835	4043
5539	LIN28B	LIN28B	8.86906e-05	0.89835	5539
212	HECTD2	HECTD2	2.1137e-18	0.89805	212
3258	BPI	BPI	5.44292e-07	0.8975	3258
3937	FOLH1B	FOLH1B	3.15876e-06	0.8954	3937
1172	CNTNAP5	CNTNAP5	1.93731e-11	0.8951	1172
2252	CDH6	CDH6	1.41758e-08	0.8945	2252
789	LOC100272146	LOC100272146	4.75848e-13	0.89435	789
5049	PCDHA2	PCDHA2	3.4635e-05	0.8941	5049
5018	MS4A2	MS4A2	3.26248e-05	0.894	5018
601	GNG2	GNG2	2.4895e-14	0.8932	601
2888	ZNF556	ZNF556	1.53712e-07	0.89285	2888
4393	WNT3	WNT3	9.572e-06	0.8923	4393
531	IL1RAPL2	IL1RAPL2	8.5611e-15	0.8909	531
3899	LRRC52	LRRC52	2.90666e-06	0.8899	3899
5268	B3GALT2	B3GALT2	5.55925e-05	0.88985	5268
1168	TECTA	TECTA	1.92626e-11	0.88955	1168
922	TGFB3	TGFB3	2.17412e-12	0.88845	922
4707	RUNX1T1	RUNX1T1	1.76338e-05	0.88825	4707
1713	FAM5B	FAM5B	8.6497e-10	0.88795	1713
1396	HIVEP3	HIVEP3	1.07922e-10	0.88785	1396
3179	ITGA2B	ITGA2B	4.29118e-07	0.88655	3179
1268	DLG3	DLG3	3.74536e-11	0.8858	1268
5526	FGF14	FGF14	8.73388e-05	0.88575	5526
4410	ANKRD7	ANKRD7	1.00197e-05	0.8851	4410
2231	LOC100134259	LOC100134259	1.30766e-08	0.88485	2231
1352	GPR176	GPR176	7.57795e-11	0.88405	1352
411	BTBD3	BTBD3	6.72056e-16	0.88275	411
3194	TLX1	TLX1	4.55906e-07	0.8826	3194
4674	FIBIN	FIBIN	1.63756e-05	0.8811	4674
2302	RUNX1	RUNX1	1.73753e-08	0.88105	2302
2325	CDKL5	CDKL5	1.88523e-08	0.87985	2325
4174	LMO1	LMO1	5.87369e-06	0.8796	4174
5584	KLF17	KLF17	9.58522e-05	0.8791	5584
1664	TMEM233	TMEM233	6.81098e-10	0.87885	1664
1971	ITPR1	ITPR1	3.94079e-09	0.87805	1971
2662	ZCCHC12	ZCCHC12	7.26754e-08	0.8777	2662
2485	PRRG3	PRRG3	3.56556e-08	0.8769	2485
4361	AACSL	AACSL	9.11619e-06	0.8763	4361
3719	FLJ44606	FLJ44606	1.93041e-06	0.87565	3719
2348	C6orf186	C6orf186	2.12372e-08	0.8755	2348
3222	NOSTRIN	NOSTRIN	4.92237e-07	0.8754	3222
2242	C9orf68	C9orf68	1.33217e-08	0.8748	2242
954	NUCB2	NUCB2	2.84324e-12	0.8733	954
5127	LRRC34	LRRC34	4.16528e-05	0.87315	5127
3202	FGF7	FGF7	4.61944e-07	0.873	3202
481	TCF12	TCF12	3.25764e-15	0.8726	481
1288	KIAA1239	KIAA1239	4.37758e-11	0.8707	1288
2680	DLC1	DLC1	7.8135e-08	0.86965	2680
1622	LOC284276	LOC284276	5.4388e-10	0.86805	1622
71	FBXL21	FBXL21	7.37016e-23	0.86725	71
1308	?|100134869	?|100134869	5.4901e-11	0.86655	1308
868	DUSP6	DUSP6	1.12107e-12	0.86625	868
4441	PRPH2	PRPH2	1.07673e-05	0.8661	4441
5520	CD200	CD200	8.62537e-05	0.8658	5520
1661	COL4A1	COL4A1	6.69885e-10	0.86315	1661
3636	ALDOB	ALDOB	1.49814e-06	0.8627	3636
2884	PRICKLE1	PRICKLE1	1.52038e-07	0.8613	2884
2692	ASNS	ASNS	8.05307e-08	0.8595	2692
1326	C10orf25	C10orf25	6.56178e-11	0.8593	1326
5140	JAM2	JAM2	4.28457e-05	0.85905	5140
1615	EPB41L1	EPB41L1	5.3057e-10	0.8578	1615
1662	LEPR	LEPR	6.71247e-10	0.85705	1662
4899	SEL1L3	SEL1L3	2.66374e-05	0.85635	4899
4557	ZNF583	ZNF583	1.32383e-05	0.8562	4557
5497	S100A16	S100A16	8.27696e-05	0.8553	5497
4612	CAMK2N1	CAMK2N1	1.46696e-05	0.855	4612
2416	VSX1	VSX1	2.86991e-08	0.85445	2416
1614	CALCRL	CALCRL	5.28094e-10	0.85405	1614
437	PCMTD2	PCMTD2	1.12352e-15	0.85395	437
586	LCA5	LCA5	2.11858e-14	0.8527	586
2016	HOXD9	HOXD9	5.04209e-09	0.85185	2016
2916	GULP1	GULP1	1.76522e-07	0.85175	2916
2808	FRMD5	FRMD5	1.20748e-07	0.8515	2808
3491	SGIP1	SGIP1	1.04549e-06	0.85065	3491
3226	MIPOL1	MIPOL1	4.96853e-07	0.85055	3226
4781	C9orf171	C9orf171	2.11505e-05	0.8503	4781
543	ZNF643	ZNF643	1.02838e-14	0.84985	543
3159	ADAMTSL1	ADAMTSL1	4.05301e-07	0.84925	3159
4115	IL12A	IL12A	5.035e-06	0.84915	4115
3340	UNC5B	UNC5B	6.97953e-07	0.84875	3340
4527	PGF	PGF	1.23463e-05	0.84855	4527
2932	PPIC	PPIC	1.84474e-07	0.84795	2932
152	PIBF1	PIBF1	9.90431e-20	0.8462	152
4430	ADORA2B	ADORA2B	1.05669e-05	0.84605	4430
4454	ITGA9	ITGA9	1.10959e-05	0.84605	4454
2027	NEK10	NEK10	5.25493e-09	0.84575	2027
170	SACS	SACS	2.70959e-19	0.84545	170
4173	FOXD2	FOXD2	5.84939e-06	0.8454	4173
2813	TBC1D4	TBC1D4	1.22796e-07	0.84525	2813
3914	KIAA1324L	KIAA1324L	2.98367e-06	0.8446	3914
3790	APLN	APLN	2.30494e-06	0.8442	3790
4148	CYP4X1	CYP4X1	5.49393e-06	0.84415	4148
715	ZNF286B	ZNF286B	1.57573e-13	0.844	715
2476	PLXDC1	PLXDC1	3.49805e-08	0.84375	2476
4800	SYNPO2	SYNPO2	2.26511e-05	0.84365	4800
3847	EPHA6	EPHA6	2.57733e-06	0.8433	3847
2925	CCDC144A	CCDC144A	1.81587e-07	0.84275	2925
428	PPFIBP1	PPFIBP1	9.43196e-16	0.84235	428
252	SGCB	SGCB	1.10784e-17	0.84045	252
3282	IRAK2	IRAK2	5.92587e-07	0.83985	3282
3892	DACT3	DACT3	2.83485e-06	0.8396	3892
1319	C21orf7	C21orf7	6.18401e-11	0.83955	1319
2755	GGN	GGN	9.74855e-08	0.8394	2755
2630	IL31RA	IL31RA	6.50381e-08	0.83875	2630
2998	ZBTB46	ZBTB46	2.35999e-07	0.8386	2998
2065	UNC5D	UNC5D	6.17386e-09	0.83835	2065
4539	LOC153910	LOC153910	1.29396e-05	0.838	4539
3806	AXL	AXL	2.41002e-06	0.83795	3806
4277	TWIST1	TWIST1	7.57933e-06	0.8377	4277
250	POLR1B	POLR1B	1.09244e-17	0.83725	250
4471	MYOZ3	MYOZ3	1.14631e-05	0.8372	4471
5091	GPR34	GPR34	3.76865e-05	0.83705	5091
816	STIM2	STIM2	6.8165e-13	0.8341	816
5457	C21orf29	C21orf29	7.78833e-05	0.8337	5457
2854	CTGF	CTGF	1.38419e-07	0.83365	2854
4203	C1QTNF7	C1QTNF7	6.3155e-06	0.8333	4203
1503	CHML	CHML	2.41914e-10	0.83285	1503
4654	MPP6	MPP6	1.5685e-05	0.83285	4654
222	THAP2	THAP2	3.301e-18	0.8322	222
2810	C8ORFK29	C8ORFK29	1.21125e-07	0.8317	2810
2238	MECOM	MECOM	1.32482e-08	0.8307	2238
1470	SUSD1	SUSD1	1.97671e-10	0.83065	1470
4051	FAM19A3	FAM19A3	4.31876e-06	0.8287	4051
3656	PCDHGC4	PCDHGC4	1.63114e-06	0.828	3656
2868	PROCR	PROCR	1.44139e-07	0.82775	2868
4549	AKR1C3	AKR1C3	1.31132e-05	0.82765	4549
1361	ROBO1	ROBO1	8.04397e-11	0.82745	1361
3478	BTBD16	BTBD16	9.91154e-07	0.8274	3478
3311	LRP5	LRP5	6.45956e-07	0.82735	3311
4407	TBX15	TBX15	9.94839e-06	0.82605	4407
3714	AGTR1	AGTR1	1.90946e-06	0.826	3714
1642	KDR	KDR	5.98708e-10	0.8256	1642
4152	TM4SF1	TM4SF1	5.52844e-06	0.82545	4152
2971	PIWIL4	PIWIL4	2.14944e-07	0.8251	2971
4322	KCNA1	KCNA1	8.2309e-06	0.8248	4322
4938	OLFML3	OLFML3	2.84544e-05	0.8247	4938
1262	CAMK1	CAMK1	3.70192e-11	0.82445	1262
2815	KAZALD1	KAZALD1	1.2355e-07	0.82445	2815
4164	RGS2	RGS2	5.69033e-06	0.8244	4164
4563	GPR155	GPR155	1.33224e-05	0.8239	4563
1868	NXPH1	NXPH1	2.26492e-09	0.82385	1868
690	FSIP1	FSIP1	1.11811e-13	0.82365	690
1397	HOXB6	HOXB6	1.09935e-10	0.82355	1397
2092	GPR162	GPR162	7.04168e-09	0.82225	2092
5321	NAP1L3	NAP1L3	6.171e-05	0.82225	5321
1708	ZNF788	ZNF788	8.46902e-10	0.8221	1708
2073	FAM57B	FAM57B	6.4185e-09	0.82035	2073
1459	GPR116	GPR116	1.87002e-10	0.8203	1459
4404	GDF11	GDF11	9.85921e-06	0.8198	4404
1834	FILIP1	FILIP1	1.78934e-09	0.81975	1834
4472	COL6A1	COL6A1	1.14631e-05	0.81915	4472
1472	SSBP2	SSBP2	1.99012e-10	0.81875	1472
1711	CLEC18C	CLEC18C	8.54305e-10	0.818	1711
2709	ZNF573	ZNF573	8.5108e-08	0.81745	2709
3317	PDGFRB	PDGFRB	6.56005e-07	0.81735	3317
2068	DAGLA	DAGLA	6.27315e-09	0.81665	2068
4997	FABP6	FABP6	3.13428e-05	0.81655	4997
3031	CLEC18A	CLEC18A	2.6672e-07	0.81635	3031
1692	SNORD116-28	SNORD116-28	7.78904e-10	0.816	1692
3544	CLEC2L	CLEC2L	1.22053e-06	0.816	3544
2358	ZNF502	ZNF502	2.211e-08	0.81585	2358
3600	DENND1B	DENND1B	1.39898e-06	0.81495	3600
322	ROCK2	ROCK2	1.0213e-16	0.8149	322
360	FKBP14	FKBP14	2.39654e-16	0.8149	360
2659	GUCY1A3	GUCY1A3	7.22326e-08	0.8149	2659
296	DPY19L3	DPY19L3	5.49129e-17	0.81435	296
5120	SSPN	SSPN	4.05176e-05	0.81425	5120
3998	PRR15	PRR15	3.66391e-06	0.8139	3998
808	FAM115A	FAM115A	6.13294e-13	0.81375	808
1037	SETD7	SETD7	5.786e-12	0.8112	1037
3610	DPYS	DPYS	1.42102e-06	0.8111	3610
1376	HSPC159	HSPC159	8.73232e-11	0.8109	1376
2540	CCDC102B	CCDC102B	4.43143e-08	0.81085	2540
5237	C21orf34	C21orf34	5.15899e-05	0.8098	5237
2399	LOC646851	LOC646851	2.58232e-08	0.8096	2399
3434	ITGA6	ITGA6	8.90706e-07	0.8096	3434
5169	SSC5D	SSC5D	4.58789e-05	0.809	5169
5478	ZNF320	ZNF320	8.07493e-05	0.8089	5478
1647	INTU	INTU	6.23501e-10	0.8084	1647
112	ACPL2	ACPL2	3.77994e-21	0.8082	112
4072	C5orf23	C5orf23	4.53173e-06	0.8081	4072
442	EPB41L2	EPB41L2	1.31447e-15	0.8078	442
3953	TNNT3	TNNT3	3.28074e-06	0.8066	3953
386	BCAP29	BCAP29	4.00811e-16	0.8065	386
4594	ANGPTL2	ANGPTL2	1.41228e-05	0.8065	4594
1544	CDKL1	CDKL1	3.32928e-10	0.80625	1544
651	FAM3C	FAM3C	6.74931e-14	0.80505	651
4262	LOC113230	LOC113230	7.35322e-06	0.80505	4262
1624	LNX1	LNX1	5.51895e-10	0.80335	1624
5393	SIM2	SIM2	6.86895e-05	0.8032	5393
3684	TMEM35	TMEM35	1.78096e-06	0.8025	3684
2035	TCEAL7	TCEAL7	5.50622e-09	0.8024	2035
314	GPRASP2	GPRASP2	7.78009e-17	0.80215	314
90	C16orf52	C16orf52	4.96204e-22	0.80195	90
553	EYS	EYS	1.32015e-14	0.80155	553
2667	BAG2	BAG2	7.42463e-08	0.8006	2667
3246	NEXN	NEXN	5.27236e-07	0.8006	3246
232	CASC4	CASC4	4.73365e-18	0.79965	232
4396	PCK1	PCK1	9.67164e-06	0.7993	4396
3525	PAMR1	PAMR1	1.173e-06	0.7969	3525
1870	STK31	STK31	2.30853e-09	0.7963	1870
3395	SHOX2	SHOX2	7.96196e-07	0.7953	3395
3462	TET1	TET1	9.48082e-07	0.7948	3462
3257	MYO3B	MYO3B	5.44292e-07	0.79475	3257
1670	ABHD2	ABHD2	6.90854e-10	0.794	1670
3733	ELAVL3	ELAVL3	2.01687e-06	0.79395	3733
3361	CHST7	CHST7	7.29864e-07	0.79305	3361
1394	GAS7	GAS7	1.06312e-10	0.7927	1394
528	ZFHX3	ZFHX3	8.05365e-15	0.79265	528
4702	WSCD1	WSCD1	1.74538e-05	0.7922	4702
4020	PRRT2	PRRT2	4.00764e-06	0.79215	4020
2490	SEC16B	SEC16B	3.63989e-08	0.792	2490
5335	YJEFN3	YJEFN3	6.27722e-05	0.79185	5335
3038	LOC645752	LOC645752	2.74084e-07	0.79135	3038
3713	CLEC2B	CLEC2B	1.90946e-06	0.79085	3713
2108	MYADML2	MYADML2	7.57711e-09	0.7908	2108
1538	MAGI2	MAGI2	3.22835e-10	0.79025	1538
1551	MTUS1	MTUS1	3.57226e-10	0.79005	1551
361	TAF1A	TAF1A	2.48229e-16	0.78995	361
2735	R3HDML	R3HDML	9.23953e-08	0.7899	2735
2283	ST6GAL1	ST6GAL1	1.60122e-08	0.7897	2283
2278	RGL1	RGL1	1.57461e-08	0.7894	2278
402	LTBP3	LTBP3	5.64097e-16	0.78895	402
5331	CNRIP1	CNRIP1	6.26974e-05	0.78865	5331
2541	ABCC4	ABCC4	4.43143e-08	0.78855	2541
5286	CORO2B	CORO2B	5.75554e-05	0.7882	5286
1261	HBEGF	HBEGF	3.64136e-11	0.78755	1261
3887	SLC13A4	SLC13A4	2.81059e-06	0.7875	3887
2055	ADCYAP1R1	ADCYAP1R1	5.89102e-09	0.78685	2055
1387	ZC3HAV1L	ZC3HAV1L	9.9758e-11	0.7865	1387
2180	GRPR	GRPR	1.05577e-08	0.7861	2180
4651	NUP210L	NUP210L	1.56157e-05	0.78545	4651
2008	ZC3H12B	ZC3H12B	4.95692e-09	0.7843	2008
1996	ZNF630	ZNF630	4.45934e-09	0.784	1996
2620	BCL8	BCL8	6.33154e-08	0.7827	2620
1274	CCDC148	CCDC148	4.01514e-11	0.78265	1274
2889	CCKBR	CCKBR	1.5378e-07	0.78175	2889
3872	?|100133144	?|100133144	2.73989e-06	0.78015	3872
4271	PRKAR1B	PRKAR1B	7.4409e-06	0.77975	4271
3841	PEAR1	PEAR1	2.52019e-06	0.7796	3841
1424	DCLK2	DCLK2	1.40239e-10	0.7784	1424
4977	CXXC4	CXXC4	3.06858e-05	0.77775	4977
1082	SIPA1L2	SIPA1L2	9.37735e-12	0.7772	1082
784	C6orf195	C6orf195	4.47251e-13	0.7767	784
2624	NBLA00301	NBLA00301	6.44543e-08	0.7751	2624
632	SC5DL	SC5DL	4.69202e-14	0.775	632
2299	BTBD8	BTBD8	1.72437e-08	0.7749	2299
1240	SOCS2	SOCS2	3.10161e-11	0.77395	1240
2452	C8orf4	C8orf4	3.21385e-08	0.7739	2452
2468	OAF	OAF	3.42047e-08	0.77365	2468
2172	TLR2	TLR2	1.00645e-08	0.77345	2172
3454	NOVA2	NOVA2	9.30279e-07	0.7732	3454
3502	CASC5	CASC5	1.0827e-06	0.7731	3502
1561	LMBRD2	LMBRD2	3.75401e-10	0.77275	1561
2177	C2orf77	C2orf77	1.04434e-08	0.77255	2177
4165	DPY19L2P1	DPY19L2P1	5.72059e-06	0.7714	4165
4541	BTC	BTC	1.29655e-05	0.77125	4541
4698	KCNMA1	KCNMA1	1.73736e-05	0.771	4698
5088	SLC9A5	SLC9A5	3.74351e-05	0.7706	5088
1531	SKIL	SKIL	3.09046e-10	0.7701	1531
2061	PODXL	PODXL	6.02171e-09	0.76945	2061
2846	KCNE3	KCNE3	1.36619e-07	0.7693	2846
2146	FMNL2	FMNL2	9.00812e-09	0.7691	2146
3314	OSBPL10	OSBPL10	6.52367e-07	0.767	3314
2166	PDE6A	PDE6A	9.73846e-09	0.7664	2166
5198	KCNK9	KCNK9	4.88389e-05	0.7661	5198
313	TBCEL	TBCEL	7.66933e-17	0.7649	313
879	LOC442421	LOC442421	1.24946e-12	0.7646	879
2679	CD55	CD55	7.78033e-08	0.7641	2679
853	CLIC4	CLIC4	1.06838e-12	0.7638	853
4635	METTL7B	METTL7B	1.5217e-05	0.7631	4635
2866	MSRB3	MSRB3	1.44139e-07	0.76215	2866
2674	ECE1	ECE1	7.56394e-08	0.76205	2674
929	ZNF167	ZNF167	2.37545e-12	0.7618	929
704	C12orf24	C12orf24	1.38642e-13	0.76095	704
4442	RGS22	RGS22	1.07754e-05	0.75895	4442
3305	SH3BGRL2	SH3BGRL2	6.33127e-07	0.7587	3305
3498	C6orf150	C6orf150	1.07936e-06	0.7587	3498
383	TMEM87B	TMEM87B	3.82415e-16	0.758	383
2649	COL4A2	COL4A2	7.03788e-08	0.75795	2649
4432	COL28A1	COL28A1	1.06116e-05	0.7577	4432
2681	KLHL29	KLHL29	7.82574e-08	0.75765	2681
4111	C2orf82	C2orf82	4.99645e-06	0.75755	4111
4685	AHSA2	AHSA2	1.6744e-05	0.75745	4685
4267	PDGFRA	PDGFRA	7.40493e-06	0.75685	4267
1452	OTP	OTP	1.78528e-10	0.7568	1452
2671	KL	KL	7.50248e-08	0.75655	2671
4577	CH25H	CH25H	1.37724e-05	0.75545	4577
3323	SNORD116-20	SNORD116-20	6.70492e-07	0.7547	3323
4825	EFHA2	EFHA2	2.33946e-05	0.7547	4825
3533	RGS16	RGS16	1.20288e-06	0.75425	3533
3944	C1orf173	C1orf173	3.20476e-06	0.7541	3944
1847	SLC16A12	SLC16A12	1.94741e-09	0.75405	1847
1267	NLGN2	NLGN2	3.71688e-11	0.7536	1267
3130	HOXD3	HOXD3	3.72213e-07	0.7534	3130
4444	C7orf51	C7orf51	1.08038e-05	0.75335	4444
1946	SPIN4	SPIN4	3.48507e-09	0.75315	1946
1791	SGCG	SGCG	1.40308e-09	0.75265	1791
838	CNKSR3	CNKSR3	9.29003e-13	0.7526	838
691	C11orf95	C11orf95	1.12058e-13	0.7525	691
4139	ABCA10	ABCA10	5.42594e-06	0.75125	4139
3612	GRM5	GRM5	1.42429e-06	0.75095	3612
5264	NPAS3	NPAS3	5.5166e-05	0.75095	5264
1199	C9orf47	C9orf47	2.41503e-11	0.75055	1199
3455	FAT4	FAT4	9.33702e-07	0.75005	3455
4824	TBXA2R	TBXA2R	2.33172e-05	0.7499	4824
899	CEP70	CEP70	1.69699e-12	0.74935	899
4915	CACNB4	CACNB4	2.72976e-05	0.74915	4915
189	TTC21B	TTC21B	7.57286e-19	0.74895	189
3814	PTPRB	PTPRB	2.42542e-06	0.74885	3814
1569	MNS1	MNS1	3.91852e-10	0.74785	1569
5345	NPR3	NPR3	6.40909e-05	0.74685	5345
1154	NCRNA00095	NCRNA00095	1.77972e-11	0.74665	1154
1848	ZNF37B	ZNF37B	1.95765e-09	0.7465	1848
1639	KCNMB3	KCNMB3	5.88825e-10	0.7461	1639
78	KIAA1826	KIAA1826	2.60691e-22	0.74605	78
2670	BMP8A	BMP8A	7.48807e-08	0.7452	2670
2178	ASPM	ASPM	1.05157e-08	0.7451	2178
13	ABI2	ABI2	4.92649e-27	0.7442	13
5057	NES	NES	3.50084e-05	0.74345	5057
902	TRPC4	TRPC4	1.74071e-12	0.7433	902
2706	TMEM26	TMEM26	8.37063e-08	0.74305	2706
1250	LRP12	LRP12	3.33858e-11	0.7424	1250
4329	CCDC150	CCDC150	8.42022e-06	0.7416	4329
2048	LOC730101	LOC730101	5.7511e-09	0.7415	2048
1974	SHROOM4	SHROOM4	3.95467e-09	0.741	1974
2534	CA3	CA3	4.29626e-08	0.7409	2534
5042	ASAH2B	ASAH2B	3.41615e-05	0.7406	5042
4986	LSAMP	LSAMP	3.10118e-05	0.73975	4986
227	ADAM17	ADAM17	4.09213e-18	0.7395	227
1657	ADRA1D	ADRA1D	6.63435e-10	0.73905	1657
958	RPGRIP1L	RPGRIP1L	2.85957e-12	0.7389	958
108	KIAA0753	KIAA0753	3.14086e-21	0.7384	108
3554	C10orf47	C10orf47	1.24723e-06	0.73775	3554
1377	SMTN	SMTN	8.73232e-11	0.7373	1377
4494	FHL5	FHL5	1.17581e-05	0.73715	4494
5482	COL6A2	COL6A2	8.09734e-05	0.737	5482
768	RIF1	RIF1	3.55439e-13	0.73655	768
3360	LGR4	LGR4	7.28949e-07	0.73635	3360
2426	FAM59A	FAM59A	2.94655e-08	0.736	2426
3355	THBS1	THBS1	7.23791e-07	0.736	3355
3140	GOLGA6L9	GOLGA6L9	3.8418e-07	0.73595	3140
292	FNDC3B	FNDC3B	4.78366e-17	0.7356	292
878	SGOL2	SGOL2	1.24616e-12	0.7356	878
2375	CLDN18	CLDN18	2.42352e-08	0.7351	2375
5480	LOC149837	LOC149837	8.0876e-05	0.73505	5480
1228	ZRANB3	ZRANB3	2.90229e-11	0.73495	1228
3362	TMEM150C	TMEM150C	7.29864e-07	0.7349	3362
4881	ST8SIA4	ST8SIA4	2.60996e-05	0.73475	4881
3869	C6orf59	C6orf59	2.68744e-06	0.73455	3869
2409	ZNF585B	ZNF585B	2.66541e-08	0.73425	2409
2407	SNURF	SNURF	2.6404e-08	0.73225	2407
3003	DDR2	DDR2	2.3993e-07	0.73225	3003
1148	FRMD6	FRMD6	1.68645e-11	0.73185	1148
615	LMO4	LMO4	3.06965e-14	0.7316	615
1972	LOC158376	LOC158376	3.94079e-09	0.7314	1972
4299	GLT8D2	GLT8D2	7.85522e-06	0.7314	4299
4378	RAB9B	RAB9B	9.35685e-06	0.7311	4378
3391	LOC339524	LOC339524	7.92033e-07	0.72995	3391
5032	TNFRSF21	TNFRSF21	3.36171e-05	0.72985	5032
4294	INHBB	INHBB	7.80484e-06	0.72975	4294
2287	FAM196A	FAM196A	1.6055e-08	0.72955	2287
1066	MAN1A2	MAN1A2	7.88618e-12	0.7287	1066
3460	DUSP27	DUSP27	9.39668e-07	0.728	3460
3539	C6orf81	C6orf81	1.21553e-06	0.7279	3539
731	MAP1D	MAP1D	1.84033e-13	0.72775	731
2838	ZNF596	ZNF596	1.33015e-07	0.7276	2838
2484	FOXD3	FOXD3	3.56333e-08	0.72725	2484
3527	TMX4	TMX4	1.17381e-06	0.7262	3527
332	ANKAR	ANKAR	1.28702e-16	0.7253	332
1100	FAM188B	FAM188B	1.09665e-11	0.7232	1100
5203	PCDHA9	PCDHA9	4.9097e-05	0.7229	5203
3428	ZNF117	ZNF117	8.71833e-07	0.72235	3428
4963	RASGRF2	RASGRF2	2.98103e-05	0.722	4963
290	CEP290	CEP290	4.21193e-17	0.72165	290
1430	SUGT1L1	SUGT1L1	1.45879e-10	0.72135	1430
2138	KLF12	KLF12	8.69236e-09	0.72035	2138
5132	XKR6	XKR6	4.18423e-05	0.7196	5132
4556	FAM63B	FAM63B	1.32189e-05	0.7193	4556
5263	ROR2	ROR2	5.5166e-05	0.71905	5263
366	MBD5	MBD5	2.59792e-16	0.7185	366
3507	ENPP6	ENPP6	1.10068e-06	0.71675	3507
125	RBM9	RBM9	1.30193e-20	0.7161	125
1582	AMD1	AMD1	4.43944e-10	0.71585	1582
3772	GNB3	GNB3	2.22702e-06	0.7155	3772
4827	LRRC69	LRRC69	2.34329e-05	0.7153	4827
2455	KIF18A	KIF18A	3.23157e-08	0.71505	2455
743	SPARC	SPARC	2.30306e-13	0.7148	743
3780	PCBP4	PCBP4	2.26863e-06	0.71445	3780
1679	ENAM	ENAM	7.16292e-10	0.7143	1679
5164	ZNF528	ZNF528	4.52656e-05	0.7137	5164
2486	ITM2C	ITM2C	3.56891e-08	0.7134	2486
1976	CENPE	CENPE	3.98262e-09	0.7133	1976
2218	TMEM67	TMEM67	1.21954e-08	0.71265	2218
3260	PRNP	PRNP	5.49282e-07	0.71255	3260
213	SNRPB2	SNRPB2	2.1137e-18	0.7125	213
2943	PCDH12	PCDH12	1.92238e-07	0.7122	2943
4456	BVES	BVES	1.11337e-05	0.7119	4456
5037	GABRE	GABRE	3.38171e-05	0.71165	5037
4016	GUCY1B3	GUCY1B3	3.90899e-06	0.7114	4016
3643	ID3	ID3	1.51972e-06	0.71005	3643
4000	QRICH2	QRICH2	3.6943e-06	0.70895	4000
4047	TPTE	TPTE	4.26729e-06	0.70895	4047
5433	KATNAL2	KATNAL2	7.39411e-05	0.70895	5433
4608	LOC441204	LOC441204	1.45156e-05	0.7089	4608
4724	LOH3CR2A	LOH3CR2A	1.82416e-05	0.70885	4724
1916	PURG	PURG	2.87082e-09	0.7077	1916
4151	JAG1	JAG1	5.51878e-06	0.7075	4151
904	ZNF614	ZNF614	1.74071e-12	0.70735	904
2112	LHX9	LHX9	7.66224e-09	0.70725	2112
2507	GLIS2	GLIS2	3.77091e-08	0.70675	2507
3761	SH2B3	SH2B3	2.13021e-06	0.7061	3761
5332	MAN1C1	MAN1C1	6.26974e-05	0.70455	5332
3390	CHST5	CHST5	7.91896e-07	0.70425	3390
2557	NPY6R	NPY6R	4.75464e-08	0.70345	2557
1981	C20orf165	C20orf165	4.03098e-09	0.7029	1981
2097	PAX6	PAX6	7.11246e-09	0.70155	2097
251	HSPA13	HSPA13	1.09244e-17	0.70145	251
4653	SLC14A1	SLC14A1	1.56584e-05	0.70145	4653
1418	HYMAI	HYMAI	1.27713e-10	0.70125	1418
1043	JHDM1D	JHDM1D	6.12779e-12	0.7012	1043
3415	IQUB	IQUB	8.51931e-07	0.7008	3415
4603	GABRD	GABRD	1.43663e-05	0.7002	4603
1305	CEP97	CEP97	5.42793e-11	0.6994	1305
3215	CCDC144C	CCDC144C	4.8461e-07	0.6994	3215
5387	TRAM1L1	TRAM1L1	6.83774e-05	0.6991	5387
5262	TPM2	TPM2	5.50988e-05	0.699	5262
4337	MAPK12	MAPK12	8.55351e-06	0.6985	4337
2371	C6orf170	C6orf170	2.36861e-08	0.697	2371
1313	ZNF92	ZNF92	5.64058e-11	0.6966	1313
2503	GRIA1	GRIA1	3.73594e-08	0.6964	2503
3909	ESRRB	ESRRB	2.96334e-06	0.6964	3909
2270	FAM135A	FAM135A	1.53111e-08	0.6959	2270
1019	FANCL	FANCL	5.26999e-12	0.6954	1019
2978	FBXO36	FBXO36	2.23177e-07	0.69495	2978
1521	REST	REST	2.9247e-10	0.69475	1521
2725	PCDHGA5	PCDHGA5	8.92462e-08	0.69425	2725
1047	ZNF558	ZNF558	6.38299e-12	0.69345	1047
3799	ELAVL4	ELAVL4	2.37223e-06	0.693	3799
3171	MEX3B	MEX3B	4.1817e-07	0.69295	3171
2647	C2orf27A	C2orf27A	6.90021e-08	0.69185	2647
2391	FAM108C1	FAM108C1	2.54081e-08	0.6917	2391
255	ZMYM2	ZMYM2	1.1452e-17	0.6905	255
1391	RCN1	RCN1	1.03088e-10	0.6905	1391
4843	SNHG4	SNHG4	2.39725e-05	0.6903	4843
3469	VWA5B2	VWA5B2	9.77854e-07	0.69	3469
5458	RRN3P1	RRN3P1	7.82542e-05	0.68965	5458
2101	TIGD4	TIGD4	7.22244e-09	0.68935	2101
5566	TMOD2	TMOD2	9.28347e-05	0.68785	5566
856	GALNT8	GALNT8	1.06839e-12	0.6875	856
2403	C9orf102	C9orf102	2.60278e-08	0.68605	2403
2163	ALPK3	ALPK3	9.70794e-09	0.6856	2163
638	GEFT	GEFT	5.32831e-14	0.6855	638
1766	ZNF532	ZNF532	1.22259e-09	0.68445	1766
3593	LOC349196	LOC349196	1.37822e-06	0.68375	3593
4811	NTN3	NTN3	2.29203e-05	0.68335	4811
4089	SLITRK1	SLITRK1	4.79432e-06	0.68315	4089
137	EPN2	EPN2	3.27002e-20	0.6831	137
1525	HSP90B3P	HSP90B3P	2.99634e-10	0.6831	1525
5293	SRPK3	SRPK3	5.82932e-05	0.6825	5293
4216	ERC2	ERC2	6.50258e-06	0.682	4216
2616	SLITRK3	SLITRK3	6.28936e-08	0.68155	2616
786	ITGB1	ITGB1	4.57644e-13	0.68125	786
1266	RSPO2	RSPO2	3.71393e-11	0.6803	1266
595	SNX1	SNX1	2.32788e-14	0.67995	595
4897	CHST1	CHST1	2.66374e-05	0.67845	4897
2253	SGMS1	SGMS1	1.42732e-08	0.67815	2253
2380	LOC730668	LOC730668	2.44762e-08	0.6774	2380
5378	ZNF829	ZNF829	6.74342e-05	0.67685	5378
4318	HS6ST3	HS6ST3	8.19978e-06	0.6765	4318
767	ZNF670	ZNF670	3.48326e-13	0.676	767
3881	IFITM2	IFITM2	2.78404e-06	0.67575	3881
3979	ITGA5	ITGA5	3.4883e-06	0.6757	3979
92	UBE2E3	UBE2E3	7.35172e-22	0.6755	92
381	ZNF286A	ZNF286A	3.77892e-16	0.6753	381
3396	GLP1R	GLP1R	7.96668e-07	0.6742	3396
2642	MAP3K15	MAP3K15	6.7703e-08	0.67335	2642
1749	TTC28	TTC28	1.12499e-09	0.6724	1749
2923	CLDN2	CLDN2	1.80858e-07	0.6719	2923
5258	OR1J2	OR1J2	5.47728e-05	0.67185	5258
352	TMTC3	TMTC3	1.97183e-16	0.67165	352
5491	DUSP1	DUSP1	8.22825e-05	0.67165	5491
1739	FGL1	FGL1	1.03373e-09	0.67155	1739
863	NDFIP2	NDFIP2	1.11949e-12	0.6713	863
1829	CXXC5	CXXC5	1.70873e-09	0.6712	1829
2809	LASS6	LASS6	1.20748e-07	0.67115	2809
1590	VSIG10	VSIG10	4.63343e-10	0.67055	1590
5144	PLBD1	PLBD1	4.35934e-05	0.6703	5144
4550	ADAM32	ADAM32	1.3125e-05	0.66995	4550
5191	C8orf48	C8orf48	4.84711e-05	0.6698	5191
4779	HSD17B3	HSD17B3	2.10629e-05	0.6697	4779
3346	LOC100170939	LOC100170939	7.02716e-07	0.6692	3346
4126	ANKRD20A4	ANKRD20A4	5.23037e-06	0.66845	4126
4941	LPAR6	LPAR6	2.87536e-05	0.66745	4941
132	IFT57	IFT57	2.08429e-20	0.66725	132
794	STXBP4	STXBP4	5.07271e-13	0.66665	794
2761	IPW	IPW	1.00679e-07	0.66645	2761
2976	FZD6	FZD6	2.22331e-07	0.66645	2976
688	SMC4	SMC4	1.08732e-13	0.66635	688
3301	FRMD7	FRMD7	6.2339e-07	0.66555	3301
4309	SCG5	SCG5	8.07198e-06	0.6635	4309
485	RCN2	RCN2	3.62825e-15	0.66325	485
353	RGPD6	RGPD6	2.04243e-16	0.66245	353
2456	CDH10	CDH10	3.23157e-08	0.6624	2456
4227	LOC650623	LOC650623	6.60505e-06	0.6617	4227
1534	LPHN1	LPHN1	3.09897e-10	0.66065	1534
5377	C3orf52	C3orf52	6.73298e-05	0.6606	5377
2390	VAV2	VAV2	2.5308e-08	0.6605	2390
3357	EFNB1	EFNB1	7.24915e-07	0.66015	3357
4035	C6orf147	C6orf147	4.14417e-06	0.65945	4035
2417	CA10	CA10	2.87282e-08	0.6588	2417
4291	MYLK	MYLK	7.7798e-06	0.65835	4291
5172	LOXHD1	LOXHD1	4.65799e-05	0.65735	5172
769	SMARCA1	SMARCA1	3.63808e-13	0.6572	769
471	PDIA6	PDIA6	2.65391e-15	0.65625	471
897	PHLDB1	PHLDB1	1.6311e-12	0.65625	897
4896	ADCY8	ADCY8	2.66043e-05	0.65615	4896
5449	BGN	BGN	7.60934e-05	0.65585	5449
4728	GPR88	GPR88	1.82683e-05	0.65505	4728
4253	DDN	DDN	7.05885e-06	0.65495	4253
4832	SGK196	SGK196	2.37161e-05	0.6546	4832
3538	FLJ23867	FLJ23867	1.21135e-06	0.65435	3538
3768	C20orf94	C20orf94	2.19747e-06	0.6543	3768
4493	NBEAL1	NBEAL1	1.17434e-05	0.653	4493
2675	C2orf16	C2orf16	7.5786e-08	0.6529	2675
3994	TMEM200A	TMEM200A	3.61125e-06	0.6527	3994
3987	TIMP1	TIMP1	3.57403e-06	0.65255	3987
1814	LOC647288	LOC647288	1.57958e-09	0.65145	1814
4356	DCC	DCC	9.03285e-06	0.65075	4356
3268	ZNF516	ZNF516	5.71148e-07	0.65055	3268
2198	C5orf42	C5orf42	1.09434e-08	0.65025	2198
574	CTDSPL2	CTDSPL2	1.85266e-14	0.6498	574
1259	ZNF302	ZNF302	3.54612e-11	0.64975	1259
1524	ITGAV	ITGAV	2.99634e-10	0.64975	1524
1025	ARL6	ARL6	5.50584e-12	0.6497	1025
4623	PTGS2	PTGS2	1.48591e-05	0.64955	4623
5340	MTSS1	MTSS1	6.37116e-05	0.64955	5340
1511	GCC2	GCC2	2.70158e-10	0.6487	1511
2498	RASSF8	RASSF8	3.71359e-08	0.6487	2498
4892	ZNF606	ZNF606	2.63808e-05	0.6485	4892
2721	NFIB	NFIB	8.79804e-08	0.64805	2721
739	ZNF625	ZNF625	2.19291e-13	0.64735	739
1598	SLC7A14	SLC7A14	4.81982e-10	0.6472	1598
643	UGGT2	UGGT2	6.0018e-14	0.6463	643
1989	C15orf54	C15orf54	4.38719e-09	0.6461	1989
2315	MRPS6	MRPS6	1.8177e-08	0.6461	2315
2571	RFX3	RFX3	4.99519e-08	0.6456	2571
2411	PRKAR2B	PRKAR2B	2.69519e-08	0.6454	2411
1083	SFXN5	SFXN5	9.39578e-12	0.6435	1083
1152	LRP6	LRP6	1.7441e-11	0.64315	1152
3846	CPNE8	CPNE8	2.57426e-06	0.6429	3846
304	DPY19L4	DPY19L4	6.33019e-17	0.6427	304
4933	DOCK11	DOCK11	2.80658e-05	0.64265	4933
1074	FKBP7	FKBP7	8.48869e-12	0.64255	1074
5067	HOXD4	HOXD4	3.56551e-05	0.64195	5067
4130	NOXO1	NOXO1	5.25704e-06	0.6418	4130
4876	SLC20A1	SLC20A1	2.56941e-05	0.6417	4876
3050	ST3GAL1	ST3GAL1	2.8648e-07	0.6413	3050
4241	TAOK1	TAOK1	6.88663e-06	0.64115	4241
4498	CMYA5	CMYA5	1.18209e-05	0.6407	4498
5357	KIAA1875	KIAA1875	6.54613e-05	0.64055	5357
3576	FOXC2	FOXC2	1.34766e-06	0.64015	3576
1141	MEIS3P1	MEIS3P1	1.55743e-11	0.6399	1141
4976	NOTCH3	NOTCH3	3.0677e-05	0.6399	4976
1226	FERMT2	FERMT2	2.86631e-11	0.63945	1226
3883	GOLGA6L10	GOLGA6L10	2.78404e-06	0.63925	3883
2032	MTMR11	MTMR11	5.44597e-09	0.6392	2032
3854	TMEM132A	TMEM132A	2.63682e-06	0.6384	3854
2989	C4orf32	C4orf32	2.3252e-07	0.6377	2989
2309	UTRN	UTRN	1.77464e-08	0.6371	2309
591	ATF2	ATF2	2.25488e-14	0.63685	591
3975	C20orf186	C20orf186	3.45615e-06	0.63665	3975
3573	KCNJ14	KCNJ14	1.34303e-06	0.6359	3573
2250	ARAP3	ARAP3	1.41538e-08	0.63525	2250
2836	SPAG16	SPAG16	1.3276e-07	0.63495	2836
3676	KCNAB1	KCNAB1	1.74991e-06	0.63465	3676
1144	EXTL2	EXTL2	1.60295e-11	0.6339	1144
3324	ZNF738	ZNF738	6.74666e-07	0.6339	3324
507	ZNF260	ZNF260	5.40279e-15	0.6329	507
4198	CTNNAL1	CTNNAL1	6.21763e-06	0.6329	4198
509	CDK19	CDK19	5.435e-15	0.63255	509
1069	LIMS1	LIMS1	7.9483e-12	0.6322	1069
5379	PCDH7	PCDH7	6.75306e-05	0.6322	5379
3995	C3orf67	C3orf67	3.625e-06	0.6321	3995
449	MTX3	MTX3	1.8528e-15	0.63205	449
4500	NCRNA00110	NCRNA00110	1.18848e-05	0.63205	4500
5405	MAGEA9B	MAGEA9B	7.04514e-05	0.6318	5405
2350	KLF9	KLF9	2.12975e-08	0.6313	2350
4485	FAM66C	FAM66C	1.16268e-05	0.63115	4485
3112	TAS2R31	TAS2R31	3.54998e-07	0.63085	3112
4589	C9orf170	C9orf170	1.40238e-05	0.63075	4589
2263	ZNF699	ZNF699	1.49897e-08	0.6298	2263
2807	NECAB1	NECAB1	1.20559e-07	0.62905	2807
4100	FOLR1	FOLR1	4.91484e-06	0.6285	4100
4336	RBM44	RBM44	8.55024e-06	0.6285	4336
2186	SPRED1	SPRED1	1.079e-08	0.62835	2186
3674	TOP2A	TOP2A	1.74675e-06	0.62795	3674
3233	APP	APP	5.11266e-07	0.6275	3233
1175	ZBTB26	ZBTB26	1.9601e-11	0.6272	1175
834	EIF2C3	EIF2C3	8.80317e-13	0.62695	834
799	BMPR1A	BMPR1A	5.37461e-13	0.62665	799
3976	HRC	HRC	3.46278e-06	0.62615	3976
1403	HIP1	HIP1	1.14374e-10	0.62525	1403
5256	WDR52	WDR52	5.46713e-05	0.62515	5256
5055	LRRC37A3	LRRC37A3	3.49584e-05	0.62505	5055
5275	PRDXDD1P	PRDXDD1P	5.63538e-05	0.625	5275
334	QSER1	QSER1	1.35659e-16	0.6241	334
5285	CHST6	CHST6	5.75554e-05	0.62385	5285
2856	?|728788	?|728788	1.3925e-07	0.6238	2856
4026	WSCD2	WSCD2	4.06602e-06	0.62355	4026
2895	SLC16A14	SLC16A14	1.59188e-07	0.623	2895
2898	HHIPL2	HHIPL2	1.61059e-07	0.62265	2898
1072	SMC5	SMC5	8.1195e-12	0.6226	1072
932	PFDN4	PFDN4	2.42467e-12	0.6224	932
2211	ZNF594	ZNF594	1.2056e-08	0.6217	2211
1824	ZNF833	ZNF833	1.66973e-09	0.62115	1824
3129	E2F5	E2F5	3.70699e-07	0.62015	3129
1286	ASAP2	ASAP2	4.32041e-11	0.61925	1286
4801	ANTXR1	ANTXR1	2.26511e-05	0.6187	4801
1927	PDE8B	PDE8B	3.07786e-09	0.61755	1927
947	ATP11C	ATP11C	2.68657e-12	0.6171	947
2026	RFXAP	RFXAP	5.2481e-09	0.61705	2026
4359	NHEDC2	NHEDC2	9.10826e-06	0.61695	4359
898	AKAP11	AKAP11	1.63416e-12	0.616	898
4840	CCDC152	CCDC152	2.39419e-05	0.61545	4840
3249	C11orf63	C11orf63	5.34815e-07	0.6154	3249
488	YES1	YES1	3.75214e-15	0.6151	488
5039	FAM26E	FAM26E	3.38171e-05	0.6149	5039
4752	CORIN	CORIN	1.94089e-05	0.6148	4752
440	RASA1	RASA1	1.20982e-15	0.6144	440
782	PDS5B	PDS5B	4.3935e-13	0.6137	782
3574	CCDC149	CCDC149	1.34303e-06	0.6135	3574
646	MEF2A	MEF2A	6.33453e-14	0.6132	646
740	ARID4B	ARID4B	2.22413e-13	0.61235	740
2156	C17orf100	C17orf100	9.4143e-09	0.6117	2156
4178	PLK2	PLK2	5.92253e-06	0.6114	4178
2259	HDX	HDX	1.46564e-08	0.61095	2259
273	DNAJC10	DNAJC10	2.49231e-17	0.6109	273
1358	DCBLD1	DCBLD1	7.9512e-11	0.6108	1358
1502	CLCN2	CLCN2	2.40773e-10	0.61045	1502
5536	EGR1	EGR1	8.8421e-05	0.6089	5536
3196	KIF20B	KIF20B	4.57788e-07	0.6082	3196
5213	SPATA13	SPATA13	4.99519e-05	0.60805	5213
5541	FAS	FAS	8.8943e-05	0.60785	5541
2392	C3orf33	C3orf33	2.54081e-08	0.6076	2392
3990	C9orf3	C9orf3	3.58581e-06	0.6072	3990
2806	C4orf36	C4orf36	1.18787e-07	0.60705	2806
3552	FKBP5	FKBP5	1.23227e-06	0.6067	3552
4096	SATB2	SATB2	4.88482e-06	0.6064	4096
1461	TTC26	TTC26	1.89937e-10	0.6063	1461
2697	ROM1	ROM1	8.16915e-08	0.60615	2697
1748	C5orf36	C5orf36	1.11689e-09	0.60585	1748
4369	HPX	HPX	9.18164e-06	0.60545	4369
218	TOP1	TOP1	2.69678e-18	0.60495	218
4957	VGLL3	VGLL3	2.95185e-05	0.6037	4957
2915	ARL5B	ARL5B	1.76185e-07	0.60365	2915
5507	SERP2	SERP2	8.54072e-05	0.6036	5507
2683	KIAA1009	KIAA1009	7.84092e-08	0.60295	2683
5368	SRPX	SRPX	6.67311e-05	0.60275	5368
1359	SLC4A7	SLC4A7	7.98931e-11	0.6027	1359
2777	SH3D19	SH3D19	1.07676e-07	0.60255	2777
4246	KCNE2	KCNE2	6.94812e-06	0.602	4246
4168	ZGLP1	ZGLP1	5.7415e-06	0.60185	4168
2006	VASH1	VASH1	4.86835e-09	0.6012	2006
257	PRKCI	PRKCI	1.29969e-17	0.60095	257
1978	KIF15	KIF15	3.98862e-09	0.60095	1978
4575	PION	PION	1.37028e-05	0.60085	4575
4872	LOC728264	LOC728264	2.54779e-05	0.6008	4872
3985	ADAM21P1	ADAM21P1	3.53261e-06	0.6003	3985
1854	LOC100132724	LOC100132724	2.04009e-09	0.60015	1854
1676	GALNT7	GALNT7	7.08576e-10	0.6001	1676
4217	TCEB3B	TCEB3B	6.50411e-06	0.59995	4217
1623	ZNF292	ZNF292	5.46423e-10	0.59895	1623
1912	KIF27	KIF27	2.85295e-09	0.5984	1912
1045	BAZ2B	BAZ2B	6.2117e-12	0.59745	1045
4782	RNF112	RNF112	2.11865e-05	0.59745	4782
3560	CHRNA9	CHRNA9	1.27448e-06	0.59735	3560
1355	ZMYND8	ZMYND8	7.85944e-11	0.59695	1355
3580	KPNA5	KPNA5	1.35816e-06	0.59635	3580
1537	PDIA4	PDIA4	3.22835e-10	0.596	1537
4911	IL17RD	IL17RD	2.71186e-05	0.595	4911
3947	PHKG1	PHKG1	3.22863e-06	0.5947	3947
1988	C6orf134	C6orf134	4.25804e-09	0.5934	1988
3725	BRCA2	BRCA2	1.96336e-06	0.5933	3725
4017	SCN5A	SCN5A	3.96355e-06	0.59315	4017
793	THAP5	THAP5	4.94144e-13	0.59255	793
1745	PLS3	PLS3	1.07882e-09	0.59105	1745
3229	PAPPA2	PAPPA2	5.01113e-07	0.59095	3229
3621	CASC2	CASC2	1.45715e-06	0.5908	3621
1539	TTC30A	TTC30A	3.24358e-10	0.5907	1539
618	SMURF2	SMURF2	3.53335e-14	0.5906	618
1020	IRAK1BP1	IRAK1BP1	5.37358e-12	0.59055	1020
1648	KIAA1147	KIAA1147	6.23501e-10	0.5895	1648
1593	BIRC2	BIRC2	4.66167e-10	0.58935	1593
5494	TMEM45A	TMEM45A	8.24957e-05	0.58865	5494
2967	ZDHHC21	ZDHHC21	2.12837e-07	0.58855	2967
1284	BACE1	BACE1	4.29097e-11	0.5882	1284
3370	DYX1C1	DYX1C1	7.52173e-07	0.5881	3370
1860	HCFC2	HCFC2	2.13825e-09	0.5879	1860
2858	C1orf192	C1orf192	1.40747e-07	0.58785	2858
2782	BRWD3	BRWD3	1.09008e-07	0.58775	2782
2214	C18orf54	C18orf54	1.21282e-08	0.5877	2214
2660	SPATA6	SPATA6	7.22326e-08	0.5877	2660
2719	SLC24A2	SLC24A2	8.77538e-08	0.5877	2719
3316	LOC285954	LOC285954	6.56005e-07	0.5877	3316
1386	CKAP4	CKAP4	9.81963e-11	0.58765	1386
260	SERINC3	SERINC3	1.44134e-17	0.5876	260
3896	ZNF442	ZNF442	2.86096e-06	0.5873	3896
876	FNDC3A	FNDC3A	1.21204e-12	0.58695	876
1790	LOC389705	LOC389705	1.39649e-09	0.5864	1790
2981	TUBB1	TUBB1	2.25459e-07	0.5849	2981
1720	GOLM1	GOLM1	9.16752e-10	0.5838	1720
1581	FNDC8	FNDC8	4.43944e-10	0.5837	1581
2677	FAM125B	FAM125B	7.69662e-08	0.5834	2677
1636	CHSY1	CHSY1	5.71503e-10	0.5831	1636
5022	NIPAL3	NIPAL3	3.28853e-05	0.5829	5022
2001	LOC388152	LOC388152	4.64198e-09	0.58265	2001
1190	PKIG	PKIG	2.13834e-11	0.5826	1190
1651	ZFP14	ZFP14	6.31006e-10	0.58245	1651
631	ITPRIPL2	ITPRIPL2	4.53786e-14	0.58165	631
1289	MSMP	MSMP	4.43262e-11	0.581	1289
3039	PNMT	PNMT	2.74491e-07	0.581	3039
305	UHRF1BP1L	UHRF1BP1L	6.37788e-17	0.5804	305
1542	DNAJC18	DNAJC18	3.31619e-10	0.57975	1542
2313	HIPK3	HIPK3	1.80178e-08	0.5797	2313
866	GGT7	GGT7	1.12107e-12	0.5793	866
2525	GLI3	GLI3	4.15538e-08	0.5792	2525
3812	ZNF827	ZNF827	2.41739e-06	0.57905	3812
4662	DLL4	DLL4	1.59881e-05	0.57885	4662
1198	VGLL4	VGLL4	2.3525e-11	0.5787	1198
1039	ATRX	ATRX	5.91116e-12	0.5784	1039
1498	JMJD1C	JMJD1C	2.34363e-10	0.5782	1498
3743	PIH1D2	PIH1D2	2.05812e-06	0.578	3743
3616	TPST1	TPST1	1.42893e-06	0.5777	3616
2980	SHISA9	SHISA9	2.25458e-07	0.5776	2980
2553	KIAA1524	KIAA1524	4.69955e-08	0.5771	2553
4266	SHPRH	SHPRH	7.40493e-06	0.5771	4266
1843	EBPL	EBPL	1.90349e-09	0.57705	1843
723	GORAB	GORAB	1.6688e-13	0.57665	723
1963	ALG10B	ALG10B	3.76436e-09	0.57645	1963
3555	GPR75	GPR75	1.25205e-06	0.57645	3555
3705	CAPN5	CAPN5	1.85935e-06	0.57605	3705
4807	SCCPDH	SCCPDH	2.28396e-05	0.5759	4807
4874	KIF14	KIF14	2.5657e-05	0.5757	4874
1328	NAPEPLD	NAPEPLD	6.69384e-11	0.57535	1328
2896	CCDC122	CCDC122	1.60523e-07	0.57515	2896
4324	TBC1D8B	TBC1D8B	8.25097e-06	0.57425	4324
2337	ELOVL6	ELOVL6	1.99729e-08	0.5741	2337
401	MCFD2	MCFD2	5.63569e-16	0.57395	401
4119	GRM7	GRM7	5.13241e-06	0.57335	4119
4060	LOC253039	LOC253039	4.39715e-06	0.57295	4060
2661	C14orf174	C14orf174	7.22326e-08	0.5723	2661
4918	MANSC1	MANSC1	2.74327e-05	0.5722	4918
3446	ZNF22	ZNF22	9.18646e-07	0.57215	3446
3473	FAM13A	FAM13A	9.83738e-07	0.5718	3473
2972	ACP6	ACP6	2.1632e-07	0.57155	2972
5259	GPC1	GPC1	5.50215e-05	0.5709	5259
3173	GPD1L	GPD1L	4.21581e-07	0.5705	3173
3350	STK17A	STK17A	7.13839e-07	0.57035	3350
3783	EPHA7	EPHA7	2.28221e-06	0.57025	3783
2010	PALM2-AKAP2	PALM2-AKAP2	4.95692e-09	0.57005	2010
2758	HSF2BP	HSF2BP	9.89555e-08	0.5697	2758
4091	EFCAB2	EFCAB2	4.81327e-06	0.56845	4091
4867	ZSCAN12	ZSCAN12	2.52634e-05	0.5681	4867
3228	CKAP2L	CKAP2L	4.99951e-07	0.56755	3228
364	SMAD5	SMAD5	2.5835e-16	0.56735	364
5274	ZNF620	ZNF620	5.61639e-05	0.56725	5274
5205	CTXN2	CTXN2	4.93557e-05	0.567	5205
1519	MORC4	MORC4	2.90507e-10	0.56695	1519
4956	EVC2	EVC2	2.94701e-05	0.5664	4956
377	NAB1	NAB1	3.56603e-16	0.5655	377
683	RSPRY1	RSPRY1	1.02866e-13	0.5647	683
4757	ZCCHC18	ZCCHC18	1.96861e-05	0.5647	4757
3729	TEX9	TEX9	1.98986e-06	0.56445	3729
1736	C11orf61	C11orf61	1.01609e-09	0.564	1736
2331	SP4	SP4	1.9642e-08	0.5639	2331
1060	NME7	NME7	7.52746e-12	0.56315	1060
1695	DSCC1	DSCC1	7.82746e-10	0.5631	1695
4077	FOXE3	FOXE3	4.59655e-06	0.56255	4077
611	PHF10	PHF10	2.94017e-14	0.56225	611
4968	CYYR1	CYYR1	3.02776e-05	0.5622	4968
930	IFT80	IFT80	2.38444e-12	0.562	930
1246	DLG5	DLG5	3.26554e-11	0.56155	1246
873	KLHL20	KLHL20	1.15215e-12	0.561	873
5011	HOXA1	HOXA1	3.23654e-05	0.56035	5011
4812	MYLK4	MYLK4	2.29438e-05	0.55965	4812
1206	MANEA	MANEA	2.48016e-11	0.5593	1206
1663	NEDD4	NEDD4	6.74384e-10	0.55915	1663
3411	FZD4	FZD4	8.28863e-07	0.55885	3411
5278	CCDC11	CCDC11	5.70201e-05	0.55845	5278
171	SOCS5	SOCS5	2.82734e-19	0.55835	171
4648	LOC283731	LOC283731	1.55878e-05	0.5579	4648
3062	PLXNA3	PLXNA3	2.92592e-07	0.5573	3062
1400	DPY19L1	DPY19L1	1.1152e-10	0.5569	1400
407	RGPD3	RGPD3	6.3192e-16	0.55665	407
1340	ZNF780B	ZNF780B	6.97328e-11	0.55485	1340
3617	TM6SF1	TM6SF1	1.43153e-06	0.55485	3617
621	MGC16142	MGC16142	3.79636e-14	0.5548	621
195	PHF14	PHF14	1.04057e-18	0.55435	195
5509	PCDHGB3	PCDHGB3	8.55256e-05	0.55385	5509
4481	PITPNC1	PITPNC1	1.15951e-05	0.5538	4481
5284	LOC100129387	LOC100129387	5.74746e-05	0.55355	5284
2542	OXGR1	OXGR1	4.43218e-08	0.5529	2542
2835	ANKRD34A	ANKRD34A	1.32552e-07	0.55285	2835
1346	RNF138P1	RNF138P1	7.20198e-11	0.55265	1346
2202	GPX8	GPX8	1.13825e-08	0.5521	2202
4644	LOC387646	LOC387646	1.53941e-05	0.55205	4644
896	ESF1	ESF1	1.56598e-12	0.5513	896
2330	TIGD1	TIGD1	1.96032e-08	0.5513	2330
1587	EHBP1	EHBP1	4.61761e-10	0.5511	1587
4394	BIN1	BIN1	9.57772e-06	0.55105	4394
1552	NR2F2	NR2F2	3.61793e-10	0.5509	1552
2682	BIVM	BIVM	7.82574e-08	0.5504	2682
3501	MYO9A	MYO9A	1.0827e-06	0.5501	3501
1616	C11orf54	C11orf54	5.31644e-10	0.54995	1616
2118	ZNF770	ZNF770	8.00881e-09	0.54925	2118
4418	TYW1B	TYW1B	1.02754e-05	0.54925	4418
5598	WASF1	WASF1	9.8936e-05	0.54915	5598
1297	BICD1	BICD1	4.96754e-11	0.54845	1297
3261	ZNF100	ZNF100	5.49282e-07	0.5483	3261
2881	KC6	KC6	1.50629e-07	0.54795	2881
4858	SLC22A11	SLC22A11	2.43709e-05	0.54775	4858
2951	DIAPH3	DIAPH3	1.98731e-07	0.5474	2951
5477	LOC100270804	LOC100270804	8.07493e-05	0.5472	5477
2377	SPIN2A	SPIN2A	2.43978e-08	0.5471	2377
5551	TLL2	TLL2	9.00603e-05	0.54695	5551
2686	FOXO1	FOXO1	7.90492e-08	0.5459	2686
1910	DSE	DSE	2.81277e-09	0.54575	1910
1995	TIGD7	TIGD7	4.45934e-09	0.5455	1995
5324	GPR4	GPR4	6.21147e-05	0.5455	5324
3570	ZNF727	ZNF727	1.32358e-06	0.54545	3570
1535	TET3	TET3	3.09897e-10	0.54505	1535
4295	NKAIN3	NKAIN3	7.82853e-06	0.5448	4295
400	ACVR2A	ACVR2A	5.5924e-16	0.54395	400
1155	HOOK3	HOOK3	1.77972e-11	0.543	1155
3138	CCDC138	CCDC138	3.77849e-07	0.543	3138
3308	LOC645166	LOC645166	6.42372e-07	0.54255	3308
4307	C21orf81	C21orf81	8.04184e-06	0.5423	4307
2074	OFD1	OFD1	6.46352e-09	0.5419	2074
4092	GAL3ST3	GAL3ST3	4.81973e-06	0.5415	4092
2479	ZNF680	ZNF680	3.51183e-08	0.5413	2479
1574	FUT8	FUT8	4.08701e-10	0.54115	1574
[truncated: 18,228 more rows]

## Sheet: 4 (Melanogenesis-high)vs. 1,2,3
id	Probeset Id	Gene Symbol	Test: Ranksum test on Subtypes [Melanogenesis-high](n=118) vs. [Immune,Keratin,Melanogenesis-low](n=351)	FC	Pvalue Rank
1469	OCA2	OCA2	7.78904e-11	5.7223	1469
2404	TYRP1	TYRP1	7.11622e-08	5.6198	2404
1157	ITGB1BP3	ITGB1BP3	9.03917e-13	3.2949	1157
2986	SLC7A4	SLC7A4	1.06874e-06	3.02735	2986
3654	IP6K3	IP6K3	9.91875e-06	2.93525	3654
2317	C14orf34	C14orf34	4.50188e-08	2.7827	2317
1659	GABRA5	GABRA5	5.4584e-10	2.6691	1659
1297	KRTAP19-1	KRTAP19-1	8.79998e-12	2.6555	1297
749	FAM69C	FAM69C	4.68988e-16	2.64195	749
1287	ABCB5	ABCB5	7.1631e-12	2.6407	1287
2766	KIT	KIT	3.96903e-07	2.428	2766
3951	VGF	VGF	2.12462e-05	2.40845	3951
1241	SLC6A17	SLC6A17	4.05772e-12	2.29395	1241
990	MGAT5B	MGAT5B	5.09988e-14	2.28735	990
1843	GNAL	GNAL	2.20702e-09	2.22455	1843
1464	ACCSL	ACCSL	7.45863e-11	2.2242	1464
1946	ABCC2	ABCC2	5.53258e-09	2.1807	1946
1885	ONECUT1	ONECUT1	2.97697e-09	2.1647	1885
2000	NECAB2	NECAB2	7.7846e-09	2.15945	2000
4032	CNTFR	CNTFR	2.62395e-05	2.13265	4032
2540	PRODH	PRODH	1.47275e-07	2.0873	2540
1266	TRPM1	TRPM1	5.157e-12	2.06885	1266
681	PNMA6A	PNMA6A	1.02984e-16	2.05865	681
2658	POU4F1	POU4F1	2.5385e-07	2.02385	2658
2969	SLC5A10	SLC5A10	9.71576e-07	1.9736	2969
803	SILV	SILV	1.57229e-15	1.97315	803
1866	FOXF2	FOXF2	2.70187e-09	1.94745	1866
4277	SLC16A6	SLC16A6	4.45336e-05	1.91315	4277
2636	CDK15	CDK15	2.26729e-07	1.90615	2636
3152	L1CAM	L1CAM	1.83843e-06	1.8882	3152
1499	CDH3	CDH3	1.03301e-10	1.88405	1499
1531	DPYSL4	DPYSL4	1.42326e-10	1.8749	1531
3445	KIF1A	KIF1A	5.17378e-06	1.87445	3445
4416	NKX2-8	NKX2-8	6.00924e-05	1.86905	4416
1871	BRSK2	BRSK2	2.79133e-09	1.8563	1871
4432	PITX2	PITX2	6.26766e-05	1.8514	4432
2908	PRRT4	PRRT4	7.56084e-07	1.84705	2908
1347	ADAM11	ADAM11	2.01085e-11	1.82225	1347
1954	MCF2L	MCF2L	5.82097e-09	1.8156	1954
890	RTN4R	RTN4R	1.02645e-14	1.81165	890
977	CA14	CA14	3.96255e-14	1.79985	977
1715	NR4A3	NR4A3	8.93379e-10	1.79865	1715
1309	TSPAN10	TSPAN10	1.03394e-11	1.77745	1309
1314	TPPP	TPPP	1.08777e-11	1.77125	1314
1184	GMPR	GMPR	1.43035e-12	1.7662	1184
2987	KCNH1	KCNH1	1.07115e-06	1.76275	2987
1766	DLL3	DLL3	1.41413e-09	1.7446	1766
2208	KREMEN2	KREMEN2	2.49517e-08	1.74165	2208
388	SEMA6A	SEMA6A	5.63303e-20	1.7233	388
4367	SULT4A1	SULT4A1	5.4672e-05	1.7221	4367
1750	DUSP9	DUSP9	1.30689e-09	1.69595	1750
3468	WNK2	WNK2	5.48811e-06	1.67425	3468
928	CDK2	CDK2	1.55628e-14	1.6635	928
1427	SEPT3	SEPT3	5.11824e-11	1.6604	1427
3544	LAMA1	LAMA1	6.7927e-06	1.65945	3544
1090	KCNAB2	KCNAB2	3.07578e-13	1.6172	1090
1140	MGC16025	MGC16025	6.76714e-13	1.61615	1140
4400	PRR5-ARHGAP8	PRR5-ARHGAP8	5.81201e-05	1.6086	4400
3532	SNCB	SNCB	6.4434e-06	1.59565	3532
2477	GNAO1	GNAO1	1.08425e-07	1.581	2477
3914	LOC148145	LOC148145	1.91842e-05	1.57035	3914
2802	MAST1	MAST1	4.66896e-07	1.56375	2802
2619	HRK	HRK	1.99811e-07	1.5626	2619
4184	PLAC2	PLAC2	3.70243e-05	1.5393	4184
1960	C6orf176	C6orf176	6.06893e-09	1.52415	1960
2521	SFTPC	SFTPC	1.36461e-07	1.5045	2521
3285	RIMS4	RIMS4	3.03867e-06	1.4885	3285
4069	ONECUT2	ONECUT2	2.86387e-05	1.48005	4069
1955	FZD9	FZD9	5.87633e-09	1.4798	1955
4099	ARHGAP8	ARHGAP8	3.11234e-05	1.4736	4099
1848	LOC100127888	LOC100127888	2.28701e-09	1.4688	1848
744	TRIM63	TRIM63	4.41333e-16	1.4563	744
3589	DGCR5	DGCR5	7.94961e-06	1.4496	3589
2607	EPHA5	EPHA5	1.94048e-07	1.44615	2607
3692	TMEM151A	TMEM151A	1.11181e-05	1.42085	3692
3861	NRTN	NRTN	1.71547e-05	1.40465	3861
4505	GBX2	GBX2	7.23178e-05	1.40415	4505
2217	C1QL4	C1QL4	2.59847e-08	1.4002	2217
3125	FSTL4	FSTL4	1.69845e-06	1.3989	3125
3209	CPNE7	CPNE7	2.24223e-06	1.39125	3209
2156	DUSP8	DUSP8	1.85969e-08	1.38565	2156
269	TFAP2A	TFAP2A	8.92974e-22	1.3802	269
1244	C6orf218	C6orf218	4.22602e-12	1.3465	1244
979	ZNF703	ZNF703	4.06878e-14	1.3409	979
2358	HES6	HES6	5.65444e-08	1.32645	2358
4523	C15orf59	C15orf59	7.45687e-05	1.3054	4523
3751	LGI3	LGI3	1.2824e-05	1.30335	3751
2679	NCRNA00052	NCRNA00052	2.76753e-07	1.30195	2679
1554	TPCN2	TPCN2	1.73325e-10	1.2786	1554
3646	LOC390595	LOC390595	9.70914e-06	1.27395	3646
2507	ADAMTSL5	ADAMTSL5	1.2152e-07	1.27125	2507
4446	DCT	DCT	6.46316e-05	1.2666	4446
4487	GPRC5A	GPRC5A	6.8533e-05	1.2639	4487
1785	BAIAP2L1	BAIAP2L1	1.5714e-09	1.2566	1785
1142	ANKRD9	ANKRD9	7.19776e-13	1.25105	1142
1453	ITPKB	ITPKB	6.43138e-11	1.25005	1453
1048	TTYH2	TTYH2	1.50848e-13	1.247	1048
3936	CELF5	CELF5	2.05719e-05	1.24635	3936
2795	MANEAL	MANEAL	4.53091e-07	1.24595	2795
2917	LRRC39	LRRC39	7.88905e-07	1.23855	2917
2550	HES4	HES4	1.54219e-07	1.23675	2550
2984	CASKIN1	CASKIN1	1.04964e-06	1.2346	2984
2963	DNAJA4	DNAJA4	9.62376e-07	1.22295	2963
2055	GOLGA7B	GOLGA7B	1.06899e-08	1.2194	2055
1520	TUBB4	TUBB4	1.29602e-10	1.2169	1520
3111	CECR2	CECR2	1.62986e-06	1.2153	3111
2314	ARSG	ARSG	4.40779e-08	1.2111	2314
462	GPR143	GPR143	3.92966e-19	1.2056	462
3133	LOC100188947	LOC100188947	1.73777e-06	1.20525	3133
1900	RAP1GAP	RAP1GAP	3.55148e-09	1.20455	1900
3171	HBQ1	HBQ1	1.985e-06	1.2005	3171
3791	FGFR4	FGFR4	1.41028e-05	1.19945	3791
3175	CAP2	CAP2	2.02477e-06	1.19615	3175
550	RAB3A	RAB3A	3.83253e-18	1.19335	550
3182	NKAIN1	NKAIN1	2.04695e-06	1.1871	3182
3508	QPCT	QPCT	5.97977e-06	1.1829	3508
849	TBC1D16	TBC1D16	5.89772e-15	1.17905	849
1962	REEP6	REEP6	6.22859e-09	1.17735	1962
983	FAM69B	FAM69B	4.42312e-14	1.17705	983
2671	BIRC7	BIRC7	2.70355e-07	1.1734	2671
2976	PNPLA3	PNPLA3	1.01068e-06	1.17065	2976
2765	RUNX3	RUNX3	3.90971e-07	1.15655	2765
1434	C19orf28	C19orf28	5.67572e-11	1.15425	1434
888	SLC7A5	SLC7A5	9.99227e-15	1.13825	888
2145	BAIAP2L2	BAIAP2L2	1.74678e-08	1.11505	2145
2444	SLC38A8	SLC38A8	8.80035e-08	1.11245	2444
1927	KLHL38	KLHL38	4.49322e-09	1.09635	1927
4329	LHB	LHB	4.97504e-05	1.0897	4329
3349	CBS	CBS	3.69227e-06	1.089	3349
2268	CNNM1	CNNM1	3.35252e-08	1.0751	2268
3631	OTUD7A	OTUD7A	9.10415e-06	1.0701	3631
581	CABLES1	CABLES1	6.54325e-18	1.06585	581
2548	WIPI1	WIPI1	1.5399e-07	1.06205	2548
4498	LINGO1	LINGO1	7.05908e-05	1.05235	4498
2962	MC1R	MC1R	9.60646e-07	1.0523	2962
3877	LOC342346	LOC342346	1.79832e-05	1.05185	3877
1474	KCNIP3	KCNIP3	7.93584e-11	1.051	1474
4271	LRRN4CL	LRRN4CL	4.41116e-05	1.0442	4271
1969	ZNF749	ZNF749	6.46187e-09	1.04335	1969
1007	SCARB1	SCARB1	6.55217e-14	1.03755	1007
2418	SOX6	SOX6	7.69209e-08	1.0343	2418
2027	HIST3H2A	HIST3H2A	8.94511e-09	1.0322	2027
2817	SIX6	SIX6	5.01366e-07	1.031	2817
1402	OSGIN1	OSGIN1	4.00756e-11	1.02905	1402
934	HAGHL	HAGHL	1.68639e-14	1.0275	934
3538	GSTP1	GSTP1	6.59171e-06	1.02715	3538
3280	FAM171A2	FAM171A2	3e-06	1.01765	3280
2516	SP8	SP8	1.27548e-07	1.01565	2516
3596	C17orf55	C17orf55	8.13974e-06	1.01295	3596
2249	PODXL2	PODXL2	2.97327e-08	1.0094	2249
4539	DHDH	DHDH	7.60225e-05	0.9996	4539
1529	IRX3	IRX3	1.40178e-10	0.9932	1529
1872	SLC45A2	SLC45A2	2.7964e-09	0.98795	1872
1289	NEDD4L	NEDD4L	7.6252e-12	0.98355	1289
4483	ACCN2	ACCN2	6.8107e-05	0.9833	4483
4405	EPHA8	EPHA8	5.88594e-05	0.97705	4405
1903	RAC3	RAC3	3.88305e-09	0.9762	1903
467	SLC3A2	SLC3A2	4.74901e-19	0.97525	467
1980	C7orf41	C7orf41	6.85502e-09	0.96505	1980
2049	SLC7A8	SLC7A8	1.04304e-08	0.9643	2049
970	PPM1H	PPM1H	3.14583e-14	0.9635	970
2594	MMP17	MMP17	1.83784e-07	0.9577	2594
4242	OTX1	OTX1	4.17427e-05	0.9512	4242
1113	MLANA	MLANA	4.74597e-13	0.94885	1113
2311	AG2	AG2	4.23996e-08	0.94615	2311
4444	APC2	APC2	6.44301e-05	0.94015	4444
3672	GABBR2	GABBR2	1.04452e-05	0.9378	3672
1035	MAD1L1	MAD1L1	1.24059e-13	0.92515	1035
1799	C15orf34	C15orf34	1.74618e-09	0.92235	1799
2167	RAB38	RAB38	2.03293e-08	0.92175	2167
2262	PHACTR1	PHACTR1	3.26725e-08	0.9116	2262
2181	LRFN1	LRFN1	2.12474e-08	0.90695	2181
2412	MYO1D	MYO1D	7.45045e-08	0.90695	2412
1021	ILVBL	ILVBL	8.67691e-14	0.90205	1021
1234	SNAI2	SNAI2	3.3929e-12	0.89935	1234
1598	LZTS1	LZTS1	2.79126e-10	0.8982	1598
4636	SLC8A2	SLC8A2	9.34055e-05	0.89545	4636
4266	ECM1	ECM1	4.37629e-05	0.89435	4266
2401	RGS9BP	RGS9BP	6.98042e-08	0.8926	2401
1273	C1orf85	C1orf85	5.77403e-12	0.88665	1273
1046	TPRN	TPRN	1.46978e-13	0.88505	1046
3776	SH2D5	SH2D5	1.35759e-05	0.8819	3776
2735	LOC285830	LOC285830	3.50843e-07	0.877	2735
3592	C16orf74	C16orf74	8.09862e-06	0.8713	3592
3108	CHAC1	CHAC1	1.61781e-06	0.8699	3108
2785	PRR5	PRR5	4.40966e-07	0.8601	2785
1377	RETSAT	RETSAT	2.62504e-11	0.85385	1377
1399	FN3K	FN3K	3.85105e-11	0.8536	1399
4409	LOC340357	LOC340357	5.89983e-05	0.8481	4409
4203	EPHX1	EPHX1	3.87292e-05	0.84435	4203
1188	RAB32	RAB32	1.50857e-12	0.83385	1188
2131	GDPD5	GDPD5	1.63495e-08	0.832	2131
1663	PLEKHA5	PLEKHA5	5.54852e-10	0.8305	1663
2494	NAV2	NAV2	1.16687e-07	0.82995	2494
3002	BEST1	BEST1	1.17026e-06	0.829	3002
3960	CAPN3	CAPN3	2.18936e-05	0.82855	3960
3322	CPEB1	CPEB1	3.4025e-06	0.82735	3322
1477	AGPAT2	AGPAT2	8.36851e-11	0.82355	1477
2706	GPR137B	GPR137B	3.06349e-07	0.8211	2706
3528	MICAL1	MICAL1	6.31524e-06	0.8205	3528
2117	FAM101B	FAM101B	1.52199e-08	0.81185	2117
3263	SLC6A15	SLC6A15	2.7781e-06	0.80895	3263
1578	STK32C	STK32C	2.10226e-10	0.8036	1578
1450	FAM124A	FAM124A	6.36039e-11	0.80045	1450
3470	C18orf56	C18orf56	5.50714e-06	0.79625	3470
1018	QPCTL	QPCTL	7.79941e-14	0.79575	1018
1395	SLC19A2	SLC19A2	3.61094e-11	0.78955	1395
3507	ABCD1	ABCD1	5.97298e-06	0.7893	3507
1836	HILS1	HILS1	2.12231e-09	0.7878	1836
1761	ESRP1	ESRP1	1.37483e-09	0.78625	1761
2688	RPP25	RPP25	2.84038e-07	0.78525	2688
3033	LOC441177	LOC441177	1.30212e-06	0.78385	3033
2789	TYR	TYR	4.45031e-07	0.7797	2789
1982	HHAT	HHAT	6.93018e-09	0.7767	1982
3063	GREB1	GREB1	1.43503e-06	0.76575	3063
1442	NELF	NELF	5.90152e-11	0.76525	1442
1256	PSEN2	PSEN2	4.73551e-12	0.76035	1256
1911	PAX3	PAX3	4.02583e-09	0.7601	1911
1545	BBC3	BBC3	1.55972e-10	0.75835	1545
3687	HPDL	HPDL	1.08128e-05	0.75595	3687
1489	SLC7A1	SLC7A1	9.62384e-11	0.75515	1489
2203	INPP4B	INPP4B	2.41245e-08	0.75095	2203
1534	MYC	MYC	1.44387e-10	0.74845	1534
2455	FMN1	FMN1	9.22646e-08	0.73805	2455
1325	IMPDH2	IMPDH2	1.3335e-11	0.73635	1325
1674	MITF	MITF	6.15812e-10	0.7349	1674
2068	STXBP1	STXBP1	1.14898e-08	0.73255	2068
1642	PPFIA3	PPFIA3	4.18724e-10	0.73215	1642
2832	FAM174B	FAM174B	5.46765e-07	0.73165	2832
4542	RAB17	RAB17	7.62587e-05	0.7304	4542
788	APOA1BP	APOA1BP	1.32065e-15	0.72575	788
4027	STARD10	STARD10	2.60203e-05	0.7256	4027
2439	TECPR2	TECPR2	8.70545e-08	0.7251	2439
1284	TIMM50	TIMM50	6.64279e-12	0.71845	1284
3706	AVPI1	AVPI1	1.15328e-05	0.71705	3706
2382	MGC16275	MGC16275	6.50036e-08	0.71425	2382
3324	RAB6B	RAB6B	3.40739e-06	0.71215	3324
1600	NCS1	NCS1	2.84062e-10	0.7096	1600
1851	PDXP	PDXP	2.38586e-09	0.7065	1851
845	TMEM97	TMEM97	5.60563e-15	0.70415	845
2891	RTTN	RTTN	6.97918e-07	0.7022	2891
4060	GCNT2	GCNT2	2.81139e-05	0.69745	4060
669	PAK4	PAK4	7.46483e-17	0.695	669
4269	DPP10	DPP10	4.40845e-05	0.69275	4269
2260	CYTH3	CYTH3	3.26236e-08	0.692	2260
3310	TIMP2	TIMP2	3.25266e-06	0.6918	3310
2022	MRPL12	MRPL12	8.85417e-09	0.69155	2022
1031	HPS4	HPS4	1.17758e-13	0.68695	1031
909	AHCY	AHCY	1.20049e-14	0.6868	909
1521	LOC100130776	LOC100130776	1.30937e-10	0.68635	1521
2305	IRF4	IRF4	4.08189e-08	0.68385	2305
1915	SORD	SORD	4.2036e-09	0.6827	1915
3067	SNHG7	SNHG7	1.45702e-06	0.68255	3067
2081	RENBP	RENBP	1.23481e-08	0.6776	2081
913	SLC25A23	SLC25A23	1.23045e-14	0.67735	913
4087	ARHGDIG	ARHGDIG	3.00276e-05	0.6748	4087
1925	CYBASC3	CYBASC3	4.41955e-09	0.6738	1925
1300	SAMM50	SAMM50	9.12035e-12	0.6727	1300
3637	CHCHD6	CHCHD6	9.36011e-06	0.6724	3637
2308	IRX5	IRX5	4.1366e-08	0.669	2308
2947	C4orf48	C4orf48	9.07468e-07	0.66845	2947
1984	MLPH	MLPH	6.97849e-09	0.66705	1984
3223	NR4A1	NR4A1	2.32201e-06	0.66685	3223
3623	EMP3	EMP3	8.89505e-06	0.66645	3623
2129	BAIAP2	BAIAP2	1.63251e-08	0.6649	2129
3638	EIF3C	EIF3C	9.43101e-06	0.66385	3638
1570	BSG	BSG	1.96963e-10	0.663	1570
906	VAT1	VAT1	1.17756e-14	0.6627	906
2515	SMPD2	SMPD2	1.26512e-07	0.6624	2515
2781	SNTA1	SNTA1	4.30117e-07	0.65975	2781
1690	SLC19A1	SLC19A1	7.06831e-10	0.6589	1690
3213	MBP	MBP	2.27683e-06	0.65635	3213
2641	PTPRS	PTPRS	2.32246e-07	0.65485	2641
1365	SNX8	SNX8	2.30577e-11	0.65275	1365
2202	GPR56	GPR56	2.38475e-08	0.6522	2202
4442	QDPR	QDPR	6.37714e-05	0.65105	4442
2901	GSTO1	GSTO1	7.23074e-07	0.651	2901
4190	XYLB	XYLB	3.77256e-05	0.64905	4190
2252	HMG20B	HMG20B	3.03238e-08	0.64705	2252
3273	LOC440957	LOC440957	2.9334e-06	0.6466	3273
2403	IGSF8	IGSF8	7.07264e-08	0.64625	2403
1895	TMCC2	TMCC2	3.3259e-09	0.6447	1895
1085	CLN6	CLN6	2.79271e-13	0.64415	1085
3276	RASSF3	RASSF3	2.95484e-06	0.6426	3276
2020	ENDOG	ENDOG	8.64992e-09	0.642	2020
2341	GPR153	GPR153	5.16136e-08	0.64125	2341
3195	HSF4	HSF4	2.13767e-06	0.64095	3195
3357	NAT8L	NAT8L	3.77433e-06	0.63925	3357
2900	CYP2U1	CYP2U1	7.21765e-07	0.63635	2900
2698	FAM195A	FAM195A	3.01844e-07	0.63455	2698
1171	MGST3	MGST3	1.07582e-12	0.634	1171
2293	SYNGR1	SYNGR1	3.88766e-08	0.633	2293
3645	PTPLA	PTPLA	9.61745e-06	0.6308	3645
2393	ISYNA1	ISYNA1	6.74767e-08	0.6301	2393
4575	ZNF704	ZNF704	8.13834e-05	0.6298	4575
2835	PKMYT1	PKMYT1	5.50969e-07	0.6293	2835
3103	ANO7	ANO7	1.60352e-06	0.6261	3103
1115	CLCN7	CLCN7	5.01448e-13	0.62455	1115
3894	EN2	EN2	1.86045e-05	0.62405	3894
3784	FAM86B1	FAM86B1	1.3837e-05	0.6236	3784
1202	TTLL12	TTLL12	1.92518e-12	0.6234	1202
2253	STX3	STX3	3.03238e-08	0.6234	2253
2104	AMDHD2	AMDHD2	1.35982e-08	0.6215	2104
3408	TTYH3	TTYH3	4.58786e-06	0.61715	3408
1923	NUDT14	NUDT14	4.39089e-09	0.6165	1923
1388	TCFL5	TCFL5	3.18954e-11	0.61485	1388
1240	ACO2	ACO2	3.67616e-12	0.61465	1240
1916	UAP1L1	UAP1L1	4.21199e-09	0.61445	1916
4317	PDZRN3	PDZRN3	4.84807e-05	0.6132	4317
1322	DERA	DERA	1.27673e-11	0.61265	1322
2852	ZBED3	ZBED3	5.84628e-07	0.61225	2852
2603	FAM83H	FAM83H	1.91173e-07	0.6119	2603
2462	MYO10	MYO10	9.52402e-08	0.60905	2462
4527	STOML3	STOML3	7.49275e-05	0.60745	4527
3826	TRPV2	TRPV2	1.51711e-05	0.60705	3826
1727	PYCR1	PYCR1	1.04561e-09	0.6064	1727
4187	SLC24A5	SLC24A5	3.74764e-05	0.6047	4187
2276	TNFRSF14	TNFRSF14	3.53717e-08	0.6044	2276
2061	HEBP1	HEBP1	1.12497e-08	0.60335	2061
2483	FAM53B	FAM53B	1.10929e-07	0.59995	2483
2364	NFKBIL2	NFKBIL2	5.77366e-08	0.59925	2364
2948	EFNA2	EFNA2	9.13041e-07	0.59825	2948
3431	LASS1	LASS1	4.94733e-06	0.5953	3431
2800	LOC115110	LOC115110	4.61293e-07	0.5938	2800
1514	MRPS2	MRPS2	1.19226e-10	0.5935	1514
2285	ABL2	ABL2	3.73843e-08	0.5934	2285
2219	NECAB3	NECAB3	2.62344e-08	0.59195	2219
2905	MRPL41	MRPL41	7.48786e-07	0.59025	2905
2407	FBXO32	FBXO32	7.29144e-08	0.5888	2407
1995	KIAA0114	KIAA0114	7.62576e-09	0.58825	1995
3299	GPR19	GPR19	3.15214e-06	0.58785	3299
3735	HSBP1L1	HSBP1L1	1.23677e-05	0.58755	3735
1861	TEAD4	TEAD4	2.64779e-09	0.5874	1861
2120	ZNF593	ZNF593	1.52796e-08	0.58575	2120
1610	FLYWCH1	FLYWCH1	3.23614e-10	0.58265	1610
1040	SLC6A8	SLC6A8	1.34685e-13	0.5803	1040
1566	DUSP3	DUSP3	1.89613e-10	0.5788	1566
3266	GCAT	GCAT	2.82066e-06	0.57725	3266
1706	PCYT2	PCYT2	8.10989e-10	0.57495	1706
1754	VEGFB	VEGFB	1.33811e-09	0.5747	1754
2434	ST3GAL4	ST3GAL4	8.42592e-08	0.57415	2434
2587	SCD	SCD	1.72199e-07	0.57415	2587
4557	COMTD1	COMTD1	7.76397e-05	0.5716	4557
4563	MPP3	MPP3	7.94813e-05	0.57045	4563
3267	SLC6A10P	SLC6A10P	2.82066e-06	0.56745	3267
3314	SIRPA	SIRPA	3.30223e-06	0.56655	3314
3088	KRTAP9-2	KRTAP9-2	1.55003e-06	0.56595	3088
4305	H2AFJ	H2AFJ	4.74829e-05	0.56575	4305
1670	TRIM32	TRIM32	5.98059e-10	0.5648	1670
3792	C19orf71	C19orf71	1.41028e-05	0.56365	3792
2471	FAM186B	FAM186B	1.03569e-07	0.56355	2471
1329	LONP1	LONP1	1.49466e-11	0.56235	1329
1078	HS1BP3	HS1BP3	2.51673e-13	0.5612	1078
2012	C14orf109	C14orf109	8.28619e-09	0.5607	2012
3813	NEU3	NEU3	1.47993e-05	0.5596	3813
3351	ATP11A	ATP11A	3.72017e-06	0.55955	3351
3165	PLEKHG3	PLEKHG3	1.91741e-06	0.5574	3165
1445	FKBP4	FKBP4	6.03816e-11	0.55715	1445
2871	C1orf93	C1orf93	6.26611e-07	0.5567	2871
2330	RAB5B	RAB5B	5.02978e-08	0.5566	2330
2907	GBAP1	GBAP1	7.50142e-07	0.55655	2907
2225	MED15	MED15	2.66058e-08	0.55645	2225
2328	SLC34A1	SLC34A1	4.83793e-08	0.55565	2328
4171	MMP24	MMP24	3.58647e-05	0.5555	4171
2931	FAH	FAH	8.37437e-07	0.5554	2931
3461	CTSF	CTSF	5.34755e-06	0.5554	3461
2678	DPP7	DPP7	2.75114e-07	0.5542	2678
1850	FOXRED2	FOXRED2	2.29749e-09	0.5506	1850
1077	PABPC4	PABPC4	2.51133e-13	0.5499	1077
4375	UPP1	UPP1	5.56773e-05	0.54935	4375
3020	RANBP10	RANBP10	1.26083e-06	0.5493	3020
4095	RGS20	RGS20	3.07652e-05	0.5491	4095
4241	PIK3CD	PIK3CD	4.17427e-05	0.54795	4241
4071	KCNJ4	KCNJ4	2.87045e-05	0.5463	4071
2336	RRAGD	RRAGD	5.11205e-08	0.54565	2336
2447	UCK1	UCK1	8.8185e-08	0.543	2447
1868	BACE2	BACE2	2.73351e-09	0.5429	1868
3671	C6orf48	C6orf48	1.04049e-05	0.54185	3671
3675	SPIRE2	SPIRE2	1.05157e-05	0.54065	3675
1028	BYSL	BYSL	1.1097e-13	0.53895	1028
2324	SYDE1	SYDE1	4.81112e-08	0.53835	2324
1762	DAPK3	DAPK3	1.38117e-09	0.53785	1762
2278	SPR	SPR	3.61033e-08	0.53755	2278
4484	FBXO17	FBXO17	6.83043e-05	0.53725	4484
3009	DKFZp761E198	DKFZp761E198	1.20272e-06	0.5368	3009
1147	FGD1	FGD1	7.77425e-13	0.53615	1147
1206	MRPL2	MRPL2	2.03595e-12	0.53525	1206
2084	PARVB	PARVB	1.25431e-08	0.53485	2084
2464	ATAD3A	ATAD3A	9.62655e-08	0.5338	2464
1827	BCL7A	BCL7A	2.04196e-09	0.53225	1827
2430	TYSND1	TYSND1	8.15177e-08	0.5321	2430
2420	GBA	GBA	7.77859e-08	0.53085	2420
3049	QPRT	QPRT	1.3763e-06	0.5308	3049
1064	CCDC51	CCDC51	1.987e-13	0.53025	1064
1410	IPO4	IPO4	4.26137e-11	0.52965	1410
1405	GPI	GPI	4.10095e-11	0.5286	1405
4115	FOXN4	FOXN4	3.20308e-05	0.52755	4115
2691	TMEM120A	TMEM120A	2.87536e-07	0.5255	2691
2590	TMEM177	TMEM177	1.80702e-07	0.5243	2590
1797	ACY1	ACY1	1.71694e-09	0.5222	1797
3976	SOCS6	SOCS6	2.2807e-05	0.5218	3976
2921	NME4	NME4	8.01235e-07	0.52135	2921
3424	C22orf25	C22orf25	4.79236e-06	0.5209	3424
2474	SLC4A2	SLC4A2	1.06336e-07	0.5206	2474
1495	TMEM147	TMEM147	9.99486e-11	0.5202	1495
1533	MRPS12	MRPS12	1.42916e-10	0.5193	1533
3581	RPS19	RPS19	7.87158e-06	0.5191	3581
3606	LOC388796	LOC388796	8.34373e-06	0.5186	3606
4180	TACR2	TACR2	3.68472e-05	0.5179	4180
3490	GYPC	GYPC	5.76743e-06	0.5174	3490
2990	LOC100134368	LOC100134368	1.1142e-06	0.5171	2990
2171	CYC1	CYC1	2.09378e-08	0.5169	2171
4376	FDXR	FDXR	5.56773e-05	0.51665	4376
2938	BOP1	BOP1	8.64327e-07	0.5159	2938
2537	ANKRD39	ANKRD39	1.44461e-07	0.51575	2537
4470	PAQR4	PAQR4	6.73229e-05	0.5157	4470
3492	AEN	AEN	5.79707e-06	0.51525	3492
3737	FKBP6	FKBP6	1.24076e-05	0.5144	3737
3716	PTRH1	PTRH1	1.17983e-05	0.51415	3716
2396	RAB3IL1	RAB3IL1	6.83404e-08	0.514	2396
2207	NDUFS7	NDUFS7	2.49517e-08	0.51345	2207
3518	ANKRD13B	ANKRD13B	6.09828e-06	0.5134	3518
3372	SLC39A6	SLC39A6	3.97701e-06	0.51255	3372
1833	NDUFA8	NDUFA8	2.09878e-09	0.51185	1833
4596	CCDC78	CCDC78	8.40863e-05	0.5116	4596
3389	EXOSC4	EXOSC4	4.20219e-06	0.5107	3389
3913	CCNB1IP1	CCNB1IP1	1.91207e-05	0.5104	3913
3551	TRAK2	TRAK2	6.92864e-06	0.51025	3551
1643	BTBD9	BTBD9	4.33178e-10	0.5101	1643
1820	AFG3L2	AFG3L2	1.95742e-09	0.51	1820
2542	TKT	TKT	1.48108e-07	0.5099	2542
2792	PITRM1	PITRM1	4.50603e-07	0.50845	2792
4492	ALDH4A1	ALDH4A1	6.95469e-05	0.5079	4492
2615	NUP93	NUP93	1.97285e-07	0.5077	2615
2582	DPH3B	DPH3B	1.69436e-07	0.5076	2582
3332	UBE2S	UBE2S	3.52001e-06	0.5069	3332
4459	GAS5	GAS5	6.56046e-05	0.5069	4459
2381	C19orf48	C19orf48	6.36799e-08	0.50525	2381
1992	ADCY9	ADCY9	7.35488e-09	0.50495	1992
2985	PEMT	PEMT	1.06732e-06	0.5037	2985
2818	MICA	MICA	5.01366e-07	0.5033	2818
1668	BPHL	BPHL	5.94056e-10	0.5031	1668
1669	TRAP1	TRAP1	5.98059e-10	0.50195	1669
4017	SLC43A3	SLC43A3	2.56373e-05	0.50105	4017
2427	EPM2A	EPM2A	8.08661e-08	0.5008	2427
4656	TMEM191A	TMEM191A	9.68663e-05	0.5002	4656
2601	BAHCC1	BAHCC1	1.89174e-07	0.4996	2601
2109	ZNF581	ZNF581	1.42782e-08	0.4986	2109
3056	NME2P1	NME2P1	1.40833e-06	0.49855	3056
2429	EEF2	EEF2	8.13625e-08	0.49775	2429
4363	PARD6G	PARD6G	5.44524e-05	0.4975	4363
3721	MTP18	MTP18	1.18971e-05	0.49735	3721
2051	ESRRA	ESRRA	1.04509e-08	0.49695	2051
1634	MCAT	MCAT	4.08641e-10	0.49465	1634
2508	ABCB6	ABCB6	1.22588e-07	0.49435	2508
1310	TMEM63B	TMEM63B	1.04209e-11	0.4942	1310
1700	XPNPEP3	XPNPEP3	7.78392e-10	0.4941	1700
1684	C16orf5	C16orf5	6.79731e-10	0.4933	1684
2991	C8orf30A	C8orf30A	1.12737e-06	0.49285	2991
1559	MRPL24	MRPL24	1.81898e-10	0.49175	1559
4494	MIF	MIF	6.96553e-05	0.4914	4494
3281	COX6A1	COX6A1	3.01755e-06	0.49075	3281
2406	NARF	NARF	7.26364e-08	0.4892	2406
4576	ECE2	ECE2	8.13834e-05	0.4885	4576
2745	RPS2	RPS2	3.65363e-07	0.48835	2745
2148	ALG8	ALG8	1.76132e-08	0.48775	2148
2423	KAZ	KAZ	7.98812e-08	0.4871	2423
1485	CINP	CINP	9.24094e-11	0.48615	1485
3549	RNF144A	RNF144A	6.8915e-06	0.48575	3549
2517	PARVA	PARVA	1.31116e-07	0.48555	2517
3634	NCRNA00188	NCRNA00188	9.18632e-06	0.48495	3634
2865	NDUFA7	NDUFA7	6.10248e-07	0.48485	2865
2001	C20orf27	C20orf27	7.81282e-09	0.4844	2001
1757	NOP2	NOP2	1.36377e-09	0.48405	1757
3059	C10orf2	C10orf2	1.41289e-06	0.4823	3059
2809	SLC26A6	SLC26A6	4.7621e-07	0.4821	2809
3134	FAM89A	FAM89A	1.74088e-06	0.48125	3134
3422	C14orf33	C14orf33	4.76632e-06	0.47975	3422
1967	CBX4	CBX4	6.32521e-09	0.4794	1967
2009	CHKA	CHKA	8.05597e-09	0.4783	2009
1875	XPO5	XPO5	2.82911e-09	0.4781	1875
3212	ACOT2	ACOT2	2.27683e-06	0.4775	3212
4565	CCL28	CCL28	7.98687e-05	0.47735	4565
1649	AGPAT1	AGPAT1	4.7362e-10	0.47685	1649
2866	ABHD14B	ABHD14B	6.10248e-07	0.47675	2866
2665	CDC16	CDC16	2.59615e-07	0.4765	2665
3151	NCKAP5L	NCKAP5L	1.83193e-06	0.47615	3151
3886	LAPTM4B	LAPTM4B	1.8327e-05	0.4758	3886
1842	RDH13	RDH13	2.20377e-09	0.4757	1842
3463	C3orf14	C3orf14	5.37664e-06	0.4754	3463
2608	WDR81	WDR81	1.94718e-07	0.47475	2608
2794	SLC25A1	SLC25A1	4.5226e-07	0.47425	2794
3309	RPS15	RPS15	3.24702e-06	0.47425	3309
3000	VARS	VARS	1.15339e-06	0.4737	3000
3681	C1orf182	C1orf182	1.07227e-05	0.4733	3681
3527	E2F3	E2F3	6.27944e-06	0.47325	3527
3523	PUSL1	PUSL1	6.18736e-06	0.47185	3523
3201	TSPO	TSPO	2.18357e-06	0.4715	3201
3655	DDTL	DDTL	1.00511e-05	0.47105	3655
1998	AARS2	AARS2	7.74741e-09	0.47085	1998
2267	GYS1	GYS1	3.33057e-08	0.47085	2267
2036	POMGNT1	POMGNT1	9.44811e-09	0.47005	2036
3773	GPNMB	GPNMB	1.34307e-05	0.46935	3773
2598	POLR2L	POLR2L	1.88114e-07	0.46895	2598
3969	IRS2	IRS2	2.24638e-05	0.46765	3969
1950	NPHP4	NPHP4	5.70337e-09	0.4673	1950
3238	NHSL1	NHSL1	2.41874e-06	0.46695	3238
1524	POLD2	POLD2	1.35396e-10	0.4667	1524
2419	NEU1	NEU1	7.69209e-08	0.4654	2419
3272	ALKBH7	ALKBH7	2.85709e-06	0.46505	3272
4127	C9orf43	C9orf43	3.25098e-05	0.46495	4127
3432	SREBF2	SREBF2	4.94733e-06	0.46475	3432
2016	SCAMP3	SCAMP3	8.43483e-09	0.4645	2016
2078	PFKM	PFKM	1.21858e-08	0.46385	2078
1972	PRMT7	PRMT7	6.4971e-09	0.46375	1972
2487	ATP6V0A1	ATP6V0A1	1.13841e-07	0.4629	2487
3676	PELI3	PELI3	1.05333e-05	0.46155	3676
1803	NAB2	NAB2	1.76484e-09	0.46125	1803
3699	INCENP	INCENP	1.13138e-05	0.4611	3699
3726	PAG1	PAG1	1.20632e-05	0.4609	3726
1863	ALG3	ALG3	2.6842e-09	0.4607	1863
1752	TOMM40	TOMM40	1.31558e-09	0.46005	1752
3513	TBC1D7	TBC1D7	6.03274e-06	0.45995	3513
1583	FAM189B	FAM189B	2.28454e-10	0.45975	1583
3249	PAFAH1B3	PAFAH1B3	2.61238e-06	0.45815	3249
2543	RUVBL2	RUVBL2	1.48108e-07	0.45545	2543
4522	METTL12	METTL12	7.44544e-05	0.4553	4522
3474	ENTPD6	ENTPD6	5.60063e-06	0.4528	3474
3105	NR1D1	NR1D1	1.61208e-06	0.4522	3105
4600	C20orf117	C20orf117	8.4906e-05	0.452	4600
3315	PRAME	PRAME	3.30798e-06	0.4515	3315
3560	AGPAT6	AGPAT6	7.19012e-06	0.45015	3560
3839	MTHFD1L	MTHFD1L	1.57478e-05	0.45	3839
1238	CUTA	CUTA	3.63629e-12	0.4497	1238
1884	KIAA0664	KIAA0664	2.96225e-09	0.4495	1884
2530	BFAR	BFAR	1.41278e-07	0.4494	2530
1576	ATP5B	ATP5B	2.05437e-10	0.44905	1576
3997	GALE	GALE	2.39179e-05	0.4483	3997
4164	ARHGDIA	ARHGDIA	3.56529e-05	0.44785	4164
4004	ZNF828	ZNF828	2.44193e-05	0.4478	4004
2606	LSS	LSS	1.93992e-07	0.44725	2606
3369	POR	POR	3.93245e-06	0.44685	3369
2107	TARS2	TARS2	1.37453e-08	0.44665	2107
4104	PKN3	PKN3	3.15474e-05	0.44655	4104
3524	PPT2	PPT2	6.24565e-06	0.4459	3524
3394	OTUD7B	OTUD7B	4.22401e-06	0.4455	3394
2890	NEIL2	NEIL2	6.97918e-07	0.44485	2890
1564	PIK3R2	PIK3R2	1.88201e-10	0.4445	1564
4324	MXI1	MXI1	4.92987e-05	0.4441	4324
2887	YDJC	YDJC	6.89881e-07	0.4436	2887
2499	NLE1	NLE1	1.18288e-07	0.44355	2499
1358	NME2	NME2	2.15933e-11	0.4432	1358
2264	SLC35B2	SLC35B2	3.27213e-08	0.4432	2264
3639	C6orf108	C6orf108	9.44686e-06	0.44305	3639
4309	KCNQ2	KCNQ2	4.76684e-05	0.443	4309
4384	PWWP2B	PWWP2B	5.63688e-05	0.44265	4384
3412	SNCA	SNCA	4.67568e-06	0.44245	3412
3184	NME1	NME1	2.09294e-06	0.4414	3184
2726	GRINA	GRINA	3.42781e-07	0.44135	2726
3084	RPS16	RPS16	1.54658e-06	0.44135	3084
3312	EML2	EML2	3.27067e-06	0.4413	3312
3060	SLC25A6	SLC25A6	1.41541e-06	0.44115	3060
2485	FAM100A	FAM100A	1.11605e-07	0.4406	2485
3995	PFDN2	PFDN2	2.3885e-05	0.44055	3995
2701	MRPS25	MRPS25	3.03524e-07	0.4401	2701
3388	EXOSC5	EXOSC5	4.18894e-06	0.4399	3388
1696	SLC25A3	SLC25A3	7.36483e-10	0.4391	1696
2952	SRD5A3	SRD5A3	9.29181e-07	0.4384	2952
3670	UQCRHL	UQCRHL	1.03875e-05	0.43825	3670
3124	EPOR	EPOR	1.68544e-06	0.43805	3124
1635	TMEM201	TMEM201	4.10569e-10	0.43795	1635
972	CCT3	CCT3	3.3136e-14	0.4373	972
2805	ATG4D	ATG4D	4.69637e-07	0.4372	2805
3984	CRTC1	CRTC1	2.29387e-05	0.4368	3984
1454	ZNF74	ZNF74	6.43138e-11	0.43635	1454
3019	IGSF3	IGSF3	1.25592e-06	0.43565	3019
2497	CDS2	CDS2	1.18159e-07	0.4354	2497
2292	ZBTB9	ZBTB9	3.88015e-08	0.43505	2292
1488	MRPL37	MRPL37	9.50527e-11	0.4346	1488
1318	TULP3	TULP3	1.16844e-11	0.434	1318
3504	DVL3	DVL3	5.9526e-06	0.43375	3504
1553	SOX10	SOX10	1.72497e-10	0.43275	1553
3477	ERF	ERF	5.66327e-06	0.43275	3477
2405	GIT1	GIT1	7.11622e-08	0.4325	2405
4085	RPL18A	RPL18A	2.97171e-05	0.4324	4085
2417	SLC25A39	SLC25A39	7.68058e-08	0.4323	2417
1607	CECR5	CECR5	3.19057e-10	0.4321	1607
2546	NDUFV3	NDUFV3	1.5237e-07	0.4307	2546
2263	PMPCA	PMPCA	3.27213e-08	0.43045	2263
3825	ARL2	ARL2	1.51711e-05	0.43025	3825
3199	RPL29	RPL29	2.1624e-06	0.43015	3199
2319	MEF2D	MEF2D	4.64328e-08	0.4301	2319
3116	VARS2	VARS2	1.66487e-06	0.43	3116
4283	ARFGAP1	ARFGAP1	4.51233e-05	0.4298	4283
2468	TIMM16	TIMM16	1.00178e-07	0.42905	2468
3208	ZMYND19	ZMYND19	2.23365e-06	0.4289	3208
2025	GALK1	GALK1	8.93188e-09	0.4281	2025
3933	PTPRM	PTPRM	2.04031e-05	0.42795	3933
3949	URM1	URM1	2.11423e-05	0.42775	3949
4366	KBTBD5	KBTBD5	5.46167e-05	0.42765	4366
2577	TXNL4A	TXNL4A	1.66653e-07	0.4274	2577
2161	FDFT1	FDFT1	1.98041e-08	0.4272	2161
1893	SSU72	SSU72	3.28756e-09	0.4266	1893
2622	CYB5R3	CYB5R3	2.05821e-07	0.4262	2622
2713	AKR7A2	AKR7A2	3.18015e-07	0.4261	2713
1351	MECR	MECR	2.10389e-11	0.4253	1351
1746	CRTAP	CRTAP	1.30576e-09	0.4253	1746
4650	GPSM1	GPSM1	9.53119e-05	0.4251	4650
4629	DYRK3	DYRK3	9.09993e-05	0.42495	4629
3378	LOC401010	LOC401010	3.99414e-06	0.4247	3378
2522	NPM3	NPM3	1.36653e-07	0.42335	2522
3876	HIC2	HIC2	1.79602e-05	0.4227	3876
3194	SDHA	SDHA	2.13457e-06	0.42235	3194
3850	ABR	ABR	1.60977e-05	0.42215	3850
3607	UQCRH	UQCRH	8.37423e-06	0.4219	3607
4467	BNC2	BNC2	6.67851e-05	0.42185	4467
2928	ACTG1	ACTG1	8.27564e-07	0.42125	2928
3119	EIF3K	EIF3K	1.66706e-06	0.42025	3119
3785	LENG9	LENG9	1.38599e-05	0.42015	3785
2937	TBKBP1	TBKBP1	8.61214e-07	0.41945	2937
3682	ADCK1	ADCK1	1.07227e-05	0.41845	3682
3311	LOC348926	LOC348926	3.25834e-06	0.417	3311
4038	PTTG1IP	PTTG1IP	2.68865e-05	0.41555	4038
3057	RPS5	RPS5	1.41084e-06	0.41535	3057
4175	KLC2	KLC2	3.61613e-05	0.4151	4175
2868	MAST2	MAST2	6.17811e-07	0.4149	2868
1999	NHEJ1	NHEJ1	7.78198e-09	0.4146	1999
4548	ATP6V0B	ATP6V0B	7.66995e-05	0.41425	4548
2398	MDH2	MDH2	6.86024e-08	0.41395	2398
2949	G6PC3	G6PC3	9.18575e-07	0.41365	2949
3214	POLH	POLH	2.28414e-06	0.4133	3214
1644	C6orf136	C6orf136	4.34068e-10	0.41315	1644
3219	PEBP1	PEBP1	2.31458e-06	0.4131	3219
4353	MXRA7	MXRA7	5.33128e-05	0.41275	4353
2069	ZNF330	ZNF330	1.15124e-08	0.41265	2069
4138	KLF15	KLF15	3.30281e-05	0.41265	4138
4188	CCDC43	CCDC43	3.75363e-05	0.41235	4188
2050	MLST8	MLST8	1.04304e-08	0.4122	2050
1941	ZNF687	ZNF687	5.25e-09	0.41215	1941
3863	HIGD2A	HIGD2A	1.72462e-05	0.412	3863
4144	SLC25A4	SLC25A4	3.34013e-05	0.4115	4144
4580	PSMB7	PSMB7	8.21777e-05	0.4114	4580
1928	USF2	USF2	4.52487e-09	0.411	1928
2005	TXNRD2	TXNRD2	7.93349e-09	0.41095	2005
4458	C8orf55	C8orf55	6.56046e-05	0.41055	4458
2659	TSPAN4	TSPAN4	2.5626e-07	0.4104	2659
3218	ZNF787	ZNF787	2.31458e-06	0.40995	3218
3347	BEND3	BEND3	3.67202e-06	0.4099	3347
4425	NARS2	NARS2	6.15451e-05	0.4098	4425
4574	GLTPD1	GLTPD1	8.12751e-05	0.40885	4574
4279	NT5M	NT5M	4.46646e-05	0.4082	4279
3851	ITPK1	ITPK1	1.61818e-05	0.408	3851
2146	KIAA0649	KIAA0649	1.75444e-08	0.4077	2146
3047	RNASEH2A	RNASEH2A	1.37385e-06	0.4076	3047
1431	PARS2	PARS2	5.47142e-11	0.4075	1431
3531	OCEL1	OCEL1	6.34761e-06	0.40715	3531
4043	SOX12	SOX12	2.71555e-05	0.4066	4043
2648	PAICS	PAICS	2.43877e-07	0.40635	2648
2329	ZNF71	ZNF71	4.93821e-08	0.4062	2329
3377	PMVK	PMVK	3.99414e-06	0.406	3377
2195	DDT	DDT	2.30216e-08	0.40585	2195
2480	YIF1B	YIF1B	1.09544e-07	0.4057	2480
1768	AIMP2	AIMP2	1.4346e-09	0.4056	1768
3543	COX6B1	COX6B1	6.7927e-06	0.4055	3543
2376	COQ6	COQ6	6.17623e-08	0.40515	2376
3952	SORT1	SORT1	2.12462e-05	0.40435	3952
3677	MAP2K2	MAP2K2	1.05687e-05	0.40365	3677
2075	MAD2L1BP	MAD2L1BP	1.20551e-08	0.40355	2075
2844	NSDHL	NSDHL	5.69931e-07	0.40355	2844
2675	LAGE3	LAGE3	2.7237e-07	0.4035	2675
3231	RABIF	RABIF	2.36952e-06	0.40335	3231
1737	VDAC2	VDAC2	1.12104e-09	0.40325	1737
3911	ATP5G1	ATP5G1	1.90582e-05	0.403	3911
3123	DUS1L	DUS1L	1.67542e-06	0.40265	3123
3819	GSTM4	GSTM4	1.5058e-05	0.40265	3819
3491	MRPL38	MRPL38	5.78881e-06	0.4025	3491
3932	ACOT1	ACOT1	2.03698e-05	0.4017	3932
2458	CBX8	CBX8	9.40849e-08	0.40165	2458
2584	B4GALT2	B4GALT2	1.70393e-07	0.40125	2584
3017	MARS2	MARS2	1.24089e-06	0.40055	3017
3771	RPS10	RPS10	1.33827e-05	0.4002	3771
3763	C19orf24	C19orf24	1.31552e-05	0.3996	3763
2440	DALRD3	DALRD3	8.77554e-08	0.3994	2440
3522	ATP6V0C	ATP6V0C	6.1768e-06	0.3988	3522
4466	DGCR6	DGCR6	6.67851e-05	0.3983	4466
2720	YRDC	YRDC	3.28651e-07	0.398	2720
2388	PPAN	PPAN	6.60606e-08	0.39745	2388
2904	TMEM161A	TMEM161A	7.39671e-07	0.3973	2904
3368	CLPTM1	CLPTM1	3.91772e-06	0.39715	3368
1976	DHX37	DHX37	6.51955e-09	0.39675	1976
2983	NHP2	NHP2	1.04964e-06	0.3966	2983
3469	NFKBIL1	NFKBIL1	5.50714e-06	0.39555	3469
3711	PPP1R15A	PPP1R15A	1.16551e-05	0.3955	3711
2977	HEATR2	HEATR2	1.01251e-06	0.3954	2977
2169	VDAC1	VDAC1	2.0458e-08	0.3945	2169
4163	SIGMAR1	SIGMAR1	3.56529e-05	0.39375	4163
4273	RPL38	RPL38	4.41713e-05	0.39355	4273
4378	RPL36	RPL36	5.59403e-05	0.39305	4378
3753	TIGD5	TIGD5	1.2917e-05	0.3926	3753
2059	CDK4	CDK4	1.10908e-08	0.3917	2059
1813	TIMM44	TIMM44	1.87048e-09	0.3916	1813
2744	ABCF1	ABCF1	3.64689e-07	0.39155	2744
3900	ZNF579	ZNF579	1.8753e-05	0.3914	3900
1678	ABCC10	ABCC10	6.42476e-10	0.39115	1678
4019	SNAPC4	SNAPC4	2.56373e-05	0.3906	4019
3673	ANKRD52	ANKRD52	1.04602e-05	0.3901	3673
3515	HSPBP1	HSPBP1	6.04133e-06	0.38975	3515
4599	C20orf199	C20orf199	8.46256e-05	0.38925	4599
2970	NDUFV1	NDUFV1	9.74572e-07	0.3887	2970
2710	HSP90AB1	HSP90AB1	3.12072e-07	0.38815	2710
2689	ERCC2	ERCC2	2.85836e-07	0.38805	2689
4634	FLVCR1	FLVCR1	9.25099e-05	0.38805	4634
3698	LMNA	LMNA	1.12949e-05	0.38785	3698
1974	PPP2R5D	PPP2R5D	6.50993e-09	0.38755	1974
4234	NT5DC2	NT5DC2	4.12147e-05	0.38705	4234
3055	HADH	HADH	1.40582e-06	0.38665	3055
2300	SNRPC	SNRPC	4.0236e-08	0.38655	2300
3487	TAF6L	TAF6L	5.75923e-06	0.38625	3487
3262	KIAA1211	KIAA1211	2.7781e-06	0.3859	3262
4259	STRADB	STRADB	4.271e-05	0.38535	4259
2562	PEPD	PEPD	1.58453e-07	0.38475	2562
4194	SLC25A33	SLC25A33	3.81768e-05	0.38465	4194
2849	PSMG1	PSMG1	5.7515e-07	0.384	2849
2919	FAM86C	FAM86C	7.969e-07	0.38365	2919
3092	RAI1	RAI1	1.56163e-06	0.3836	3092
2342	MRPS18B	MRPS18B	5.17128e-08	0.38355	2342
3619	MTX1	MTX1	8.78347e-06	0.38355	3619
3937	MDC1	MDC1	2.05758e-05	0.383	3937
4006	CERK	CERK	2.44988e-05	0.3819	4006
2526	ZDHHC9	ZDHHC9	1.3863e-07	0.3812	2526
3557	TMEM143	TMEM143	7.15359e-06	0.38035	3557
1801	ZNF768	ZNF768	1.74873e-09	0.38025	1801
4162	PTDSS2	PTDSS2	3.5613e-05	0.38025	4162
3021	ASPSCR1	ASPSCR1	1.26844e-06	0.38015	3021
2456	BCS1L	BCS1L	9.37275e-08	0.3801	2456
2958	C6orf1	C6orf1	9.49691e-07	0.37975	2958
3873	ZBED4	ZBED4	1.78379e-05	0.3793	3873
4497	RPL37A	RPL37A	7.04811e-05	0.37855	4497
2618	MYBBP1A	MYBBP1A	1.97949e-07	0.3784	2618
2102	UQCRC1	UQCRC1	1.3545e-08	0.37775	2102
2721	SIRT5	SIRT5	3.2926e-07	0.37755	2721
2841	DPH2	DPH2	5.60684e-07	0.3774	2841
4326	ZKSCAN3	ZKSCAN3	4.95443e-05	0.37735	4326
2780	UBAP2	UBAP2	4.30117e-07	0.3773	2780
3796	PTGES2	PTGES2	1.4444e-05	0.37725	3796
2175	TEX264	TEX264	2.10509e-08	0.3772	2175
2380	TACO1	TACO1	6.36799e-08	0.3769	2380
3450	LRFN3	LRFN3	5.23419e-06	0.37635	3450
3380	NOC2L	NOC2L	4.0161e-06	0.3763	3380
2572	TUFM	TUFM	1.64413e-07	0.3756	2572
2536	RPTOR	RPTOR	1.43861e-07	0.37415	2536
4249	COX8A	COX8A	4.19695e-05	0.37405	4249
2118	HAX1	HAX1	1.52199e-08	0.37395	2118
3874	WBP11P1	WBP11P1	1.78673e-05	0.3735	3874
4000	RPLP1	RPLP1	2.42158e-05	0.3735	4000
3094	CHMP1B	CHMP1B	1.56163e-06	0.37345	3094
3137	ZNF205	ZNF205	1.75749e-06	0.3734	3137
2408	EHMT2	EHMT2	7.29144e-08	0.373	2408
2651	C6orf125	C6orf125	2.44694e-07	0.37285	2651
4318	SEPT9	SEPT9	4.84807e-05	0.3726	4318
4191	MPV17	MPV17	3.77859e-05	0.37175	4191
2176	PA2G4	PA2G4	2.11428e-08	0.37105	2176
3689	C19orf39	C19orf39	1.09337e-05	0.37025	3689
2322	RRP9	RRP9	4.78141e-08	0.37	2322
3052	RPUSD1	RPUSD1	1.38952e-06	0.3699	3052
3533	TOP1MT	TOP1MT	6.44564e-06	0.3691	3533
4521	PAAF1	PAAF1	7.44544e-05	0.3689	4521
1835	IPO13	IPO13	2.11263e-09	0.3687	1835
2170	USP36	USP36	2.09378e-08	0.3683	2170
2669	AKT1	AKT1	2.67556e-07	0.3683	2669
3973	CSDA	CSDA	2.26589e-05	0.36825	3973
1677	C12orf52	C12orf52	6.31118e-10	0.36775	1677
3547	FBXO7	FBXO7	6.86812e-06	0.3677	3547
3802	SRM	SRM	1.45844e-05	0.36765	3802
2386	BAT2	BAT2	6.59348e-08	0.36755	2386
4123	GPS1	GPS1	3.23535e-05	0.3673	4123
2783	ST3GAL3	ST3GAL3	4.32649e-07	0.367	2783
2761	C17orf63	C17orf63	3.86393e-07	0.36665	2761
2617	GNPDA1	GNPDA1	1.97579e-07	0.36605	2617
1509	UBAP2L	UBAP2L	1.17674e-10	0.3659	1509
2150	C15orf61	C15orf61	1.76395e-08	0.3656	2150
3029	DDX41	DDX41	1.29213e-06	0.3656	3029
2629	HADHB	HADHB	2.18609e-07	0.36555	2629
3701	SARS2	SARS2	1.13296e-05	0.36535	3701
3658	TBCD	TBCD	1.00821e-05	0.3647	3658
3354	CDYL	CDYL	3.75477e-06	0.36465	3354
2875	RRS1	RRS1	6.4922e-07	0.36455	2875
3892	CIZ1	CIZ1	1.85084e-05	0.3643	3892
2435	PHB2	PHB2	8.46148e-08	0.36395	2435
3729	PRICKLE3	PRICKLE3	1.21739e-05	0.36395	3729
2334	FLAD1	FLAD1	5.09243e-08	0.3639	2334
2778	LARP1	LARP1	4.26661e-07	0.3638	2778
4227	TRMT61A	TRMT61A	4.0758e-05	0.36375	4227
4614	UBA52	UBA52	8.75262e-05	0.36375	4614
3622	USP35	USP35	8.89505e-06	0.36355	3622
3683	C17orf53	C17orf53	1.07825e-05	0.3635	3683
3302	PQLC2	PQLC2	3.18065e-06	0.3634	3302
4429	HPS1	HPS1	6.19314e-05	0.3634	4429
1714	PTCD1	PTCD1	8.82299e-10	0.3631	1714
3153	MRPL4	MRPL4	1.83843e-06	0.3627	3153
1943	UNC45A	UNC45A	5.39085e-09	0.36245	1943
3965	LRRC45	LRRC45	2.22396e-05	0.3624	3965
1586	ZNF526	ZNF526	2.34249e-10	0.3617	1586
2391	DEXI	DEXI	6.68787e-08	0.3616	2391
2431	NARS	NARS	8.18626e-08	0.3611	2431
4130	ATP5H	ATP5H	3.26668e-05	0.36065	4130
2093	ZDHHC8	ZDHHC8	1.29869e-08	0.3605	2093
2475	BCL2L13	BCL2L13	1.06537e-07	0.3604	2475
3325	MRPL44	MRPL44	3.40739e-06	0.35955	3325
3694	UBE2M	UBE2M	1.11486e-05	0.3594	3694
4297	GUF1	GUF1	4.64723e-05	0.3594	4297
2855	RCCD1	RCCD1	5.91679e-07	0.35905	2855
4072	CDT1	CDT1	2.90466e-05	0.35865	4072
4385	WDR74	WDR74	5.63688e-05	0.35865	4385
2465	PDCD2L	PDCD2L	9.91515e-08	0.3586	2465
2296	MCOLN1	MCOLN1	3.91951e-08	0.3584	2296
3585	CDC34	CDC34	7.92722e-06	0.3582	3585
2565	QARS	QARS	1.60436e-07	0.35765	2565
3927	ITGB1BP1	ITGB1BP1	1.98254e-05	0.3571	3927
3503	AKAP1	AKAP1	5.93231e-06	0.3563	3503
2950	TTLL1	TTLL1	9.24178e-07	0.3549	2950
4449	SLC25A15	SLC25A15	6.49205e-05	0.35485	4449
3230	COX5A	COX5A	2.35561e-06	0.3541	3230
4488	MGAT4B	MGAT4B	6.86397e-05	0.35395	4488
3626	C7orf27	C7orf27	8.99278e-06	0.35345	3626
3734	UCK2	UCK2	1.23471e-05	0.35315	3734
2625	OXA1L	OXA1L	2.10735e-07	0.3529	2625
2757	THAP8	THAP8	3.85252e-07	0.3529	2757
3844	DGAT1	DGAT1	1.5996e-05	0.3521	3844
2337	CARM1	CARM1	5.13388e-08	0.3516	2337
1580	GATAD2A	GATAD2A	2.1687e-10	0.35155	1580
2237	FH	FH	2.78258e-08	0.3515	2237
2924	H2AFZ	H2AFZ	8.12549e-07	0.3514	2924
2997	ZNF777	ZNF777	1.13547e-06	0.3514	2997
3719	ARHGAP39	ARHGAP39	1.18804e-05	0.35125	3719
3562	MRPL21	MRPL21	7.20033e-06	0.35115	3562
4606	PNPLA4	PNPLA4	8.61496e-05	0.35	4606
2715	BAT3	BAT3	3.19903e-07	0.34995	2715
2731	POLR2E	POLR2E	3.47495e-07	0.34955	2731
3333	HSF1	HSF1	3.52612e-06	0.34945	3333
4399	TRAPPC6A	TRAPPC6A	5.77254e-05	0.34925	4399
3878	TFPT	TFPT	1.79851e-05	0.34895	3878
2902	ANXA5	ANXA5	7.25951e-07	0.34815	2902
3443	UBE2O	UBE2O	5.13343e-06	0.34705	3443
3545	THRA	THRA	6.83128e-06	0.34635	3545
3211	SRRD	SRRD	2.27353e-06	0.3463	3211
4591	TP53I13	TP53I13	8.31457e-05	0.3462	4591
4581	SNX30	SNX30	8.23048e-05	0.3452	4581
3710	NHP2L1	NHP2L1	1.15907e-05	0.3451	3710
2927	BRI3	BRI3	8.27564e-07	0.345	2927
1977	CCDC86	CCDC86	6.56504e-09	0.34465	1977
2732	GTPBP3	GTPBP3	3.49426e-07	0.34445	2732
2684	FDPS	FDPS	2.82462e-07	0.34435	2684
2957	HGS	HGS	9.45957e-07	0.34435	2957
3489	RNF5	RNF5	5.76743e-06	0.344	3489
2466	PEX10	PEX10	9.95686e-08	0.3434	2466
4028	C1orf56	C1orf56	2.60626e-05	0.34325	4028
2709	CS	CS	3.11494e-07	0.3417	2709
3553	TCOF1	TCOF1	6.966e-06	0.3414	3553
4107	ANKRD54	ANKRD54	3.15828e-05	0.3407	4107
2939	POLR3C	POLR3C	8.64327e-07	0.34055	2939
2998	C4orf14	C4orf14	1.14235e-06	0.34035	2998
3745	RUVBL1	RUVBL1	1.27217e-05	0.34025	3745
3859	C9orf86	C9orf86	1.69413e-05	0.33995	3859
2585	POLR1C	POLR1C	1.70393e-07	0.3398	2585
4251	PPPDE2	PPPDE2	4.20265e-05	0.33955	4251
3991	VPS18	VPS18	2.35527e-05	0.3387	3991
4341	C18orf22	C18orf22	5.14708e-05	0.33835	4341
4240	PFAS	PFAS	4.16861e-05	0.33815	4240
2349	NDUFS2	NDUFS2	5.36569e-08	0.3381	2349
3605	DHX34	DHX34	8.31328e-06	0.3374	3605
2340	C1orf163	C1orf163	5.13938e-08	0.33705	2340
2125	ZNF574	ZNF574	1.60024e-08	0.337	2125
4065	PRPF6	PRPF6	2.82961e-05	0.33695	4065
4351	GOT1	GOT1	5.26678e-05	0.3361	4351
3604	PIP4K2C	PIP4K2C	8.28298e-06	0.33505	3604
4153	TRIM28	TRIM28	3.42093e-05	0.335	4153
2575	EIF3B	EIF3B	1.64594e-07	0.3349	2575
3143	NR2F6	NR2F6	1.79491e-06	0.3347	3143
4485	SLC38A7	SLC38A7	6.83043e-05	0.3343	4485
2893	MSTO1	MSTO1	7.01969e-07	0.3341	2893
3483	RNPEP	RNPEP	5.72165e-06	0.3338	3483
3837	LOC100271836	LOC100271836	1.57218e-05	0.33365	3837
2481	TBRG4	TBRG4	1.10256e-07	0.33355	2481
4157	TRMT1	TRMT1	3.49324e-05	0.33345	4157
3635	FOXK1	FOXK1	9.21982e-06	0.33315	3635
2460	SMARCA4	SMARCA4	9.48786e-08	0.33255	2460
4406	ZNF773	ZNF773	5.88759e-05	0.3325	4406
4538	CEMP1	CEMP1	7.60225e-05	0.33245	4538
4325	TSTA3	TSTA3	4.95443e-05	0.3322	4325
2798	ADIPOR2	ADIPOR2	4.6061e-07	0.3318	2798
3542	UBE2MP1	UBE2MP1	6.76962e-06	0.3318	3542
4176	NOLC1	NOLC1	3.62858e-05	0.3318	4176
3437	MRPL14	MRPL14	5.03017e-06	0.3308	3437
4212	HPS6	HPS6	3.96504e-05	0.33045	4212
3572	HADHA	HADHA	7.72218e-06	0.33035	3572
4633	GIPC1	GIPC1	9.22056e-05	0.33025	4633
3985	NDUFB7	NDUFB7	2.31059e-05	0.33005	3985
4002	IGHMBP2	IGHMBP2	2.42946e-05	0.32975	4002
4021	ALKBH2	ALKBH2	2.56661e-05	0.3285	4021
3121	NDUFB10	NDUFB10	1.67299e-06	0.3282	3121
2771	PQBP1	PQBP1	4.05897e-07	0.32795	2771
2999	PRKCE	PRKCE	1.15171e-06	0.32775	2999
3453	CD81	CD81	5.24315e-06	0.3277	3453
4207	TSFM	TSFM	3.91917e-05	0.32705	4207
1362	KHSRP	KHSRP	2.26555e-11	0.327	1362
3535	STUB1	STUB1	6.5192e-06	0.3269	3535
4051	NOC4L	NOC4L	2.75023e-05	0.32685	4051
2682	GRWD1	GRWD1	2.80268e-07	0.32655	2682
4478	SLC25A13	SLC25A13	6.78196e-05	0.3257	4478
4632	COQ10A	COQ10A	9.2064e-05	0.3253	4632
2028	PDHA1	PDHA1	9.0739e-09	0.32525	2028
2394	C16orf88	C16orf88	6.76058e-08	0.32515	2394
2707	SHMT2	SHMT2	3.07598e-07	0.3247	2707
4151	EPN1	EPN1	3.37244e-05	0.3246	4151
3810	NDUFB9	NDUFB9	1.46697e-05	0.3242	3810
3146	CAD	CAD	1.80823e-06	0.3241	3146
2640	HMGXB3	HMGXB3	2.31294e-07	0.32405	2640
3718	CTNS	CTNS	1.18377e-05	0.32385	3718
4294	LMF2	LMF2	4.60006e-05	0.3236	4294
3269	FAM131A	FAM131A	2.83053e-06	0.32315	3269
3384	TIMM13	TIMM13	4.10165e-06	0.32305	3384
3568	EMD	EMD	7.61191e-06	0.323	3568
2400	YBX1	YBX1	6.95087e-08	0.3229	2400
3045	RDBP	RDBP	1.36364e-06	0.32265	3045
1702	PTPN23	PTPN23	7.98128e-10	0.3225	1702
3413	DYNC1H1	DYNC1H1	4.6837e-06	0.32205	3413
4558	POMT2	POMT2	7.776e-05	0.322	4558
4209	CTPS	CTPS	3.93891e-05	0.3217	4209
3331	C20orf29	C20orf29	3.51391e-06	0.32165	3331
3149	AARS	AARS	1.82927e-06	0.32135	3149
4533	FBRSL1	FBRSL1	7.57363e-05	0.321	4533
2926	LYSMD1	LYSMD1	8.24577e-07	0.3198	2926
2130	ERI3	ERI3	1.63495e-08	0.3196	2130
2375	VPS72	VPS72	6.13567e-08	0.3193	2375
3865	LOC407835	LOC407835	1.7339e-05	0.3193	3865
2006	C1orf43	C1orf43	7.96882e-09	0.31905	2006
3427	TBC1D22B	TBC1D22B	4.82681e-06	0.3189	3427
3286	PVR	PVR	3.04397e-06	0.31885	3286
3135	NFS1	NFS1	1.74761e-06	0.31855	3135
3847	ADSL	ADSL	1.60712e-05	0.31835	3847
4014	LIG3	LIG3	2.50932e-05	0.3181	4014
3328	C6orf145	C6orf145	3.43217e-06	0.3178	3328
4089	METTL1	METTL1	3.00763e-05	0.3176	4089
1654	WBP11	WBP11	5.22406e-10	0.3174	1654
4126	RPL8	RPL8	3.24576e-05	0.31735	4126
3966	LDHB	LDHB	2.22758e-05	0.31725	3966
2630	IPO9	IPO9	2.19017e-07	0.31695	2630
3918	ATP5G2	ATP5G2	1.94247e-05	0.3163	3918
3766	RPP21	RPP21	1.325e-05	0.31625	3766
3552	INTS1	INTS1	6.94041e-06	0.31605	3552
3602	PTRH2	PTRH2	8.26902e-06	0.31605	3602
2402	PPRC1	PPRC1	6.99372e-08	0.31565	2402
3444	SHARPIN	SHARPIN	5.14223e-06	0.31535	3444
2951	MGRN1	MGRN1	9.27825e-07	0.31495	2951
4489	PMF1	PMF1	6.91149e-05	0.3148	4489
4239	CCHCR1	CCHCR1	4.162e-05	0.3139	4239
4278	WDR46	WDR46	4.46042e-05	0.31365	4278
3742	C6orf106	C6orf106	1.26584e-05	0.3136	3742
2896	MARK4	MARK4	7.11826e-07	0.3134	2896
4368	C19orf73	C19orf73	5.46848e-05	0.3124	4368
3370	DDX54	DDX54	3.94725e-06	0.3121	3370
4132	C3orf39	C3orf39	3.27114e-05	0.3121	4132
4290	NTHL1	NTHL1	4.54613e-05	0.312	4290
3405	LETM1	LETM1	4.44617e-06	0.3113	3405
4010	CHCHD3	CHCHD3	2.48903e-05	0.31115	4010
3943	FBXW8	FBXW8	2.08125e-05	0.3108	3943
3495	CSNK2B	CSNK2B	5.81525e-06	0.3107	3495
4509	RABGGTA	RABGGTA	7.24496e-05	0.31025	4509
3616	PA2G4P4	PA2G4P4	8.56943e-06	0.31005	3616
3115	TBL3	TBL3	1.64836e-06	0.30935	3115
3091	CSNK1E	CSNK1E	1.55987e-06	0.3085	3091
4456	LSM4	LSM4	6.56046e-05	0.30785	4456
4073	GGA1	GGA1	2.90935e-05	0.3078	4073
4258	CYB5R1	CYB5R1	4.25845e-05	0.3078	4258
3897	NSUN5	NSUN5	1.86915e-05	0.3075	3897
3257	DET1	DET1	2.66015e-06	0.3073	3257
2966	C1orf66	C1orf66	9.69326e-07	0.30725	2966
3834	ZFYVE21	ZFYVE21	1.55289e-05	0.30725	3834
2490	TNPO2	TNPO2	1.14751e-07	0.30665	2490
3830	FAM127B	FAM127B	1.53641e-05	0.30655	3830
3275	DDB1	DDB1	2.94364e-06	0.306	3275
2541	GPR89A	GPR89A	1.48108e-07	0.3058	2541
3190	LASS2	LASS2	2.12398e-06	0.3055	3190
4657	MRPL27	MRPL27	9.7337e-05	0.3055	4657
3586	SCRIB	SCRIB	7.94961e-06	0.3052	3586
3048	RAD23A	RAD23A	1.37385e-06	0.3049	3048
4061	SCAF1	SCAF1	2.81139e-05	0.30455	4061
3439	TRIM11	TRIM11	5.10857e-06	0.3045	3439
4233	MAP3K10	MAP3K10	4.11492e-05	0.30365	4233
3290	KIAA0195	KIAA0195	3.07784e-06	0.30345	3290
3346	ADIPOR1	ADIPOR1	3.66566e-06	0.30315	3346
3247	BAP1	BAP1	2.58189e-06	0.3029	3247
3564	FARSA	FARSA	7.25341e-06	0.3028	3564
4196	SCO2	SCO2	3.8299e-05	0.30225	4196
4419	UROD	UROD	6.02093e-05	0.3021	4419
2014	POLDIP2	POLDIP2	8.42172e-09	0.30185	2014
4333	UCKL1	UCKL1	5.00045e-05	0.3008	4333
3743	TSNARE1	TSNARE1	1.27039e-05	0.30065	3743
3292	PPP1R11	PPP1R11	3.08857e-06	0.29975	3292
4390	CHAF1A	CHAF1A	5.68131e-05	0.29945	4390
2804	TRAF7	TRAF7	4.67751e-07	0.2993	2804
3651	SNX12	SNX12	9.84843e-06	0.2993	3651
2472	ZSCAN22	ZSCAN22	1.05206e-07	0.29915	2472
3601	FAM134A	FAM134A	8.26902e-06	0.29915	3601
4181	TOMM6	TOMM6	3.68472e-05	0.2991	4181
3939	CLPP	CLPP	2.06822e-05	0.29905	3939
2206	RRP1	RRP1	2.47358e-08	0.29895	2206
3001	ATP5G3	ATP5G3	1.15339e-06	0.2987	3001
3278	C22orf29	C22orf29	2.97124e-06	0.2985	3278
4348	TPRA1	TPRA1	5.24193e-05	0.29815	4348
3724	BANP	BANP	1.19567e-05	0.29775	3724
4482	C11orf84	C11orf84	6.8001e-05	0.29735	4482
3024	GTF2H4	GTF2H4	1.27795e-06	0.297	3024
3476	AK2	AK2	5.6536e-06	0.2955	3476
2139	SUPT5H	SUPT5H	1.67692e-08	0.29545	2139
2307	CHCHD4	CHCHD4	4.1366e-08	0.2953	2307
3237	NCLN	NCLN	2.41449e-06	0.29505	3237
3274	ARMC6	ARMC6	2.94364e-06	0.2946	3274
4336	HECTD3	HECTD3	5.04241e-05	0.2945	4336
3714	MTCH1	MTCH1	1.1759e-05	0.29445	3714
3454	ALDOA	ALDOA	5.27323e-06	0.29395	3454
4142	GNA11	GNA11	3.34013e-05	0.2939	4142
4047	TBC1D24	TBC1D24	2.73317e-05	0.29305	4047
3283	EIF3CL	EIF3CL	3.0281e-06	0.2919	3283
4334	DPP9	DPP9	5.01742e-05	0.2914	4334
3938	MRPS24	MRPS24	2.06484e-05	0.2913	3938
3979	ISG20L2	ISG20L2	2.28382e-05	0.2912	3979
2654	HMOX2	HMOX2	2.50507e-07	0.2909	2654
4160	TFIP11	TFIP11	3.50445e-05	0.29075	4160
3007	AATF	AATF	1.18792e-06	0.29045	3007
3575	ZBTB45	ZBTB45	7.7636e-06	0.29045	3575
4380	GOT2	GOT2	5.60282e-05	0.29025	4380
4577	DVL1	DVL1	8.16531e-05	0.29	4577
4631	BAT1	BAT1	9.17614e-05	0.28945	4631
3767	MRPS26	MRPS26	1.3272e-05	0.2894	3767
3317	STIP1	STIP1	3.33305e-06	0.2893	3317
4464	PGAP2	PGAP2	6.58828e-05	0.289	4464
2564	AIFM1	AIFM1	1.59049e-07	0.288	2564
3855	SNRPB	SNRPB	1.64493e-05	0.288	3855
3643	TFAP4	TFAP4	9.52915e-06	0.28785	3643
4197	OAT	OAT	3.84306e-05	0.28725	4197
4510	CLN3	CLN3	7.32093e-05	0.28695	4510
2920	BRF1	BRF1	7.98342e-07	0.2868	2920
3926	CTTN	CTTN	1.97555e-05	0.286	3926
3752	SGTA	SGTA	1.2917e-05	0.28525	3752
2251	DNAJC11	DNAJC11	3.02062e-08	0.28465	2251
4361	GCDH	GCDH	5.42812e-05	0.284	4361
4388	CSDAP1	CSDAP1	5.68131e-05	0.2837	4388
4433	MRPL15	MRPL15	6.27681e-05	0.2828	4433
4018	VAC14	VAC14	2.56373e-05	0.28245	4018
4167	APEH	APEH	3.57671e-05	0.28225	4167
3758	SPNS1	SPNS1	1.30742e-05	0.28215	3758
4260	DCPS	DCPS	4.271e-05	0.2821	4260
4519	LDB1	LDB1	7.41084e-05	0.28155	4519
4535	CISD3	CISD3	7.59549e-05	0.28145	4535
4651	POM121	POM121	9.54583e-05	0.2813	4651
3235	RILPL1	RILPL1	2.39611e-06	0.281	3235
4270	FADD	FADD	4.41116e-05	0.2798	4270
3418	IFRD2	IFRD2	4.7432e-06	0.2794	3418
4655	ZFPL1	ZFPL1	9.67205e-05	0.2793	4655
2365	ZFAND3	ZFAND3	5.79824e-08	0.27925	2365
4200	NAT9	NAT9	3.85442e-05	0.2786	4200
3460	CHST10	CHST10	5.33838e-06	0.27795	3460
4344	SF3B4	SF3B4	5.16096e-05	0.2778	4344
3185	PMS2	PMS2	2.10469e-06	0.27685	3185
3621	DUS3L	DUS3L	8.84776e-06	0.27655	3621
3294	SPG21	SPG21	3.11111e-06	0.2759	3294
4624	BTBD6	BTBD6	8.93554e-05	0.2757	4624
4174	PHB	PHB	3.60372e-05	0.2746	4174
4506	IMP4	IMP4	7.23691e-05	0.2744	4506
3954	MUL1	MUL1	2.13156e-05	0.27405	3954
4360	C14orf119	C14orf119	5.42812e-05	0.27315	4360
4254	PARP1	PARP1	4.23919e-05	0.27205	4254
3881	MYO19	MYO19	1.81773e-05	0.27165	3881
4033	MUM1	MUM1	2.62744e-05	0.27165	4033
4585	NCKIPSD	NCKIPSD	8.26693e-05	0.2711	4585
2566	RNF220	RNF220	1.6252e-07	0.27065	2566
4501	TMEM101	TMEM101	7.16813e-05	0.2705	4501
4216	SNRPD2	SNRPD2	3.98215e-05	0.2702	4216
3345	C16orf58	C16orf58	3.65931e-06	0.26995	3345
3992	GLO1	GLO1	2.36354e-05	0.2696	3992
3608	RAB5C	RAB5C	8.38838e-06	0.26955	3608
3999	GRHPR	GRHPR	2.4086e-05	0.26945	3999
4110	VPS33B	VPS33B	3.16845e-05	0.268	4110
4435	RNF187	RNF187	6.29647e-05	0.268	4435
2066	AMMECR1L	AMMECR1L	1.14166e-08	0.26745	2066
3587	NMRAL1	NMRAL1	7.94961e-06	0.2672	3587
3662	DGCR14	DGCR14	1.01895e-05	0.267	3662
3472	MRPS18A	MRPS18A	5.53705e-06	0.26655	3472
3695	COASY	COASY	1.11486e-05	0.2663	3695
4081	C9orf30	C9orf30	2.92532e-05	0.2661	4081
4479	DVL2	DVL2	6.79102e-05	0.26545	4479
4437	ZC3H10	ZC3H10	6.33881e-05	0.2647	4437
3924	MTHFD1	MTHFD1	1.97257e-05	0.26395	3924
3131	NOP56	NOP56	1.73472e-06	0.2637	3131
3930	TMEM9	TMEM9	2.02267e-05	0.26315	3930
2867	OXSM	OXSM	6.1669e-07	0.2629	2867
3807	PANK4	PANK4	1.4653e-05	0.26235	3807
3768	VPS52	VPS52	1.3294e-05	0.26005	3768
4450	SMYD5	SMYD5	6.49205e-05	0.2598	4450
3253	FEM1A	FEM1A	2.65247e-06	0.25955	3253
3685	RAB7A	RAB7A	1.07976e-05	0.25955	3685
3367	PI4KB	PI4KB	3.91095e-06	0.25895	3367
3392	PPP2R1A	PPP2R1A	4.20943e-06	0.25855	3392
3488	WIZ	WIZ	5.75923e-06	0.25805	3488
3142	UBQLN4	UBQLN4	1.79491e-06	0.25785	3142
4204	MMS19	MMS19	3.89333e-05	0.2574	4204
3748	UNG	UNG	1.27819e-05	0.25625	3748
2345	POLRMT	POLRMT	5.33713e-08	0.25445	2345
4062	COPA	COPA	2.82118e-05	0.2538	4062
3338	KTI12	KTI12	3.59319e-06	0.2536	3338
3903	PATZ1	PATZ1	1.88812e-05	0.25345	3903
4469	SMCR7L	SMCR7L	6.68744e-05	0.2532	4469
3920	MBD6	MBD6	1.95254e-05	0.25315	3920
3178	YARS2	YARS2	2.03256e-06	0.2526	3178
4193	LOH12CR1	LOH12CR1	3.79764e-05	0.25205	4193
4571	C19orf44	C19orf44	8.10417e-05	0.2519	4571
4217	PDXDC1	PDXDC1	3.98215e-05	0.25185	4217
3383	LRRC41	LRRC41	4.06977e-06	0.2511	3383
4486	ATP6V1F	ATP6V1F	6.83043e-05	0.2509	4486
3967	MTCH2	MTCH2	2.23542e-05	0.2502	3967
3122	DLST	DLST	1.67542e-06	0.24975	3122
2633	SAMD4B	SAMD4B	2.23232e-07	0.24965	2633
2694	CHERP	CHERP	2.89784e-07	0.2487	2694
4359	ARF1	ARF1	5.37218e-05	0.24765	4359
4660	MON1A	MON1A	9.78066e-05	0.247	4660
3909	UBIAD1	UBIAD1	1.90582e-05	0.2468	3909
4413	THOP1	THOP1	5.97529e-05	0.24655	4413
4566	TMEM115	TMEM115	7.99924e-05	0.2443	4566
4365	GPATCH3	GPATCH3	5.45255e-05	0.244	4365
3154	UBE2Q1	UBE2Q1	1.86084e-06	0.24345	3154
2813	CCDC90A	CCDC90A	4.8182e-07	0.24095	2813
3075	IP6K1	IP6K1	1.49401e-06	0.24025	3075
4661	RNF40	RNF40	9.8644e-05	0.24	4661
4652	PPOX	PPOX	9.57724e-05	0.23885	4652
3512	EIF1	EIF1	6.02414e-06	0.2376	3512
3996	ACBD6	ACBD6	2.39179e-05	0.23705	3996
4237	GTF3C2	GTF3C2	4.14117e-05	0.23655	4237
4117	LZTS2	LZTS2	3.20431e-05	0.23635	4117
3525	ULK3	ULK3	6.24565e-06	0.23605	3525
4625	ASNA1	ASNA1	8.94927e-05	0.236	4625
4093	SLC15A4	SLC15A4	3.04962e-05	0.23575	4093
3757	NSUN4	NSUN4	1.30742e-05	0.23545	3757
4358	TJAP1	TJAP1	5.35405e-05	0.2352	4358
4075	ERAL1	ERAL1	2.91262e-05	0.2339	4075
3980	KDELR1	KDELR1	2.28382e-05	0.23215	3980
4189	GSK3A	GSK3A	3.75962e-05	0.23105	4189
2877	APH1A	APH1A	6.64401e-07	0.23025	2877
4236	C3orf31	C3orf31	4.1346e-05	0.22965	4236
3783	PWP1	PWP1	1.3837e-05	0.2296	3783
4662	PRMT5	PRMT5	9.87955e-05	0.2274	4662
3558	GRPEL1	GRPEL1	7.17794e-06	0.22545	3558
4529	MRPS21	MRPS21	7.55349e-05	0.22385	4529
3481	MRPS5	MRPS5	5.71351e-06	0.2237	3481
3401	C20orf43	C20orf43	4.33618e-06	0.22355	3401
4057	NAT10	NAT10	2.7829e-05	0.2229	4057
3403	TRIM27	TRIM27	4.40417e-06	0.22235	3403
2242	AP3D1	AP3D1	2.85711e-08	0.2205	2242
4531	PELP1	PELP1	7.56356e-05	0.2197	4531
3130	PSMD8	PSMD8	1.72497e-06	0.2195	3130
4611	POGK	POGK	8.72381e-05	0.2188	4611
4457	MEPCE	MEPCE	6.56046e-05	0.21865	4457
2693	ZNF317	ZNF317	2.89247e-07	0.2184	2693
3970	SETDB1	SETDB1	2.24638e-05	0.2184	3970
4589	DHX16	DHX16	8.28891e-05	0.2165	4589
4439	ZSWIM1	ZSWIM1	6.35867e-05	0.21635	4439
3129	SFRS15	SFRS15	1.72192e-06	0.216	3129
4064	RSAD1	RSAD1	2.82961e-05	0.2152	4064
3555	FOXK2	FOXK2	7.12741e-06	0.2139	3555
3366	AXIN1	AXIN1	3.90419e-06	0.21385	3366
4520	PPIA	PPIA	7.42233e-05	0.21315	4520
3957	EIF3I	EIF3I	2.15417e-05	0.21085	3957
3220	PPP5C	PPP5C	2.31458e-06	0.2103	3220
4369	MAP2K7	MAP2K7	5.5167e-05	0.2081	4369
4100	SDHC	SDHC	3.11287e-05	0.2076	4100
4532	TELO2	TELO2	7.57363e-05	0.2	4532
4245	RNF123	RNF123	4.1856e-05	0.19765	4245
3618	PTBP1	PTBP1	8.73439e-06	0.19715	3618
3361	DHX30	DHX30	3.816e-06	0.19585	3361
3260	SAFB	SAFB	2.74658e-06	0.1945	3260
4620	MRPS16	MRPS16	8.89626e-05	0.19445	4620
4031	ATIC	ATIC	2.62385e-05	0.19355	4031
3723	EPS15L1	EPS15L1	1.19368e-05	0.1901	3723
4300	PEX19	PEX19	4.68635e-05	0.1887	4300
4045	CC2D1B	CC2D1B	2.71927e-05	0.18055	4045
4526	XRCC6	XRCC6	7.47855e-05	0.17925	4526
3812	UQCRFS1	UQCRFS1	1.47993e-05	0.17725	3812
4128	C19orf52	C19orf52	3.25619e-05	0.1767	4128
4641	FTSJ2	FTSJ2	9.46643e-05	0.15705	4641
4330	GTF2F1	GTF2F1	4.98582e-05	0.157	4330
1527	C15orf50	C15orf50	1.40058e-10	0	1527
1601	GPR142	GPR142	2.89616e-10	0	1601
1630	CARD17	CARD17	3.98715e-10	0	1630
1716	LOC100192379	LOC100192379	8.9467e-10	0	1716
1718	IL21	IL21	9.10303e-10	0	1718
1901	CLLU1OS	CLLU1OS	3.60676e-09	0	1901
2042	C21orf96	C21orf96	9.87066e-09	0	2042
2056	KRT73	KRT73	1.08086e-08	0	2056
2214	IL29	IL29	2.53229e-08	0	2214
2333	IL2	IL2	5.04986e-08	0	2333
2367	PGLYRP2	PGLYRP2	5.85427e-08	0	2367
2372	CER1	CER1	6.00305e-08	0	2372
2426	FAM157B	FAM157B	8.07296e-08	0	2426
2492	AIRE	AIRE	1.15105e-07	0	2492
2519	TKTL2	TKTL2	1.33063e-07	0	2519
2555	SPINK6	SPINK6	1.57563e-07	0	2555
2581	SIAH3	SIAH3	1.68867e-07	0	2581
2712	NEUROG3	NEUROG3	3.14159e-07	0	2712
2746	HBM	HBM	3.67125e-07	0	2746
2748	KRT72	KRT72	3.68582e-07	0	2748
2834	CACNG3	CACNG3	5.50646e-07	0	2834
2838	MUSK	MUSK	5.54199e-07	0	2838
2883	ELSPBP1	ELSPBP1	6.87003e-07	0	2883
2940	LGALS9B	LGALS9B	8.70144e-07	0	2940
2980	PGLYRP4	PGLYRP4	1.03337e-06	0	2980
3066	LOR	LOR	1.45702e-06	0	3066
3207	UGT2B15	UGT2B15	2.23052e-06	0	3207
3264	ENPP7	ENPP7	2.78998e-06	0	3264
3277	C12orf74	C12orf74	2.95982e-06	0	3277
3340	FAM163B	FAM163B	3.60793e-06	0	3340
3363	PTPRQ	PTPRQ	3.88313e-06	0	3363
3364	CCL1	CCL1	3.88313e-06	0	3364
3393	RHOXF1	RHOXF1	4.21008e-06	0	3393
3550	IFNE	IFNE	6.92445e-06	0	3550
3591	ANGPTL5	ANGPTL5	8.0843e-06	0	3591
3620	PLA2G3	PLA2G3	8.83724e-06	0	3620
3817	TAC3	TAC3	1.49848e-05	0	3817
3831	SNTG2	SNTG2	1.53641e-05	0	3831
3875	LOC646627	LOC646627	1.78786e-05	0	3875
3887	CLCA3P	CLCA3P	1.83312e-05	0	3887
3907	HTR4	HTR4	1.90087e-05	0	3907
3922	FLJ43390	FLJ43390	1.96146e-05	0	3922
3931	IL1F9	IL1F9	2.02764e-05	0	3931
3934	KIAA1486	KIAA1486	2.05501e-05	0	3934
3971	OR1L8	OR1L8	2.2551e-05	0	3971
3972	GABRA4	GABRA4	2.26485e-05	0	3972
3993	LOC100133920	LOC100133920	2.36641e-05	0	3993
4088	NOL4	NOL4	3.00742e-05	0	4088
4121	OR56B1	OR56B1	3.22843e-05	0	4121
4131	FMO6P	FMO6P	3.27057e-05	0	4131
4136	YSK4	YSK4	3.29168e-05	0	4136
4172	VSX2	VSX2	3.5892e-05	0	4172
4186	ZMAT4	ZMAT4	3.73939e-05	0	4186
4247	C15orf55	C15orf55	4.19128e-05	0	4247
4255	DRD5	DRD5	4.24512e-05	0	4255
4265	OR7E91P	OR7E91P	4.35878e-05	0	4265
4288	IL26	IL26	4.53926e-05	0	4288
4301	HIST1H2BI	HIST1H2BI	4.71464e-05	0	4301
4310	ELANE	ELANE	4.77004e-05	0	4310
4323	C12orf54	C12orf54	4.92273e-05	0	4323
4356	PYDC1	PYDC1	5.34239e-05	0	4356
4394	IL1F7	IL1F7	5.72972e-05	0	4394
4460	MOGAT2	MOGAT2	6.56129e-05	0	4460
4465	VSTM1	VSTM1	6.60744e-05	0	4465
4475	LIM2	LIM2	6.74919e-05	0	4475
4560	CEACAM7	CEACAM7	7.86592e-05	0	4560
4579	FAM153B	FAM153B	8.19342e-05	0	4579
4582	LOC729467	LOC729467	8.24971e-05	0	4582
4622	C9orf128	C9orf128	8.91691e-05	0	4622
4643	DCAF4L2	DCAF4L2	9.49939e-05	0	4643
4647	OR10G2	OR10G2	9.52637e-05	0	4647
4284	EIF4E2	EIF4E2	4.51949e-05	-0.12305	4284
4201	ATG16L1	ATG16L1	3.86765e-05	-0.1699	4201
3820	MAP2K1	MAP2K1	1.5058e-05	-0.18755	3820
4608	KDM2A	KDM2A	8.65678e-05	-0.18755	4608
4392	UBE2A	UBE2A	5.69918e-05	-0.18835	4392
4540	ATG7	ATG7	7.60225e-05	-0.1944	4540
4550	DUSP11	DUSP11	7.67848e-05	-0.1978	4550
4583	RAB10	RAB10	8.25417e-05	-0.1982	4583
3419	CSNK1A1	CSNK1A1	4.76091e-06	-0.2014	3419
3953	RAP1B	RAP1B	2.13156e-05	-0.20185	3953
3987	GRB2	GRB2	2.32248e-05	-0.2041	3987
4315	PEX13	PEX13	4.82512e-05	-0.2081	4315
4428	STX4	STX4	6.1724e-05	-0.2114	4428
3708	SUMO1	SUMO1	1.15521e-05	-0.21355	3708
3101	ISY1	ISY1	1.59449e-06	-0.21475	3101
3989	TMCC1	TMCC1	2.33882e-05	-0.2238	3989
4639	RAB5A	RAB5A	9.45189e-05	-0.2241	4639
3291	IL10RB	IL10RB	3.0832e-06	-0.2268	3291
4320	RALB	RALB	4.8623e-05	-0.22745	4320
3728	MSL2	MSL2	1.20833e-05	-0.22795	3728
4630	UBC	UBC	9.17614e-05	-0.228	4630
3176	GABPB1	GABPB1	2.02477e-06	-0.2295	3176
3832	SP1	SP1	1.54777e-05	-0.23265	3832
4549	?|10357	?|10357	7.67848e-05	-0.2339	4549
3534	TFE3	TFE3	6.46944e-06	-0.23685	3534
3977	MAT2B	MAT2B	2.2807e-05	-0.24235	3977
4389	TXNDC11	TXNDC11	5.68131e-05	-0.2463	4389
4020	TGOLN2	TGOLN2	2.56661e-05	-0.2464	4020
4495	SERP1	SERP1	6.98879e-05	-0.2478	4495
4586	THUMPD1	THUMPD1	8.2761e-05	-0.2506	4586
4516	RNF38	RNF38	7.38623e-05	-0.2565	4516
3629	ROD1	ROD1	9.09156e-06	-0.25735	3629
4156	EIF4G2	EIF4G2	3.48206e-05	-0.25785	4156
4112	ZNF638	ZNF638	3.19122e-05	-0.259	4112
2361	ARPC2	ARPC2	5.72472e-08	-0.26	2361
4005	SF3B1	SF3B1	2.44589e-05	-0.2605	4005
4347	CWC27	CWC27	5.16792e-05	-0.2615	4347
4229	SFT2D1	SFT2D1	4.08037e-05	-0.2623	4229
2864	PHF21A	PHF21A	6.09346e-07	-0.2629	2864
3203	SNRNP27	SNRNP27	2.19126e-06	-0.26315	3203
4508	ANKIB1	ANKIB1	7.24496e-05	-0.26325	4508
4295	C6orf70	C6orf70	4.61573e-05	-0.26535	4295
2478	ATP6AP2	ATP6AP2	1.0913e-07	-0.2659	2478
3087	HPR	HPR	1.5476e-06	-0.2671	3087
4408	CYP20A1	CYP20A1	5.89681e-05	-0.27075	4408
4250	NSMCE4A	NSMCE4A	4.19695e-05	-0.2708	4250
3090	CALM2	CALM2	1.55987e-06	-0.27335	3090
4546	ARNTL	ARNTL	7.65806e-05	-0.2738	4546
3035	ANXA7	ANXA7	1.31156e-06	-0.2741	3035
2392	NECAP2	NECAP2	6.68787e-08	-0.2754	2392
2856	ACTR2	ACTR2	5.94046e-07	-0.27545	2856
3669	TXNDC15	TXNDC15	1.03701e-05	-0.27585	3669
2975	TOP1P1	TOP1P1	1.00888e-06	-0.278	2975
2959	CCDC109A	CCDC109A	9.57519e-07	-0.27975	2959
4462	PRPF18	PRPF18	6.57802e-05	-0.28075	4462
4500	ATG12	ATG12	7.08108e-05	-0.28145	4500
3805	PCNX	PCNX	1.46289e-05	-0.28205	3805
4395	KCTD6	KCTD6	5.73639e-05	-0.2835	4395
4345	MCFD2	MCFD2	5.16096e-05	-0.28475	4345
3762	BCL10	BCL10	1.31369e-05	-0.2853	3762
3868	SLC30A7	SLC30A7	1.75245e-05	-0.28535	3868
4111	NCK1	NCK1	3.16845e-05	-0.28555	4111
3895	ZNF586	ZNF586	1.86325e-05	-0.2856	3895
4092	KLF10	KLF10	3.0447e-05	-0.2862	4092
3582	RAB22A	RAB22A	7.87158e-06	-0.28685	3582
4307	SPATS2L	SPATS2L	4.76445e-05	-0.28705	4307
3334	FEZ2	FEZ2	3.53944e-06	-0.2883	3334
4644	SRBD1	SRBD1	9.51013e-05	-0.2884	4644
4371	AKIRIN2	AKIRIN2	5.54405e-05	-0.28855	4371
3649	ZNF41	ZNF41	9.75815e-06	-0.28935	3649
4658	ADPRH	ADPRH	9.7337e-05	-0.2905	4658
4559	NBEAL2	NBEAL2	7.84336e-05	-0.2906	4559
4070	TBC1D19	TBC1D19	2.86851e-05	-0.2917	4070
4588	MATR3	MATR3	8.2761e-05	-0.29175	4588
3833	SOCS5	SOCS5	1.55033e-05	-0.2926	3833
4612	MMAA	MMAA	8.72381e-05	-0.2932	4612
3435	SLC25A20	SLC25A20	5.00288e-06	-0.2936	3435
3565	MOBKL2A	MOBKL2A	7.44003e-06	-0.29425	3565
4615	ASXL3	ASXL3	8.77443e-05	-0.2947	4615
2756	GOLPH3	GOLPH3	3.81165e-07	-0.29575	2756
3777	SPCS3	SPCS3	1.36247e-05	-0.2958	3777
3593	STK4	STK4	8.09862e-06	-0.29605	3593
2830	TOP1	TOP1	5.33027e-07	-0.2966	2830
4397	PRCP	PRCP	5.77254e-05	-0.29715	4397
4391	OSTalpha	OSTalpha	5.69024e-05	-0.29795	4391
4451	CDC14A	CDC14A	6.5022e-05	-0.29895	4451
4592	OBFC1	OBFC1	8.32741e-05	-0.2993	4592
3210	PSMA4	PSMA4	2.26016e-06	-0.30125	3210
3179	TRIM38	TRIM38	2.04038e-06	-0.3015	3179
4039	ATG3	ATG3	2.70307e-05	-0.3038	4039
2512	SUB1	SUB1	1.24839e-07	-0.30485	2512
1935	ETV6	ETV6	5.05963e-09	-0.30565	1935
3663	ADRBK1	ADRBK1	1.02066e-05	-0.3065	3663
2759	ERLEC1	ERLEC1	3.85823e-07	-0.3066	2759
4578	MGC16142	MGC16142	8.17796e-05	-0.30815	4578
4502	TMEM167A	TMEM167A	7.19207e-05	-0.3108	4502
3493	SNTB2	SNTB2	5.79707e-06	-0.3115	3493
3077	MBD2	MBD2	1.50881e-06	-0.3116	3077
4415	RBPJ	RBPJ	6.00482e-05	-0.312	4415
3517	PPP1R2	PPP1R2	6.05162e-06	-0.31205	3517
4374	KDM6A	KDM6A	5.56024e-05	-0.31215	4374
3387	SP3	SP3	4.18172e-06	-0.31305	3387
4306	CYTH1	CYTH1	4.74829e-05	-0.3136	4306
3842	TNFRSF1A	TNFRSF1A	1.58866e-05	-0.3142	3842
2602	INPP4A	INPP4A	1.89527e-07	-0.3144	2602
3580	UBA3	UBA3	7.86043e-06	-0.3144	3580
4232	RPAP3	RPAP3	4.10837e-05	-0.31475	4232
4165	ZNFX1	ZNFX1	3.56529e-05	-0.31535	4165
1906	ADPGK	ADPGK	3.92606e-09	-0.3156	1906
2705	C15orf57	C15orf57	3.05781e-07	-0.3156	2705
3823	PNRC2	PNRC2	1.51289e-05	-0.3157	3823
3485	SNX6	SNX6	5.74121e-06	-0.316	3485
3590	ATF1	ATF1	8.07356e-06	-0.31615	3590
2925	SENP1	SENP1	8.12549e-07	-0.31705	2925
4202	B3GNT2	B3GNT2	3.87292e-05	-0.3177	4202
3988	INO80D	INO80D	2.32627e-05	-0.3179	3988
3795	GOPC	GOPC	1.44201e-05	-0.3181	3795
3598	SEPT2	SEPT2	8.21559e-06	-0.31925	3598
3197	CGRRF1	CGRRF1	2.14588e-06	-0.31965	3197
3113	RBMS1	RBMS1	1.64252e-06	-0.3206	3113
4443	RNF103	RNF103	6.40998e-05	-0.3212	4443
4404	FZD1	FZD1	5.88103e-05	-0.32145	4404
2520	MFSD1	MFSD1	1.33069e-07	-0.32205	2520
4637	DAZAP2	DAZAP2	9.34272e-05	-0.32235	4637
4517	PPIL3	PPIL3	7.38623e-05	-0.32405	4517
3824	BCLAF1	BCLAF1	1.51289e-05	-0.3246	3824
3963	ADAM17	ADAM17	2.21255e-05	-0.3246	3963
4441	SETD2	SETD2	6.37714e-05	-0.32555	4441
4316	CASD1	CASD1	4.83276e-05	-0.326	4316
3733	ZNF639	ZNF639	1.23265e-05	-0.32715	3733
3498	NOS1	NOS1	5.8232e-06	-0.3275	3498
4536	MIER1	MIER1	7.59549e-05	-0.32825	4536
2277	UBE2E3	UBE2E3	3.56932e-08	-0.3284	2277
3484	ACP2	ACP2	5.73142e-06	-0.3285	3484
4545	IKBKE	IKBKE	7.65806e-05	-0.329	4545
2141	RNF149	RNF149	1.70815e-08	-0.3308	2141
4512	ZNF248	ZNF248	7.34374e-05	-0.3308	4512
3501	XPA	XPA	5.85345e-06	-0.33115	3501
4602	AKR1B10	AKR1B10	8.55397e-05	-0.33145	4602
3510	C14orf106	C14orf106	5.97977e-06	-0.33245	3510
4015	ZBTB1	ZBTB1	2.50932e-05	-0.33285	4015
4235	AKAP11	AKAP11	4.12804e-05	-0.3334	4235
4199	MTX3	MTX3	3.85442e-05	-0.33455	4199
4078	TMEM66	TMEM66	2.91589e-05	-0.33585	4078
2561	STX12	STX12	1.57797e-07	-0.33685	2561
2303	SLC6A7	SLC6A7	4.06603e-08	-0.33695	2303
3794	C4orf36	C4orf36	1.42714e-05	-0.3377	3794
4312	SCPEP1	SCPEP1	4.78489e-05	-0.33795	4312
4225	MXD1	MXD1	4.05447e-05	-0.33835	4225
2967	TMEM170A	TMEM170A	9.69326e-07	-0.33845	2967
4046	LOC729176	LOC729176	2.72875e-05	-0.3395	4046
4215	TDGF1	TDGF1	3.98215e-05	-0.3399	4215
2649	GLTP	GLTP	2.4424e-07	-0.34015	2649
3856	CREB1	CREB1	1.66343e-05	-0.3403	3856
4192	XKR4	XKR4	3.78455e-05	-0.3403	4192
4373	CAPZA2	CAPZA2	5.55152e-05	-0.3408	4373
3457	ACTR3	ACTR3	5.29888e-06	-0.34125	3457
3614	ACPL2	ACPL2	8.55736e-06	-0.34205	3614
3521	CHMP5	CHMP5	6.154e-06	-0.34265	3521
4418	EHBP1	EHBP1	6.01153e-05	-0.34335	4418
3499	TXNDC2	TXNDC2	5.84767e-06	-0.34375	3499
3434	SH3BGRL	SH3BGRL	4.98431e-06	-0.3447	3434
3539	MARCH7	MARCH7	6.60293e-06	-0.3457	3539
3749	RABL3	RABL3	1.27819e-05	-0.3457	3749
3852	ICAM3	ICAM3	1.61818e-05	-0.3466	3852
2416	BZW1	BZW1	7.64819e-08	-0.34675	2416
2313	CASP6	CASP6	4.3477e-08	-0.34705	2313
1024	ACER1	ACER1	9.51634e-14	-0.3472	1024
3870	LIMS1	LIMS1	1.75489e-05	-0.3486	3870
4507	NRG4	NRG4	7.24394e-05	-0.3498	4507
3890	AP4B1	AP4B1	1.84828e-05	-0.3508	3890
4154	IFNGR2	IFNGR2	3.42643e-05	-0.35115	4154
4291	MTO1	MTO1	4.55334e-05	-0.3514	4291
4452	RASA1	RASA1	6.51236e-05	-0.35185	4452
3526	SMAP1	SMAP1	6.25631e-06	-0.352	3526
3254	TLK1	TLK1	2.65631e-06	-0.3531	3254
4338	BAZ1A	BAZ1A	5.05835e-05	-0.3537	4338
2922	ZNF44	ZNF44	8.01235e-07	-0.354	2922
3828	ZRSR2	ZRSR2	1.51711e-05	-0.3541	3828
2740	NFE2L2	NFE2L2	3.60413e-07	-0.35615	2740
3085	MACF1	MACF1	1.54658e-06	-0.35695	3085
4667	PDS5B	PDS5B	9.93818e-05	-0.3572	4667
3446	USP34	USP34	5.18064e-06	-0.3573	3446
2727	ASB3	ASB3	3.44176e-07	-0.35755	2727
4063	PTPN12	PTPN12	2.82574e-05	-0.35755	4063
4414	EED	EED	5.99541e-05	-0.3579	4414
3727	ABHD13	ABHD13	1.20632e-05	-0.3584	3727
2482	FBXL5	FBXL5	1.10465e-07	-0.35895	2482
4059	MFSD8	MFSD8	2.80754e-05	-0.3591	4059
1781	CAB39	CAB39	1.55476e-09	-0.3592	1781
3248	CTTNBP2NL	CTTNBP2NL	2.61238e-06	-0.3595	3248
3163	ITGAE	ITGAE	1.90666e-06	-0.3609	3163
1539	C10orf50	C10orf50	1.50529e-10	-0.361	1539
3720	PGRMC1	PGRMC1	1.18971e-05	-0.3612	3720
2668	CMA1	CMA1	2.63113e-07	-0.3619	2668
4058	ZBED5	ZBED5	2.80301e-05	-0.36225	4058
2370	ERP44	ERP44	5.97861e-08	-0.36235	2370
2397	C17orf99	C17orf99	6.85431e-08	-0.3624	2397
3251	ARL14	ARL14	2.6393e-06	-0.3624	3251
1632	HEMGN	HEMGN	4.04866e-10	-0.3631	1632
1655	C1GALT1C1	C1GALT1C1	5.23254e-10	-0.36315	1655
3156	LOC284100	LOC284100	1.86118e-06	-0.3635	3156
4303	ORMDL1	ORMDL1	4.7258e-05	-0.36455	4303
4607	CLLU1	CLLU1	8.62989e-05	-0.36475	4607
3337	LSM6	LSM6	3.58697e-06	-0.3651	3337
4593	SLC14A2	SLC14A2	8.33968e-05	-0.36655	4593
2653	UBE2D1	UBE2D1	2.46708e-07	-0.36685	2653
3102	KCTD18	KCTD18	1.59732e-06	-0.3674	3102
3297	ARL6IP5	ARL6IP5	3.12836e-06	-0.36755	3297
4665	PPP1R2P3	PPP1R2P3	9.93818e-05	-0.3687	4665
4407	SLC5A5	SLC5A5	5.88759e-05	-0.36875	4407
1881	SNX1	SNX1	2.94447e-09	-0.36895	1881
3872	NFAT5	NFAT5	1.78086e-05	-0.369	3872
4044	RGPD4	RGPD4	2.71927e-05	-0.3697	4044
3946	ANKRD2	ANKRD2	2.09151e-05	-0.37025	3946
4597	TSPYL1	TSPYL1	8.43646e-05	-0.37095	4597
3787	CDR2	CDR2	1.39327e-05	-0.37115	3787
3221	OSTF1	OSTF1	2.31864e-06	-0.37235	3221
4339	FNBP1	FNBP1	5.0755e-05	-0.37255	4339
3261	BTG1	BTG1	2.75705e-06	-0.3732	3261
3896	C6orf123	C6orf123	1.86325e-05	-0.37335	3896
2861	NFATC3	NFATC3	6.034e-07	-0.37365	2861
3228	HIF1A	HIF1A	2.33767e-06	-0.37375	3228
4420	BICD1	BICD1	6.03984e-05	-0.3739	4420
4321	KIAA0776	KIAA0776	4.8623e-05	-0.37405	4321
2863	KIAA1826	KIAA1826	6.0824e-07	-0.37435	2863
4587	IDS	IDS	8.2761e-05	-0.37485	4587
3301	UBE2Q2	UBE2Q2	3.16959e-06	-0.37645	3301
2544	SETX	SETX	1.50425e-07	-0.3771	2544
4034	SLC22A11	SLC22A11	2.63303e-05	-0.3776	4034
3848	SUN2	SUN2	1.60712e-05	-0.37825	3848
3410	FAM110C	FAM110C	4.64332e-06	-0.3783	3410
2291	ARFIP1	ARFIP1	3.87267e-08	-0.37845	2291
2476	SH3KBP1	SH3KBP1	1.06985e-07	-0.37855	2476
4049	ZMYM2	ZMYM2	2.74715e-05	-0.3787	4049
3496	AKAP13	AKAP13	5.81525e-06	-0.3792	3496
4170	TBC1D1	TBC1D1	3.58647e-05	-0.3792	4170
3880	ERMAP	ERMAP	1.8113e-05	-0.3794	3880
4481	AQP8	AQP8	6.79373e-05	-0.3802	4481
3928	C14orf129	C14orf129	2.01606e-05	-0.3807	3928
3400	TIA1	TIA1	4.31998e-06	-0.38075	3400
2441	YPEL5	YPEL5	8.77554e-08	-0.3814	2441
3279	WDR44	WDR44	2.97642e-06	-0.38145	3279
1689	NCOA3	NCOA3	6.9985e-10	-0.3815	1689
4179	FAM126B	FAM126B	3.67295e-05	-0.3818	4179
1981	ANKRD13A	ANKRD13A	6.91994e-09	-0.3823	1981
2703	THYN1	THYN1	3.04652e-07	-0.3835	2703
1760	MSL3	MSL3	1.37206e-09	-0.3842	1760
3417	C3orf63	C3orf63	4.73505e-06	-0.3847	3417
3475	ZNF217	ZNF217	5.64394e-06	-0.38485	3475
2889	CXorf38	CXorf38	6.96892e-07	-0.3875	2889
1621	VEZT	VEZT	3.4547e-10	-0.38755	1621
3871	PTPN4	PTPN4	1.75777e-05	-0.38785	3871
3478	ACSM1	ACSM1	5.67901e-06	-0.3884	3478
4454	PITPNC1	PITPNC1	6.55611e-05	-0.38845	4454
4030	ZNF720	ZNF720	2.62385e-05	-0.3886	4030
3500	ZNF700	ZNF700	5.85345e-06	-0.38885	3500
4417	TBL1XR1	TBL1XR1	6.01153e-05	-0.389	4417
2933	PNRC1	PNRC1	8.47714e-07	-0.3895	2933
4299	RGPD6	RGPD6	4.68635e-05	-0.38965	4299
2770	C12orf4	C12orf4	4.05897e-07	-0.3898	2770
3945	SNX14	SNX14	2.0886e-05	-0.39	3945
4381	SLC39A2	SLC39A2	5.60603e-05	-0.39005	4381
2911	TRIM31	TRIM31	7.72311e-07	-0.39065	2911
1802	NPY5R	NPY5R	1.75685e-09	-0.391	1802
3829	SLC47A2	SLC47A2	1.52656e-05	-0.39115	3829
3630	P2RX2	P2RX2	9.09776e-06	-0.3915	3630
3093	ATAD2B	ATAD2B	1.56163e-06	-0.39155	3093
4342	PPAPDC1B	PPAPDC1B	5.15521e-05	-0.39155	4342
3305	SPERT	SPERT	3.21854e-06	-0.3919	3305
4537	TNNT2	TNNT2	7.59616e-05	-0.3924	4537
2769	HAVCR1	HAVCR1	3.99903e-07	-0.3931	2769
4124	ZNF655	ZNF655	3.23535e-05	-0.39315	4124
3295	CD164	CD164	3.11111e-06	-0.3938	3295
2782	MALT1	MALT1	4.31853e-07	-0.39495	2782
2723	CDC37L1	CDC37L1	3.32684e-07	-0.39515	2723
4238	SP4	SP4	4.14778e-05	-0.3962	4238
3433	C15orf29	C15orf29	4.98431e-06	-0.39655	3433
3599	CLDN16	CLDN16	8.23808e-06	-0.3966	3599
4053	TMEM106A	TMEM106A	2.77392e-05	-0.39695	4053
3336	SMURF2	SMURF2	3.57348e-06	-0.397	3336
3908	PHTF1	PHTF1	1.90367e-05	-0.39785	3908
2660	POC1B	POC1B	2.56736e-07	-0.3981	2660
4386	FZD4	FZD4	5.66608e-05	-0.39845	4386
4617	MYOCD	MYOCD	8.79204e-05	-0.39915	4617
2415	CD47	CD47	7.59827e-08	-0.3994	2415
3814	CBLB	CBLB	1.48238e-05	-0.4015	3814
4296	FLJ45079	FLJ45079	4.63189e-05	-0.4016	4296
4248	AK3	AK3	4.19128e-05	-0.40245	4248
1697	AFTPH	AFTPH	7.43375e-10	-0.4025	1697
2685	MFSD6	MFSD6	2.82462e-07	-0.4026	2685
4610	LOC158376	LOC158376	8.71413e-05	-0.40265	4610
4208	CSGALNACT2	CSGALNACT2	3.93264e-05	-0.4028	4208
2724	FSIP1	FSIP1	3.33953e-07	-0.4038	2724
4412	FBXL17	FBXL17	5.95524e-05	-0.40415	4412
2223	ZFP36L2	ZFP36L2	2.65541e-08	-0.4045	2223
4050	GOLM1	GOLM1	2.75023e-05	-0.40475	4050
1452	SLC10A7	SLC10A7	6.40459e-11	-0.4052	1452
2627	NAB1	NAB1	2.15846e-07	-0.40535	2627
4022	PALM2-AKAP2	PALM2-AKAP2	2.56661e-05	-0.4077	4022
4515	PDE8B	PDE8B	7.36613e-05	-0.40985	4515
2657	C5orf15	C5orf15	2.53603e-07	-0.4099	2657
4274	ABHD3	ABHD3	4.43925e-05	-0.41005	4274
3702	GPR21	GPR21	1.13808e-05	-0.4103	3702
3577	CTDSPL2	CTDSPL2	7.78992e-06	-0.4108	3577
3140	CWC22	CWC22	1.78166e-06	-0.41085	3140
1447	MYD88	MYD88	6.28587e-11	-0.41105	1447
2114	GTDC1	GTDC1	1.48101e-08	-0.41195	2114
4623	MTMR6	MTMR6	8.92178e-05	-0.41195	4623
2776	ATXN1	ATXN1	4.22455e-07	-0.41205	2776
2177	CIR1	CIR1	2.1184e-08	-0.41225	2177
4001	LYSMD2	LYSMD2	2.42946e-05	-0.4126	4001
2552	CNOT8	CNOT8	1.55091e-07	-0.4127	2552
2160	VRK2	VRK2	1.93406e-08	-0.41305	2160
3353	RNGTT	RNGTT	3.75477e-06	-0.4135	3353
4490	OBFC2A	OBFC2A	6.92227e-05	-0.4137	4490
2247	SELT	SELT	2.94764e-08	-0.41375	2247
2822	EGOT	EGOT	5.0702e-07	-0.4139	2822
4337	TTLL10	TTLL10	5.05484e-05	-0.4139	4337
4648	LOC285954	LOC285954	9.5291e-05	-0.4139	4648
3044	C16orf52	C16orf52	1.36364e-06	-0.41425	3044
3398	CEBPE	CEBPE	4.28268e-06	-0.4143	3398
3240	IL17C	IL17C	2.42986e-06	-0.4146	3240
3612	EPN2	EPN2	8.44522e-06	-0.4148	3612
2878	CTAGE5	CTAGE5	6.72852e-07	-0.4151	2878
4461	SMEK2	SMEK2	6.5692e-05	-0.4155	4461
1693	KTELC1	KTELC1	7.26252e-10	-0.41565	1693
3962	MAP2K4	MAP2K4	2.20479e-05	-0.41635	3962
1869	DYNLT1	DYNLT1	2.76698e-09	-0.4167	1869
3652	CAMK2D	CAMK2D	9.86501e-06	-0.4177	3652
2469	PHF10	PHF10	1.00831e-07	-0.41855	2469
3509	MGAT4C	MGAT4C	5.97977e-06	-0.4186	3509
4040	BEST3	BEST3	2.7045e-05	-0.4186	4040
2662	DMRTC1B	DMRTC1B	2.57079e-07	-0.4187	2662
3229	LOC730668	LOC730668	2.3383e-06	-0.4187	3229
4308	LRRC18	LRRC18	4.76684e-05	-0.4187	4308
3624	ARID4A	ARID4A	8.91001e-06	-0.4188	3624
4105	ZNF484	ZNF484	3.15474e-05	-0.41885	4105
3956	DAB1	DAB1	2.14815e-05	-0.419	3956
2126	PHKB	PHKB	1.60339e-08	-0.41925	2126
3659	C9orf47	C9orf47	1.01094e-05	-0.42	3659
3755	C18orf34	C18orf34	1.29445e-05	-0.4201	3755
4098	RBM41	RBM41	3.10863e-05	-0.42025	4098
3760	SOS1	SOS1	1.31151e-05	-0.4207	3760
4370	IFI16	IFI16	5.53535e-05	-0.421	4370
4331	TTC30A	TTC30A	5.00045e-05	-0.42115	4331
2132	SERPINA9	SERPINA9	1.64119e-08	-0.4214	2132
2119	SUMO1P1	SUMO1P1	1.52405e-08	-0.4222	2119
3628	NSUN6	NSUN6	9.07627e-06	-0.4225	3628
2898	LOC100128542	LOC100128542	7.16561e-07	-0.4226	2898
3204	LOC100130933	LOC100130933	2.20502e-06	-0.423	3204
4076	CCDC90B	CCDC90B	2.91262e-05	-0.4232	4076
2385	C4orf50	C4orf50	6.57495e-08	-0.4243	2385
3647	STAG2	STAG2	9.72542e-06	-0.4243	3647
2718	C6orf72	C6orf72	3.25268e-07	-0.4244	2718
1210	FLJ45983	FLJ45983	2.10871e-12	-0.4249	1210
4224	VSIG8	VSIG8	4.05259e-05	-0.4249	4224
1483	NUB1	NUB1	9.10198e-11	-0.42495	1483
3846	PCDH15	PCDH15	1.60346e-05	-0.4252	3846
4621	CCDC50	CCDC50	8.90998e-05	-0.4252	4621
3255	MMP19	MMP19	2.65631e-06	-0.4256	3255
3759	RNASE3	RNASE3	1.30742e-05	-0.4256	3759
3395	C15orf54	C15orf54	4.25944e-06	-0.42575	3395
3827	IBTK	IBTK	1.51711e-05	-0.42605	3827
4210	CYP3A4	CYP3A4	3.95797e-05	-0.4261	4210
3998	GALNT10	GALNT10	2.4086e-05	-0.4266	3998
2527	GPR152	GPR152	1.38699e-07	-0.4272	2527
3860	RP2	RP2	1.7099e-05	-0.42765	3860
4398	LCORL	LCORL	5.77254e-05	-0.4277	4398
3725	C4orf52	C4orf52	1.19998e-05	-0.42785	3725
1473	MBD4	MBD4	7.87575e-11	-0.42875	1473
2989	RANBP6	RANBP6	1.1028e-06	-0.4291	2989
3740	TBPL1	TBPL1	1.25193e-05	-0.4295	3740
2269	GPR25	GPR25	3.35466e-08	-0.4304	2269
3990	FBXL3	FBXL3	2.34263e-05	-0.431	3990
3402	ALDH3A2	ALDH3A2	4.36124e-06	-0.4314	3402
2894	PLEKHA3	PLEKHA3	7.06286e-07	-0.43165	2894
1412	CALCOCO2	CALCOCO2	4.40036e-11	-0.43435	1412
3731	ASCC3	ASCC3	1.22145e-05	-0.43505	3731
826	C17orf66	C17orf66	3.52022e-15	-0.4351	826
3799	PPP1R2P1	PPP1R2P1	1.44988e-05	-0.43515	3799
2574	CNOT6L	CNOT6L	1.64594e-07	-0.4356	2574
2288	GNG10	GNG10	3.8412e-08	-0.4378	2288
3188	RWDD2A	RWDD2A	2.12091e-06	-0.43805	3188
3005	UBA6	UBA6	1.18367e-06	-0.43825	3005
2953	USP28	USP28	9.29181e-07	-0.4389	2953
1894	IRGM	IRGM	3.29727e-09	-0.439	1894
2826	FNDC3B	FNDC3B	5.21124e-07	-0.4405	2826
3889	RDH10	RDH10	1.84828e-05	-0.4406	3889
4528	HLA-L	HLA-L	7.5151e-05	-0.44085	4528
3885	MYL4	MYL4	1.82666e-05	-0.44095	3885
2258	ST6GALNAC6	ST6GALNAC6	3.14322e-08	-0.44125	2258
4003	CRYBG3	CRYBG3	2.43341e-05	-0.4417	4003
1805	ZNF267	ZNF267	1.78111e-09	-0.44275	1805
4054	NIPBL	NIPBL	2.77392e-05	-0.4435	4054
3449	IRAK4	IRAK4	5.22823e-06	-0.44365	3449
1942	CCDC28A	CCDC28A	5.38019e-09	-0.44375	1942
2862	DSC1	DSC1	6.06485e-07	-0.4438	2862
2895	NAT8B	NAT8B	7.07679e-07	-0.44415	2895
2979	KLHL33	KLHL33	1.02133e-06	-0.4454	2979
3319	GDPD4	GDPD4	3.36735e-06	-0.4454	3319
1251	C15orf53	C15orf53	4.44261e-12	-0.4464	1251
3983	LOC647288	LOC647288	2.29219e-05	-0.4464	3983
2351	NPFFR1	NPFFR1	5.37372e-08	-0.4474	2351
1523	STAT3	STAT3	1.3365e-10	-0.4477	1523
2096	MDS2	MDS2	1.31324e-08	-0.4479	2096
3959	PDIA4	PDIA4	2.18579e-05	-0.448	3959
3975	DIO1	DIO1	2.26945e-05	-0.44805	3975
2121	STAM2	STAM2	1.54216e-08	-0.4481	2121
4354	ZNF430	ZNF430	5.33846e-05	-0.4482	4354
4448	TUBE1	TUBE1	6.49205e-05	-0.4484	4448
3072	ARL5A	ARL5A	1.48558e-06	-0.44905	3072
1790	EHBP1L1	EHBP1L1	1.63717e-09	-0.4495	1790
3978	LY6G6C	LY6G6C	2.28382e-05	-0.4502	3978
3459	SMARCA2	SMARCA2	5.32925e-06	-0.45025	3459
4421	FOXJ1	FOXJ1	6.03984e-05	-0.4512	4421
3224	LBR	LBR	2.32609e-06	-0.45155	3224
1360	RNF166	RNF166	2.21806e-11	-0.4528	1360
3712	SLC10A6	SLC10A6	1.16639e-05	-0.45295	3712
2172	AKTIP	AKTIP	2.0969e-08	-0.45315	2172
2356	C12orf70	C12orf70	5.59067e-08	-0.4536	2356
2807	LGMN	LGMN	4.75509e-07	-0.4556	2807
4116	RECK	RECK	3.20431e-05	-0.45565	4116
4551	DZIP3	DZIP3	7.67848e-05	-0.4559	4551
2321	CHIC2	CHIC2	4.77218e-08	-0.4561	2321
3326	SGCB	SGCB	3.42027e-06	-0.4563	3326
3012	C21orf62	C21orf62	1.21786e-06	-0.45645	3012
2286	CCNYL1	CCNYL1	3.76348e-08	-0.4565	2286
1698	SPOP	SPOP	7.43375e-10	-0.45755	1698
1990	CASP3	CASP3	7.2392e-09	-0.4577	1990
2265	CRLF3	CRLF3	3.30193e-08	-0.45775	2265
1627	NCOA1	NCOA1	3.69908e-10	-0.4578	1627
2449	CEP120	CEP120	8.91362e-08	-0.4583	2449
1919	C4BPB	C4BPB	4.244e-09	-0.4584	1919
2105	FCRL4	FCRL4	1.3602e-08	-0.4584	2105
3668	CCDC111	CCDC111	1.03528e-05	-0.4593	3668
2843	SPPL2A	SPPL2A	5.63959e-07	-0.45985	2843
3717	HMGB2	HMGB2	1.1818e-05	-0.46	3717
4252	STK38L	STK38L	4.20265e-05	-0.4606	4252
2421	KIAA1239	KIAA1239	7.85261e-08	-0.4607	2421
3974	KCTD4	KCTD4	2.2675e-05	-0.4607	3974
4025	GUCA1A	GUCA1A	2.59782e-05	-0.46085	4025
1413	CMTM6	CMTM6	4.50913e-11	-0.4613	1413
2886	CHST4	CHST4	6.89881e-07	-0.4616	2886
3031	FAM55C	FAM55C	1.29359e-06	-0.4616	3031
1769	ABCB11	ABCB11	1.43804e-09	-0.4619	1769
3910	FUCA1	FUCA1	1.90582e-05	-0.46195	3910
3161	C6orf120	C6orf120	1.88023e-06	-0.46235	3161
3168	FCHO2	FCHO2	1.95589e-06	-0.4626	3168
3594	NAPEPLD	NAPEPLD	8.11229e-06	-0.46285	3594
4173	C9orf95	C9orf95	3.59135e-05	-0.46365	4173
4541	LOXHD1	LOXHD1	7.61181e-05	-0.4637	4541
2099	UBE2J1	UBE2J1	1.33999e-08	-0.4647	2099
2414	SFRS2IP	SFRS2IP	7.58378e-08	-0.4652	2414
4590	GALC	GALC	8.31457e-05	-0.46525	4590
2532	RPGR	RPGR	1.43108e-07	-0.4654	2532
3053	LMBRD1	LMBRD1	1.39493e-06	-0.4658	3053
3462	RXFP1	RXFP1	5.37602e-06	-0.4666	3462
4287	CCL27	CCL27	4.53926e-05	-0.4668	4287
3069	PPAPDC2	PPAPDC2	1.46269e-06	-0.4673	3069
1132	SMAP2	SMAP2	6.07008e-13	-0.46785	1132
3653	WNT2B	WNT2B	9.88149e-06	-0.469	3653
3781	L3MBTL3	L3MBTL3	1.37948e-05	-0.4695	3781
1890	S100Z	S100Z	3.1528e-09	-0.46985	1890
3288	DCP2	DCP2	3.06712e-06	-0.46995	3288
3800	ARL13B	ARL13B	1.45121e-05	-0.4701	3800
1807	SPOPL	SPOPL	1.7883e-09	-0.47015	1807
2840	KIAA1147	KIAA1147	5.56101e-07	-0.4706	2840
3158	MAF	MAF	1.86639e-06	-0.4718	3158
1401	MCL1	MCL1	4.00756e-11	-0.4727	1401
4666	SOX17	SOX17	9.93818e-05	-0.47275	4666
3778	ZNF292	ZNF292	1.36473e-05	-0.4728	3778
4440	TAP2	TAP2	6.36862e-05	-0.47285	4440
3511	PUS10	PUS10	6.01388e-06	-0.47345	3511
2833	UBR1	UBR1	5.48961e-07	-0.47465	2833
1889	FBXO4	FBXO4	3.1239e-09	-0.4748	1889
2326	INSIG2	INSIG2	4.83793e-08	-0.47495	2326
3013	MBD5	MBD5	1.22425e-06	-0.47495	3013
2829	MEP1A	MEP1A	5.32001e-07	-0.4751	2829
2845	SLC22A16	SLC22A16	5.72957e-07	-0.4756	2845
4168	GABRR2	GABRR2	3.58142e-05	-0.4756	4168
2934	JUNB	JUNB	8.49246e-07	-0.47585	2934
2604	DENND4A	DENND4A	1.91531e-07	-0.47655	2604
2184	MITD1	MITD1	2.16308e-08	-0.47665	2184
3191	RPS6KA3	RPS6KA3	2.13136e-06	-0.47695	3191
2074	SPIC	SPIC	1.19197e-08	-0.477	2074
4113	TMED5	TMED5	3.19635e-05	-0.47745	4113
3754	GABRR1	GABRR1	1.29418e-05	-0.478	3754
2315	ZNF438	ZNF438	4.47919e-08	-0.4784	2315
2355	ARRB2	ARRB2	5.55655e-08	-0.4788	2355
3597	ARHGAP19	ARHGAP19	8.20176e-06	-0.47885	3597
3688	SFRS18	SFRS18	1.0873e-05	-0.47925	3688
3038	FCHSD2	FCHSD2	1.33498e-06	-0.47945	3038
4155	SRL	SRL	3.46358e-05	-0.4806	4155
3026	FAM111A	FAM111A	1.28795e-06	-0.48175	3026
3104	PEX3	PEX3	1.60974e-06	-0.482	3104
4382	ARID4B	ARID4B	5.60908e-05	-0.4821	4382
4424	IFT80	IFT80	6.13388e-05	-0.4826	4424
4145	SLC2A12	SLC2A12	3.34013e-05	-0.48265	4145
878	KIR3DX1	KIR3DX1	8.85143e-15	-0.4828	878
4253	GABPA	GABPA	4.23919e-05	-0.48395	4253
1165	RAP2C	RAP2C	9.82422e-13	-0.48415	1165
3744	TMPRSS6	TMPRSS6	1.27095e-05	-0.48505	3744
3079	RICH2	RICH2	1.51689e-06	-0.48615	3079
3788	CLDN2	CLDN2	1.39759e-05	-0.4864	3788
4569	GBA3	GBA3	8.03647e-05	-0.4866	4569
4012	EXOC6	EXOC6	2.50181e-05	-0.48695	4012
2960	LOC284276	LOC284276	9.58358e-07	-0.487	2960
1476	RAB19	RAB19	8.28324e-11	-0.4871	1476
3554	YAF2	YAF2	6.97782e-06	-0.48725	3554
1650	IL22RA2	IL22RA2	4.92825e-10	-0.4873	1650
3968	BTBD16	BTBD16	2.24188e-05	-0.4873	3968
4556	SAA2	SAA2	7.73055e-05	-0.48775	4556
2525	MFSD6L	MFSD6L	1.38017e-07	-0.48805	2525
3040	ACSL4	ACSL4	1.34019e-06	-0.48815	3040
2122	NET1	NET1	1.55649e-08	-0.4883	2122
3174	MANBA	MANBA	2.00989e-06	-0.48915	3174
2695	RNF222	RNF222	2.90015e-07	-0.4892	2695
2954	CSRNP1	CSRNP1	9.30858e-07	-0.48935	2954
2254	C17orf46	C17orf46	3.04975e-08	-0.48965	2254
4352	CCDC84	CCDC84	5.29415e-05	-0.48965	4352
2600	ATG4A	ATG4A	1.89174e-07	-0.4901	2600
3162	XRCC4	XRCC4	1.89143e-06	-0.49095	3162
3697	CP110	CP110	1.12324e-05	-0.49125	3697
2234	IFNAR1	IFNAR1	2.75199e-08	-0.49225	2234
4036	GLYATL2	GLYATL2	2.65482e-05	-0.49235	4036
3406	OXGR1	OXGR1	4.53109e-06	-0.4927	3406
4218	KIAA1949	KIAA1949	3.98851e-05	-0.49295	4218
2639	APOL2	APOL2	2.30347e-07	-0.49395	2639
2529	SCT	SCT	1.40559e-07	-0.49435	2529
4041	PFKFB1	PFKFB1	2.70788e-05	-0.49465	4041
3027	ATRX	ATRX	1.28983e-06	-0.49475	3027
1640	SLFN14	SLFN14	4.16683e-10	-0.4959	1640
2677	ZNRF2	ZNRF2	2.73992e-07	-0.49645	2677
1975	MEF2A	MEF2A	6.51955e-09	-0.4965	1975
3118	S100A12	S100A12	1.66487e-06	-0.49695	3118
4646	HECW1	HECW1	9.52424e-05	-0.49705	4646
2730	PDE7A	PDE7A	3.47495e-07	-0.4971	2730
4638	PPAP2A	PPAP2A	9.40642e-05	-0.49765	4638
2491	BCL2L10	BCL2L10	1.15033e-07	-0.498	2491
3061	KIAA0513	KIAA0513	1.42993e-06	-0.498	3061
1183	NFKB1	NFKB1	1.41037e-12	-0.4982	1183
1847	ATG5	ATG5	2.25468e-09	-0.4987	1847
3282	TJP1	TJP1	3.02283e-06	-0.4987	3282
3145	NUS1	NUS1	1.80127e-06	-0.49875	3145
3138	PPIL4	PPIL4	1.7606e-06	-0.499	3138
4082	AKAP2	AKAP2	2.93004e-05	-0.49955	4082
3164	TSKS	TSKS	1.91545e-06	-0.49965	3164
4280	GORAB	GORAB	4.46646e-05	-0.5001	4280
2569	CALHM1	CALHM1	1.63711e-07	-0.50015	2569
2683	NCRNA00110	NCRNA00110	2.81853e-07	-0.5003	2683
3259	KBTBD3	KBTBD3	2.70262e-06	-0.5008	3259
3955	QKI	QKI	2.1431e-05	-0.5009	3955
3071	CLEC4M	CLEC4M	1.46789e-06	-0.5016	3071
1315	KIAA0247	KIAA0247	1.10899e-11	-0.50195	1315
2190	TPM1	TPM1	2.21502e-08	-0.50215	2190
3818	CLIP4	CLIP4	1.5058e-05	-0.50255	3818
4261	SEMA3G	SEMA3G	4.271e-05	-0.50265	4261
2702	RBL2	RBL2	3.04087e-07	-0.50285	2702
1665	PSME1	PSME1	5.67514e-10	-0.5029	1665
4480	PRSS23	PRSS23	6.79102e-05	-0.50375	4480
1691	NFYB	NFYB	7.10133e-10	-0.5038	1691
4434	LMOD1	LMOD1	6.29647e-05	-0.50385	4434
2378	CCR9	CCR9	6.23947e-08	-0.50395	2378
753	TRAFD1	TRAFD1	5.37915e-16	-0.50435	753
4530	SLC13A4	SLC13A4	7.55743e-05	-0.50445	4530
1652	WNT7A	WNT7A	5.08739e-10	-0.5045	1652
4410	CEP135	CEP135	5.93528e-05	-0.50475	4410
3497	AICDA	AICDA	5.82042e-06	-0.50575	3497
989	ZNF101	ZNF101	4.80785e-14	-0.5059	989
3919	TRMT11	TRMT11	1.94565e-05	-0.5059	3919
3042	SEC24D	SEC24D	1.36211e-06	-0.50625	3042
4056	DKFZP586I1420	DKFZP586I1420	2.7829e-05	-0.5067	4056
2514	MAP3K14	MAP3K14	1.24839e-07	-0.5069	2514
2754	FAM153A	FAM153A	3.75705e-07	-0.507	2754
1565	FBXW7	FBXW7	1.88201e-10	-0.50715	1565
4263	BCL2L11	BCL2L11	4.32384e-05	-0.5073	4263
1783	XIAP	XIAP	1.5642e-09	-0.5079	1783
4079	SLC46A2	SLC46A2	2.91589e-05	-0.5091	4079
3110	FZD5	FZD5	1.62986e-06	-0.5094	3110
2788	PTCH2	PTCH2	4.44373e-07	-0.5097	2788
2816	TMTC3	TMTC3	4.93026e-07	-0.5097	2816
4183	MGST2	MGST2	3.70243e-05	-0.5099	4183
3571	EVL	EVL	7.69608e-06	-0.5101	3571
542	IRF2	IRF2	3.05823e-18	-0.51015	542
2041	TRIM21	TRIM21	9.85195e-09	-0.51085	2041
3902	RBM7	RBM7	1.88812e-05	-0.51095	3902
3107	TAPBP	TAPBP	1.61494e-06	-0.51125	3107
3660	TRIM55	TRIM55	1.01147e-05	-0.5121	3660
3964	GRIA1	GRIA1	2.21337e-05	-0.5121	3964
3289	MBOAT4	MBOAT4	3.07158e-06	-0.5124	3289
2825	ENTPD1	ENTPD1	5.20174e-07	-0.51245	2825
2673	SIPA1L1	SIPA1L1	2.71967e-07	-0.51305	2673
4226	TTC30B	TTC30B	4.05447e-05	-0.5131	4226
4561	CDH13	CDH13	7.88163e-05	-0.5132	4561
1979	TAB2	TAB2	6.85502e-09	-0.51395	1979
4503	STARD8	STARD8	7.21607e-05	-0.51405	4503
3779	CCNC	CCNC	1.367e-05	-0.51415	3779
3183	TET2	TET2	2.06338e-06	-0.51515	3183
3738	LGR5	LGR5	1.24967e-05	-0.5173	3738
3537	FRY	FRY	6.55442e-06	-0.5174	3537
3374	RNASE4	RNASE4	3.98272e-06	-0.51775	3374
3506	NRXN1	NRXN1	5.96729e-06	-0.51855	3506
2082	MAP3K4	MAP3K4	1.2433e-08	-0.51885	2082
4499	RGS6	RGS6	7.0807e-05	-0.51895	4499
1712	GRK5	GRK5	8.74137e-10	-0.519	1712
2230	PPP1R12A	PPP1R12A	2.69943e-08	-0.51945	2230
2058	CNGB1	CNGB1	1.10908e-08	-0.5195	2058
1505	CXorf50B	CXorf50B	1.12514e-10	-0.5197	1505
3707	BBX	BBX	1.15328e-05	-0.51995	3707
4601	CASP8AP2	CASP8AP2	8.53371e-05	-0.5206	4601
3320	CCIN	CCIN	3.38082e-06	-0.5208	3320
3864	CLCA4	CLCA4	1.72462e-05	-0.5211	3864
2773	TAS1R1	TAS1R1	4.16017e-07	-0.5218	2773
1344	HDAC7	HDAC7	1.98696e-11	-0.5219	1344
2053	RGPD1	RGPD1	1.05905e-08	-0.52215	2053
4598	THAP2	THAP2	8.44951e-05	-0.5232	4598
4304	GLYATL1	GLYATL1	4.72699e-05	-0.5246	4304
3780	NEK7	NEK7	1.37719e-05	-0.52485	3780
1953	SLC8A3	SLC8A3	5.8054e-09	-0.5254	1953
4228	LOC121838	LOC121838	4.07739e-05	-0.5254	4228
3845	OLFML2B	OLFML2B	1.5996e-05	-0.52705	3845
4626	CEP70	CEP70	8.97885e-05	-0.5273	4626
1874	MOBKL1B	MOBKL1B	2.80912e-09	-0.52855	1874
3835	HAS3	HAS3	1.55844e-05	-0.5287	3835
3109	IRF9	IRF9	1.62749e-06	-0.5297	3109
4659	UCP3	UCP3	9.74863e-05	-0.5299	4659
2918	SULT1B1	SULT1B1	7.94275e-07	-0.5307	2918
3127	OR13A1	OR13A1	1.70418e-06	-0.5309	3127
1571	RNASEH2B	RNASEH2B	1.98441e-10	-0.53155	1571
1753	WISP3	WISP3	1.33213e-09	-0.53155	1753
2032	C1orf173	C1orf173	9.26932e-09	-0.53195	2032
4534	ERG	ERG	7.58538e-05	-0.5326	4534
2913	DPRXP4	DPRXP4	7.79237e-07	-0.5329	2913
2666	ELL3	ELL3	2.59615e-07	-0.53355	2666
2965	PI4K2B	PI4K2B	9.67911e-07	-0.5336	2965
3879	FAM20C	FAM20C	1.80833e-05	-0.53385	3879
1504	MBNL1	MBNL1	1.1056e-10	-0.5341	1504
3986	CEP290	CEP290	2.31871e-05	-0.5344	3986
4547	GRPR	GRPR	7.65806e-05	-0.535	4547
1613	GALNT4	GALNT4	3.32653e-10	-0.5361	1613
3941	ITIH1	ITIH1	2.075e-05	-0.5366	3941
2700	MEGF11	MEGF11	3.02754e-07	-0.5369	2700
4335	CYP4B1	CYP4B1	5.02349e-05	-0.5371	4335
1245	CDC42SE2	CDC42SE2	4.22602e-12	-0.5372	1245
1811	C6orf186	C6orf186	1.83517e-09	-0.5375	1811
2479	BCAP29	BCAP29	1.09337e-07	-0.53785	2479
2343	SMC5	SMC5	5.28957e-08	-0.5385	2343
1214	CASP7	CASP7	2.21688e-12	-0.53865	1214
3407	FZD10	FZD10	4.58786e-06	-0.5398	3407
2224	PKIG	PKIG	2.65541e-08	-0.5407	2224
3169	LMO4	LMO4	1.97573e-06	-0.54075	3169
2191	TRPC2	TRPC2	2.23671e-08	-0.541	2191
4221	KCNJ8	KCNJ8	4.01496e-05	-0.5412	4221
1633	RNF213	RNF213	4.0564e-10	-0.5423	1633
2030	DOPEY1	DOPEY1	9.1323e-09	-0.54265	2030
1966	IFT57	IFT57	6.32521e-09	-0.5438	1966
1542	ESRP2	ESRP2	1.52913e-10	-0.5441	1542
1231	MYBPC3	MYBPC3	3.16991e-12	-0.5451	1231
3761	MAP3K7	MAP3K7	1.31151e-05	-0.5456	3761
1091	WTAP	WTAP	3.07955e-13	-0.54635	1091
3691	BCL2L15	BCL2L15	1.11112e-05	-0.54665	3691
3836	GRAPL	GRAPL	1.55876e-05	-0.547	3836
2869	C2orf58	C2orf58	6.19874e-07	-0.5471	2869
1432	WDFY2	WDFY2	5.54413e-11	-0.54765	1432
2428	LOC389705	LOC389705	8.0914e-08	-0.5478	2428
2558	ANUBL1	ANUBL1	1.57624e-07	-0.5479	2558
3330	CCDC82	CCDC82	3.50781e-06	-0.5482	3330
3841	JMJD1C	JMJD1C	1.58603e-05	-0.5484	3841
2853	C13orf31	C13orf31	5.86969e-07	-0.5493	2853
1468	FAM122C	FAM122C	7.78904e-11	-0.5499	1468
4387	B3GAT2	B3GAT2	5.67178e-05	-0.55015	4387
4511	ATHL1	ATHL1	7.34374e-05	-0.55035	4511
1380	C4orf34	C4orf34	2.72479e-11	-0.55075	1380
1451	SERPINB1	SERPINB1	6.37363e-11	-0.5514	1451
1263	USP15	USP15	5.02113e-12	-0.55175	1263
4037	C11orf63	C11orf63	2.68865e-05	-0.5518	4037
3578	SENP7	SENP7	7.84938e-06	-0.55185	3578
2591	RBM43	RBM43	1.80702e-07	-0.5519	2591
4349	PSMB10	PSMB10	5.25021e-05	-0.5524	4349
2506	GSDMD	GSDMD	1.2152e-07	-0.5529	2506
2547	CWF19L2	CWF19L2	1.52657e-07	-0.55295	2547
2942	LMOD3	LMOD3	8.74097e-07	-0.55405	2942
3241	CLEC14A	CLEC14A	2.45167e-06	-0.55435	3241
4211	TMEM139	TMEM139	3.95873e-05	-0.5547	4211
3882	DNAH3	DNAH3	1.81815e-05	-0.555	3882
1989	CDC40	CDC40	7.2088e-09	-0.5551	1989
2111	PDLIM5	PDLIM5	1.47233e-08	-0.5551	2111
3382	SEZ6L	SEZ6L	4.05502e-06	-0.5554	3382
4091	LOC100192378	LOC100192378	3.03358e-05	-0.5556	4091
2760	ATP10D	ATP10D	3.86393e-07	-0.55705	2760
1390	SP100	SP100	3.32203e-11	-0.55775	1390
4453	EFNA5	EFNA5	6.55611e-05	-0.5582	4453
2545	OFD1	OFD1	1.5105e-07	-0.55835	2545
2596	AKAP10	AKAP10	1.87413e-07	-0.5584	2596
2944	VSIG10	VSIG10	8.92964e-07	-0.55945	2944
4292	CTAGE6	CTAGE6	4.55972e-05	-0.55975	4292
3569	ZNF385A	ZNF385A	7.6399e-06	-0.5599	3569
3397	MAST4	MAST4	4.28039e-06	-0.5605	3397
3271	NFKBID	NFKBID	2.84627e-06	-0.5614	3271
4572	SH2D2A	SH2D2A	8.11497e-05	-0.56165	4572
3041	C14orf181	C14orf181	1.35396e-06	-0.5622	3041
2034	AMD1	AMD1	9.41098e-09	-0.56225	2034
2964	CITED4	CITED4	9.67911e-07	-0.56225	2964
4504	KLF9	KLF9	7.22731e-05	-0.5624	4504
2255	KIAA1370	KIAA1370	3.066e-08	-0.56265	2255
4573	C11orf54	C11orf54	8.11497e-05	-0.56275	4573
3436	FGD5	FGD5	5.0115e-06	-0.5648	3436
2035	SSFA2	SSFA2	9.42956e-09	-0.56495	2035
4564	FAM83B	FAM83B	7.95865e-05	-0.565	4564
2510	SEC1	SEC1	1.24467e-07	-0.56505	2510
4094	SYT2	SYT2	3.06565e-05	-0.5653	4094
2174	CITED2	CITED2	2.10509e-08	-0.5658	2174
3106	PARP11	PARP11	1.61208e-06	-0.5662	3106
2738	LIMS3	LIMS3	3.5745e-07	-0.56725	2738
3514	SDC4	SDC4	6.03274e-06	-0.56745	3514
3866	LRRC70	LRRC70	1.74006e-05	-0.569	3866
2583	HTR2A	HTR2A	1.69548e-07	-0.56995	2583
3155	GALNT8	GALNT8	1.86084e-06	-0.57	3155
1720	MYO1A	MYO1A	9.45054e-10	-0.572	1720
2914	SLC29A3	SLC29A3	7.79598e-07	-0.5726	2914
3520	RAB25	RAB25	6.12829e-06	-0.57275	3520
4125	NEDD4	NEDD4	3.24576e-05	-0.5728	4125
2298	RGS7BP	RGS7BP	3.96253e-08	-0.573	2298
3736	PTPRT	PTPRT	1.23961e-05	-0.5731	3736
1687	FUT4	FUT4	6.9477e-10	-0.57385	1687
868	UBXN4	UBXN4	7.60901e-15	-0.57405	868
1891	TRIM5	TRIM5	3.24965e-09	-0.57465	1891
2083	HAL	HAL	1.24719e-08	-0.57505	2083
1111	AGXT2L2	AGXT2L2	4.35299e-13	-0.57515	1111
1800	ELK3	ELK3	1.74873e-09	-0.57515	1800
3355	PSIP1	PSIP1	3.76126e-06	-0.5753	3355
3756	NANOS3	NANOS3	1.30652e-05	-0.57565	3756
3849	DNAH17	DNAH17	1.60712e-05	-0.5759	3849
3396	NCRNA00120	NCRNA00120	4.26436e-06	-0.5765	3396
1765	XBP1	XBP1	1.404e-09	-0.5773	1765
3678	DHX58	DHX58	1.05687e-05	-0.57815	3678
[truncated: 18,228 more rows]
